# Supplementary material for: Combining Partial True Discovery Guarantee Procedures
Source: Biom J. 2024 Jul 2;66(5):e202300075. doi: 10.1002/bimj.202300075 (PMC12859535; doi:10.1002/bimj.202300075)
Supplement: Supplementary file 2 — Supporting Information [file BIMJ-66-e202300075-s001.zip]

Archive with 319 entries (214 files):
- combining_reproduced/
- combining_reproduced/.Rhistory
- combining_reproduced/.Rproj.user/
- combining_reproduced/.Rproj.user/C3E23A95/
- combining_reproduced/.Rproj.user/C3E23A95/bibliography-index/
- combining_reproduced/.Rproj.user/C3E23A95/ctx/
- combining_reproduced/.Rproj.user/C3E23A95/explorer-cache/
- combining_reproduced/.Rproj.user/C3E23A95/pcs/
- combining_reproduced/.Rproj.user/C3E23A95/pcs/files-pane.pper
- combining_reproduced/.Rproj.user/C3E23A95/pcs/packages-pane.pper
- combining_reproduced/.Rproj.user/C3E23A95/pcs/source-pane.pper
- combining_reproduced/.Rproj.user/C3E23A95/pcs/windowlayoutstate.pper
- combining_reproduced/.Rproj.user/C3E23A95/pcs/workbench-pane.pper
- combining_reproduced/.Rproj.user/C3E23A95/presentation/
- combining_reproduced/.Rproj.user/C3E23A95/profiles-cache/
- combining_reproduced/.Rproj.user/C3E23A95/rmd-outputs
- combining_reproduced/.Rproj.user/C3E23A95/saved_source_markers
- combining_reproduced/.Rproj.user/C3E23A95/sources/
- combining_reproduced/.Rproj.user/C3E23A95/sources/per/
- combining_reproduced/.Rproj.user/C3E23A95/sources/per/t/
- combining_reproduced/.Rproj.user/C3E23A95/sources/per/t/1AFC1FCB
- combining_reproduced/.Rproj.user/C3E23A95/sources/per/t/1AFC1FCB-contents
- combining_reproduced/.Rproj.user/C3E23A95/sources/per/t/EBE80175
- combining_reproduced/.Rproj.user/C3E23A95/sources/per/t/EBE80175-contents
- combining_reproduced/.Rproj.user/C3E23A95/sources/per/u/
- combining_reproduced/.Rproj.user/C3E23A95/sources/per/u/59465FF2
- combining_reproduced/.Rproj.user/C3E23A95/sources/per/u/59465FF2-contents
- combining_reproduced/.Rproj.user/C3E23A95/sources/prop/
- combining_reproduced/.Rproj.user/C3E23A95/sources/prop/415FFAB0
- combining_reproduced/.Rproj.user/C3E23A95/sources/prop/A0F87363
- combining_reproduced/.Rproj.user/C3E23A95/sources/prop/A26842CE
- combining_reproduced/.Rproj.user/C3E23A95/sources/prop/F240C373
- combining_reproduced/.Rproj.user/C3E23A95/sources/prop/INDEX
- combining_reproduced/.Rproj.user/C3E23A95/sources/session-7f7d8fc8/
- combining_reproduced/.Rproj.user/C3E23A95/sources/session-7f7d8fc8/1AFC1FCB
- combining_reproduced/.Rproj.user/C3E23A95/sources/session-7f7d8fc8/1AFC1FCB-contents
- combining_reproduced/.Rproj.user/C3E23A95/sources/session-7f7d8fc8/59465FF2
- combining_reproduced/.Rproj.user/C3E23A95/sources/session-7f7d8fc8/59465FF2-contents
- combining_reproduced/.Rproj.user/C3E23A95/sources/session-7f7d8fc8/EBE80175
- combining_reproduced/.Rproj.user/C3E23A95/sources/session-7f7d8fc8/EBE80175-contents
- combining_reproduced/.Rproj.user/C3E23A95/sources/session-9b9a0efb/
- combining_reproduced/.Rproj.user/C3E23A95/sources/session-9b9a0efb/1AFC1FCB-contents
- combining_reproduced/.Rproj.user/C3E23A95/sources/session-9b9a0efb/59465FF2
- combining_reproduced/.Rproj.user/C3E23A95/sources/session-9b9a0efb/59465FF2-contents
- combining_reproduced/.Rproj.user/C3E23A95/sources/session-9b9a0efb/EBE80175
- combining_reproduced/.Rproj.user/C3E23A95/sources/session-9b9a0efb/EBE80175-contents
- combining_reproduced/.Rproj.user/C3E23A95/tutorial/
- combining_reproduced/.Rproj.user/C3E23A95/viewer-cache/
- combining_reproduced/.Rproj.user/shared/
- combining_reproduced/.Rproj.user/shared/notebooks/
- combining_reproduced/.Rproj.user/shared/notebooks/patch-chunk-names
- combining_reproduced/.Rproj.user/shared/notebooks/paths
- combining_reproduced/ALL_final_results/
- combining_reproduced/ALL_final_results/fig1.png
- combining_reproduced/ALL_final_results/fig2.png
- combining_reproduced/ALL_final_results/sfig2.png
- combining_reproduced/ALL_final_results/sfig3.png
- combining_reproduced/ALL_final_results/tab2.csv
- combining_reproduced/ALL_inter_results/
- combining_reproduced/ALL_inter_results/grouped/
- combining_reproduced/ALL_inter_results/grouped/final/
- combining_reproduced/ALL_inter_results/grouped/final/grouped_post.png
- combining_reproduced/ALL_inter_results/grouped/final/res_strong_10.RData
- combining_reproduced/ALL_inter_results/grouped/final/res_strong_20.RData
- combining_reproduced/ALL_inter_results/grouped/final/res_strong_50.RData
- combining_reproduced/ALL_inter_results/grouped/final/res_strong_80.RData
- combining_reproduced/ALL_inter_results/grouped/final/res_weak_10.RData
- combining_reproduced/ALL_inter_results/grouped/final/res_weak_20.RData
- combining_reproduced/ALL_inter_results/grouped/final/res_weak_50.RData
- combining_reproduced/ALL_inter_results/grouped/final/res_weak_80.RData
- combining_reproduced/ALL_inter_results/resf_200.RData
- combining_reproduced/ALL_inter_results/resf_500.RData
- combining_reproduced/ALL_inter_results/resf_800.RData
- combining_reproduced/ALL_inter_results/resp_200.RData
- combining_reproduced/ALL_inter_results/resp_500.RData
- combining_reproduced/ALL_inter_results/resp_800.RData
- combining_reproduced/ALL_inter_results/set_200.RData
- combining_reproduced/ALL_inter_results/set_500.RData
- combining_reproduced/ALL_inter_results/set_800.RData
- combining_reproduced/ALL_inter_results/ungrouped/
- combining_reproduced/ALL_inter_results/ungrouped/final/
- combining_reproduced/ALL_inter_results/ungrouped/final/res_strong_10.RData
- combining_reproduced/ALL_inter_results/ungrouped/final/res_strong_20.RData
- combining_reproduced/ALL_inter_results/ungrouped/final/res_strong_50.RData
- combining_reproduced/ALL_inter_results/ungrouped/final/res_strong_80.RData
- combining_reproduced/ALL_inter_results/ungrouped/final/res_weak_10.RData
- combining_reproduced/ALL_inter_results/ungrouped/final/res_weak_20.RData
- combining_reproduced/ALL_inter_results/ungrouped/final/res_weak_50.RData
- combining_reproduced/ALL_inter_results/ungrouped/final/res_weak_80.RData
- combining_reproduced/ALL_inter_results/ungrouped/final/ungrouped_post.png
- combining_reproduced/combining_reproduce.Rproj
- combining_reproduced/master.R
- combining_reproduced/README.txt
- combining_reproduced/real_data/
- combining_reproduced/real_data/.Rhistory
- combining_reproduced/real_data/.Rproj.user/
- combining_reproduced/real_data/.Rproj.user/C3E23A95/
- combining_reproduced/real_data/.Rproj.user/C3E23A95/bibliography-index/
- combining_reproduced/real_data/.Rproj.user/C3E23A95/ctx/
- combining_reproduced/real_data/.Rproj.user/C3E23A95/explorer-cache/
- combining_reproduced/real_data/.Rproj.user/C3E23A95/pcs/
- combining_reproduced/real_data/.Rproj.user/C3E23A95/pcs/files-pane.pper
- combining_reproduced/real_data/.Rproj.user/C3E23A95/pcs/source-pane.pper
- combining_reproduced/real_data/.Rproj.user/C3E23A95/pcs/windowlayoutstate.pper
- combining_reproduced/real_data/.Rproj.user/C3E23A95/pcs/workbench-pane.pper
- combining_reproduced/real_data/.Rproj.user/C3E23A95/presentation/
- combining_reproduced/real_data/.Rproj.user/C3E23A95/profiles-cache/
- combining_reproduced/real_data/.Rproj.user/C3E23A95/rmd-outputs
- combining_reproduced/real_data/.Rproj.user/C3E23A95/saved_source_markers
- combining_reproduced/real_data/.Rproj.user/C3E23A95/sources/
- combining_reproduced/real_data/.Rproj.user/C3E23A95/sources/per/
- combining_reproduced/real_data/.Rproj.user/C3E23A95/sources/per/t/
- combining_reproduced/real_data/.Rproj.user/C3E23A95/sources/per/u/
- combining_reproduced/real_data/.Rproj.user/C3E23A95/tutorial/
- combining_reproduced/real_data/.Rproj.user/C3E23A95/viewer-cache/
- combining_reproduced/real_data/.Rproj.user/shared/
- combining_reproduced/real_data/.Rproj.user/shared/notebooks/
- combining_reproduced/real_data/.Rproj.user/shared/notebooks/patch-chunk-names
- combining_reproduced/real_data/combpct.Rproj
- combining_reproduced/real_data/eSet_68086.RData
- combining_reproduced/real_data/exp68086.txt
- combining_reproduced/real_data/GOsets_68086.RData
- combining_reproduced/real_data/GSE68086_series_matrix.txt.gz
- combining_reproduced/real_data/GSE68086_TEP_data_matrix.txt
- combining_reproduced/real_data/GSE68086_TEP_data_matrix.txt.gz
- combining_reproduced/real_data/meta68086.txt
- combining_reproduced/real_data/plot_tdp.R
- combining_reproduced/real_data/processdata.R
- combining_reproduced/real_data/Readme.txt
- combining_reproduced/real_data/readrawdata.R
- combining_reproduced/real_data/res500_1000.RData
- combining_reproduced/real_data/res68086_500_1000.RData
- combining_reproduced/real_data/TDP_calculate.R
- combining_reproduced/real_data/tdp_go.png
- combining_reproduced/simulations/
- combining_reproduced/simulations/bonferroni_loss-SFig2/
- combining_reproduced/simulations/bonferroni_loss-SFig2/.Rhistory
- combining_reproduced/simulations/bonferroni_loss-SFig2/.Rproj.user/
- combining_reproduced/simulations/bonferroni_loss-SFig2/.Rproj.user/C3E23A95/
- combining_reproduced/simulations/bonferroni_loss-SFig2/.Rproj.user/C3E23A95/bibliography-index/
- combining_reproduced/simulations/bonferroni_loss-SFig2/.Rproj.user/C3E23A95/cpp-definition-cache
- combining_reproduced/simulations/bonferroni_loss-SFig2/.Rproj.user/C3E23A95/ctx/
- combining_reproduced/simulations/bonferroni_loss-SFig2/.Rproj.user/C3E23A95/explorer-cache/
- combining_reproduced/simulations/bonferroni_loss-SFig2/.Rproj.user/C3E23A95/pcs/
- combining_reproduced/simulations/bonferroni_loss-SFig2/.Rproj.user/C3E23A95/pcs/files-pane.pper
- combining_reproduced/simulations/bonferroni_loss-SFig2/.Rproj.user/C3E23A95/pcs/source-pane.pper
- combining_reproduced/simulations/bonferroni_loss-SFig2/.Rproj.user/C3E23A95/pcs/windowlayoutstate.pper
- combining_reproduced/simulations/bonferroni_loss-SFig2/.Rproj.user/C3E23A95/pcs/workbench-pane.pper
- combining_reproduced/simulations/bonferroni_loss-SFig2/.Rproj.user/C3E23A95/presentation/
- combining_reproduced/simulations/bonferroni_loss-SFig2/.Rproj.user/C3E23A95/profiles-cache/
- combining_reproduced/simulations/bonferroni_loss-SFig2/.Rproj.user/C3E23A95/rmd-outputs
- combining_reproduced/simulations/bonferroni_loss-SFig2/.Rproj.user/C3E23A95/saved_source_markers
- combining_reproduced/simulations/bonferroni_loss-SFig2/.Rproj.user/C3E23A95/sources/
- combining_reproduced/simulations/bonferroni_loss-SFig2/.Rproj.user/C3E23A95/sources/per/
- combining_reproduced/simulations/bonferroni_loss-SFig2/.Rproj.user/C3E23A95/sources/per/t/
- combining_reproduced/simulations/bonferroni_loss-SFig2/.Rproj.user/C3E23A95/sources/per/t/0543398A
- combining_reproduced/simulations/bonferroni_loss-SFig2/.Rproj.user/C3E23A95/sources/per/t/0543398A-contents
- combining_reproduced/simulations/bonferroni_loss-SFig2/.Rproj.user/C3E23A95/sources/per/t/2757893D
- combining_reproduced/simulations/bonferroni_loss-SFig2/.Rproj.user/C3E23A95/sources/per/t/2757893D-contents
- combining_reproduced/simulations/bonferroni_loss-SFig2/.Rproj.user/C3E23A95/sources/per/t/3277B651
- combining_reproduced/simulations/bonferroni_loss-SFig2/.Rproj.user/C3E23A95/sources/per/t/3277B651-contents
- combining_reproduced/simulations/bonferroni_loss-SFig2/.Rproj.user/C3E23A95/sources/per/t/5677BE90
- combining_reproduced/simulations/bonferroni_loss-SFig2/.Rproj.user/C3E23A95/sources/per/t/5677BE90-contents
- combining_reproduced/simulations/bonferroni_loss-SFig2/.Rproj.user/C3E23A95/sources/per/t/7B832539
- combining_reproduced/simulations/bonferroni_loss-SFig2/.Rproj.user/C3E23A95/sources/per/t/7B832539-contents
- combining_reproduced/simulations/bonferroni_loss-SFig2/.Rproj.user/C3E23A95/sources/per/t/B535071F
- combining_reproduced/simulations/bonferroni_loss-SFig2/.Rproj.user/C3E23A95/sources/per/t/B535071F-contents
- combining_reproduced/simulations/bonferroni_loss-SFig2/.Rproj.user/C3E23A95/sources/per/u/
- combining_reproduced/simulations/bonferroni_loss-SFig2/.Rproj.user/C3E23A95/sources/prop/
- combining_reproduced/simulations/bonferroni_loss-SFig2/.Rproj.user/C3E23A95/sources/prop/041533A9
- combining_reproduced/simulations/bonferroni_loss-SFig2/.Rproj.user/C3E23A95/sources/prop/135F587B
- combining_reproduced/simulations/bonferroni_loss-SFig2/.Rproj.user/C3E23A95/sources/prop/6850BBF7
- combining_reproduced/simulations/bonferroni_loss-SFig2/.Rproj.user/C3E23A95/sources/prop/6E71089E
- combining_reproduced/simulations/bonferroni_loss-SFig2/.Rproj.user/C3E23A95/sources/prop/CCEC740E
- combining_reproduced/simulations/bonferroni_loss-SFig2/.Rproj.user/C3E23A95/sources/prop/EC80FD60
- combining_reproduced/simulations/bonferroni_loss-SFig2/.Rproj.user/C3E23A95/sources/prop/INDEX
- combining_reproduced/simulations/bonferroni_loss-SFig2/.Rproj.user/C3E23A95/tutorial/
- combining_reproduced/simulations/bonferroni_loss-SFig2/.Rproj.user/C3E23A95/viewer-cache/
- combining_reproduced/simulations/bonferroni_loss-SFig2/.Rproj.user/shared/
- combining_reproduced/simulations/bonferroni_loss-SFig2/.Rproj.user/shared/notebooks/
- combining_reproduced/simulations/bonferroni_loss-SFig2/.Rproj.user/shared/notebooks/patch-chunk-names
- combining_reproduced/simulations/bonferroni_loss-SFig2/.Rproj.user/shared/notebooks/paths
- combining_reproduced/simulations/bonferroni_loss-SFig2/boferroni_loss.png
- combining_reproduced/simulations/bonferroni_loss-SFig2/Bonferroni_loss.R
- combining_reproduced/simulations/bonferroni_loss-SFig2/combining_partial_td.R
- combining_reproduced/simulations/dag_tree_hyps-Fig2/
- combining_reproduced/simulations/dag_tree_hyps-Fig2/.Rhistory
- combining_reproduced/simulations/dag_tree_hyps-Fig2/.Rproj.user/
- combining_reproduced/simulations/dag_tree_hyps-Fig2/.Rproj.user/C3E23A95/
- combining_reproduced/simulations/dag_tree_hyps-Fig2/.Rproj.user/C3E23A95/bibliography-index/
- combining_reproduced/simulations/dag_tree_hyps-Fig2/.Rproj.user/C3E23A95/cpp-definition-cache
- combining_reproduced/simulations/dag_tree_hyps-Fig2/.Rproj.user/C3E23A95/ctx/
- combining_reproduced/simulations/dag_tree_hyps-Fig2/.Rproj.user/C3E23A95/explorer-cache/
- combining_reproduced/simulations/dag_tree_hyps-Fig2/.Rproj.user/C3E23A95/pcs/
- combining_reproduced/simulations/dag_tree_hyps-Fig2/.Rproj.user/C3E23A95/pcs/files-pane.pper
- combining_reproduced/simulations/dag_tree_hyps-Fig2/.Rproj.user/C3E23A95/pcs/source-pane.pper
- combining_reproduced/simulations/dag_tree_hyps-Fig2/.Rproj.user/C3E23A95/pcs/windowlayoutstate.pper
- combining_reproduced/simulations/dag_tree_hyps-Fig2/.Rproj.user/C3E23A95/pcs/workbench-pane.pper
- combining_reproduced/simulations/dag_tree_hyps-Fig2/.Rproj.user/C3E23A95/presentation/
- combining_reproduced/simulations/dag_tree_hyps-Fig2/.Rproj.user/C3E23A95/profiles-cache/
- combining_reproduced/simulations/dag_tree_hyps-Fig2/.Rproj.user/C3E23A95/rmd-outputs
- combining_reproduced/simulations/dag_tree_hyps-Fig2/.Rproj.user/C3E23A95/saved_source_markers
- combining_reproduced/simulations/dag_tree_hyps-Fig2/.Rproj.user/C3E23A95/sources/
- combining_reproduced/simulations/dag_tree_hyps-Fig2/.Rproj.user/C3E23A95/sources/per/
- combining_reproduced/simulations/dag_tree_hyps-Fig2/.Rproj.user/C3E23A95/sources/per/t/
- combining_reproduced/simulations/dag_tree_hyps-Fig2/.Rproj.user/C3E23A95/sources/per/u/
- combining_reproduced/simulations/dag_tree_hyps-Fig2/.Rproj.user/C3E23A95/sources/prop/
- combining_reproduced/simulations/dag_tree_hyps-Fig2/.Rproj.user/C3E23A95/sources/prop/041533A9
- combining_reproduced/simulations/dag_tree_hyps-Fig2/.Rproj.user/C3E23A95/sources/prop/135F587B
- combining_reproduced/simulations/dag_tree_hyps-Fig2/.Rproj.user/C3E23A95/sources/prop/6850BBF7
- combining_reproduced/simulations/dag_tree_hyps-Fig2/.Rproj.user/C3E23A95/sources/prop/6E71089E
- combining_reproduced/simulations/dag_tree_hyps-Fig2/.Rproj.user/C3E23A95/sources/prop/CCEC740E
- combining_reproduced/simulations/dag_tree_hyps-Fig2/.Rproj.user/C3E23A95/sources/prop/EC80FD60
- combining_reproduced/simulations/dag_tree_hyps-Fig2/.Rproj.user/C3E23A95/sources/prop/INDEX
- combining_reproduced/simulations/dag_tree_hyps-Fig2/.Rproj.user/C3E23A95/sources/session-70586da3/
- combining_reproduced/simulations/dag_tree_hyps-Fig2/.Rproj.user/C3E23A95/sources/session-70586da3/0543398A
- combining_reproduced/simulations/dag_tree_hyps-Fig2/.Rproj.user/C3E23A95/sources/session-70586da3/0543398A-contents
- combining_reproduced/simulations/dag_tree_hyps-Fig2/.Rproj.user/C3E23A95/sources/session-70586da3/2757893D
- combining_reproduced/simulations/dag_tree_hyps-Fig2/.Rproj.user/C3E23A95/sources/session-70586da3/2757893D-contents
- combining_reproduced/simulations/dag_tree_hyps-Fig2/.Rproj.user/C3E23A95/sources/session-70586da3/3277B651
- combining_reproduced/simulations/dag_tree_hyps-Fig2/.Rproj.user/C3E23A95/sources/session-70586da3/3277B651-contents
- combining_reproduced/simulations/dag_tree_hyps-Fig2/.Rproj.user/C3E23A95/sources/session-70586da3/5677BE90
- combining_reproduced/simulations/dag_tree_hyps-Fig2/.Rproj.user/C3E23A95/sources/session-70586da3/5677BE90-contents
- combining_reproduced/simulations/dag_tree_hyps-Fig2/.Rproj.user/C3E23A95/sources/session-70586da3/7B832539
- combining_reproduced/simulations/dag_tree_hyps-Fig2/.Rproj.user/C3E23A95/sources/session-70586da3/7B832539-contents
- combining_reproduced/simulations/dag_tree_hyps-Fig2/.Rproj.user/C3E23A95/sources/session-70586da3/B535071F
- combining_reproduced/simulations/dag_tree_hyps-Fig2/.Rproj.user/C3E23A95/sources/session-70586da3/B535071F-contents
- combining_reproduced/simulations/dag_tree_hyps-Fig2/.Rproj.user/C3E23A95/sources/session-70586da3/lock_file
- combining_reproduced/simulations/dag_tree_hyps-Fig2/.Rproj.user/C3E23A95/tutorial/
- combining_reproduced/simulations/dag_tree_hyps-Fig2/.Rproj.user/C3E23A95/viewer-cache/
- combining_reproduced/simulations/dag_tree_hyps-Fig2/.Rproj.user/shared/
- combining_reproduced/simulations/dag_tree_hyps-Fig2/.Rproj.user/shared/notebooks/
- combining_reproduced/simulations/dag_tree_hyps-Fig2/.Rproj.user/shared/notebooks/patch-chunk-names
- combining_reproduced/simulations/dag_tree_hyps-Fig2/.Rproj.user/shared/notebooks/paths
- combining_reproduced/simulations/dag_tree_hyps-Fig2/grouped/
- combining_reproduced/simulations/dag_tree_hyps-Fig2/grouped/final/
- combining_reproduced/simulations/dag_tree_hyps-Fig2/grouped/final/grouped_post.png
- combining_reproduced/simulations/dag_tree_hyps-Fig2/grouped/final/grouped_post_BW.png
- combining_reproduced/simulations/dag_tree_hyps-Fig2/grouped/final/res_strong_10.RData
- combining_reproduced/simulations/dag_tree_hyps-Fig2/grouped/final/res_strong_20.RData
- combining_reproduced/simulations/dag_tree_hyps-Fig2/grouped/final/res_strong_50.RData
- combining_reproduced/simulations/dag_tree_hyps-Fig2/grouped/final/res_strong_80.RData
- combining_reproduced/simulations/dag_tree_hyps-Fig2/grouped/final/res_weak_10.RData
- combining_reproduced/simulations/dag_tree_hyps-Fig2/grouped/final/res_weak_20.RData
- combining_reproduced/simulations/dag_tree_hyps-Fig2/grouped/final/res_weak_50.RData
- combining_reproduced/simulations/dag_tree_hyps-Fig2/grouped/final/res_weak_80.RData
- combining_reproduced/simulations/dag_tree_hyps-Fig2/plot_result.R
- combining_reproduced/simulations/dag_tree_hyps-Fig2/ReadMe.txt
- combining_reproduced/simulations/dag_tree_hyps-Fig2/simes_tree_dag_pct.R
- combining_reproduced/simulations/dag_tree_hyps-Fig2/simes_tree_dag_pct_UNGROUPED.R
- combining_reproduced/simulations/dag_tree_hyps-Fig2/simula.Rproj
- combining_reproduced/simulations/dag_tree_hyps-Fig2/tree_backup.R
- combining_reproduced/simulations/dag_tree_hyps-Fig2/ungrouped/
- combining_reproduced/simulations/dag_tree_hyps-Fig2/ungrouped/final/
- combining_reproduced/simulations/dag_tree_hyps-Fig2/ungrouped/final/res_strong_10.RData
- combining_reproduced/simulations/dag_tree_hyps-Fig2/ungrouped/final/res_strong_20.RData
- combining_reproduced/simulations/dag_tree_hyps-Fig2/ungrouped/final/res_strong_50.RData
- combining_reproduced/simulations/dag_tree_hyps-Fig2/ungrouped/final/res_strong_80.RData
- combining_reproduced/simulations/dag_tree_hyps-Fig2/ungrouped/final/res_weak_10.RData
- combining_reproduced/simulations/dag_tree_hyps-Fig2/ungrouped/final/res_weak_20.RData
- combining_reproduced/simulations/dag_tree_hyps-Fig2/ungrouped/final/res_weak_50.RData
- combining_reproduced/simulations/dag_tree_hyps-Fig2/ungrouped/final/res_weak_80.RData
- combining_reproduced/simulations/dag_tree_hyps-Fig2/ungrouped/final/ungrouped_post.png
- combining_reproduced/simulations/dag_tree_hyps-Fig2/ungrouped/final/ungrouped_post_BW.png
- combining_reproduced/simulations/focused_power-Fig1/
- combining_reproduced/simulations/focused_power-Fig1/.Rhistory
- combining_reproduced/simulations/focused_power-Fig1/.Rproj.user/
- combining_reproduced/simulations/focused_power-Fig1/.Rproj.user/C3E23A95/
- combining_reproduced/simulations/focused_power-Fig1/.Rproj.user/C3E23A95/bibliography-index/
- combining_reproduced/simulations/focused_power-Fig1/.Rproj.user/C3E23A95/cpp-definition-cache
- combining_reproduced/simulations/focused_power-Fig1/.Rproj.user/C3E23A95/ctx/
- combining_reproduced/simulations/focused_power-Fig1/.Rproj.user/C3E23A95/explorer-cache/
- combining_reproduced/simulations/focused_power-Fig1/.Rproj.user/C3E23A95/pcs/
- combining_reproduced/simulations/focused_power-Fig1/.Rproj.user/C3E23A95/pcs/files-pane.pper
- combining_reproduced/simulations/focused_power-Fig1/.Rproj.user/C3E23A95/pcs/source-pane.pper
- combining_reproduced/simulations/focused_power-Fig1/.Rproj.user/C3E23A95/pcs/windowlayoutstate.pper
- combining_reproduced/simulations/focused_power-Fig1/.Rproj.user/C3E23A95/pcs/workbench-pane.pper
- combining_reproduced/simulations/focused_power-Fig1/.Rproj.user/C3E23A95/presentation/
- combining_reproduced/simulations/focused_power-Fig1/.Rproj.user/C3E23A95/profiles-cache/
- combining_reproduced/simulations/focused_power-Fig1/.Rproj.user/C3E23A95/rmd-outputs
- combining_reproduced/simulations/focused_power-Fig1/.Rproj.user/C3E23A95/saved_source_markers
- combining_reproduced/simulations/focused_power-Fig1/.Rproj.user/C3E23A95/sources/
- combining_reproduced/simulations/focused_power-Fig1/.Rproj.user/C3E23A95/sources/per/
- combining_reproduced/simulations/focused_power-Fig1/.Rproj.user/C3E23A95/sources/per/t/
- combining_reproduced/simulations/focused_power-Fig1/.Rproj.user/C3E23A95/sources/per/t/39210F55
- combining_reproduced/simulations/focused_power-Fig1/.Rproj.user/C3E23A95/sources/per/t/39210F55-contents
- combining_reproduced/simulations/focused_power-Fig1/.Rproj.user/C3E23A95/sources/per/t/E4B1534C
- combining_reproduced/simulations/focused_power-Fig1/.Rproj.user/C3E23A95/sources/per/t/E4B1534C-contents
- combining_reproduced/simulations/focused_power-Fig1/.Rproj.user/C3E23A95/sources/per/u/
- combining_reproduced/simulations/focused_power-Fig1/.Rproj.user/C3E23A95/sources/prop/
- combining_reproduced/simulations/focused_power-Fig1/.Rproj.user/C3E23A95/sources/prop/4AA0BAA5
- combining_reproduced/simulations/focused_power-Fig1/.Rproj.user/C3E23A95/sources/prop/AA4780D0
- combining_reproduced/simulations/focused_power-Fig1/.Rproj.user/C3E23A95/sources/prop/INDEX
- combining_reproduced/simulations/focused_power-Fig1/.Rproj.user/C3E23A95/tutorial/
- combining_reproduced/simulations/focused_power-Fig1/.Rproj.user/C3E23A95/viewer-cache/
- combining_reproduced/simulations/focused_power-Fig1/.Rproj.user/shared/
- combining_reproduced/simulations/focused_power-Fig1/.Rproj.user/shared/notebooks/
- combining_reproduced/simulations/focused_power-Fig1/.Rproj.user/shared/notebooks/patch-chunk-names
- combining_reproduced/simulations/focused_power-Fig1/calculate_tdp.R
- combining_reproduced/simulations/focused_power-Fig1/plot_tdp3.R
[truncated: 19 more entries]
