# Supplementary material for: Combining Partial True Discovery Guarantee Procedures
Source: Biom J. 2024 Jul 2;66(5):e202300075. doi: 10.1002/bimj.202300075 (PMC12859535; doi:10.1002/bimj.202300075)
Supplement: Supplementary file 2 — Supporting Information [file BIMJ-66-e202300075-s001.zip › combining_reproduced/ALL_final_results/tab2.csv]

true_mean	0	0.5	1	1.5	2	2.5	3	3.5	4	4.5	5
PCT	0.00	0.38	0.83	1.29	1.78	2.28	2.79	3.32	3.85	4.40	4.96
Ad-2	0.00	0.00	0.95	0.99	1	1	1	1	1	1	1
Ad-3	0	0.00	0.01	1.38	1.49	1.49	1.5	1.5	1.5	1.5	1.5
Ad-4	0	0	0.00	0.02	1.83	1.99	1.99	2	2	2	2
Ad-5	0	0	0	0.00	0.02	2.26	2.48	2.49	2.5	2.5	2.5
Ad-6	0	0	0	0	0.00	0.02	2.70	2.98	2.99	3	3
Ad-7	0	0	0	0	0	0.00	0.03	3.14	3.48	3.5	3.5
Ad-8	0	0	0	0	0	0	0.00	0.03	3.66	3.98	4
Ad-9	0	0	0	0	0	0	0	0.00	0.04	4.16	4.49
Ad-10	0	0	0	0	0	0	0	0.00	0.01	0.05	4.79
