# Supplementary material for: Combining Partial True Discovery Guarantee Procedures
Source: Biom J. 2024 Jul 2;66(5):e202300075. doi: 10.1002/bimj.202300075 (PMC12859535; doi:10.1002/bimj.202300075)
Supplement: Supplementary file 2 — Supporting Information [file BIMJ-66-e202300075-s001.zip › combining_reproduced/master.R]

library(pARI)
library(sumSome)
library(cherry)
library(newFocus)
library(ggplot2)
library(adaFilter)

rm(list = ls())

##### part 1 - Real data analysis (done)
setwd("real_data")
source("readrawdata.R")
source("processdata.R")
source("TDP_calculate.R")
source("plot_tdp.R")
setwd("../")


### part2 - Reproduce simulation results
##P2-A: focused power - figure 1
setwd("simulations/focused_power-Fig1")
source("setlist.R")
source("calculate_tdp.R")
source("plot_tdp3.R")
setwd("../../")

##P2-B: dag_tree_hypotheses - figure 2 + sfig1
setwd("simulations/dag_tree_hyps-Fig2")
source("tree_backup.R")
source("simes_tree_dag_pct.R")
source("simes_tree_dag_pct_UNGROUPED.R")
source("plot_result.R")
setwd("../../")

##P2-C: replicability - table 2
setwd("simulations/replicability-Tab2")
source("replicability.R")
setwd("../../")

### part 3 supplemental figures - s_figure 2

setwd("simulations/bonferroni_loss-SFig2")
source("combining_partial_td.R")
source("bonferroni_loss.R")
setwd("../../")
