# Supplementary material for: Combining Partial True Discovery Guarantee Procedures
Source: Biom J. 2024 Jul 2;66(5):e202300075. doi: 10.1002/bimj.202300075 (PMC12859535; doi:10.1002/bimj.202300075)
Supplement: Supplementary file 2 — Supporting Information [file BIMJ-66-e202300075-s001.zip › combining_reproduced/README.txt]

### R code to reproduce results of simulation study and real data study.

### sessionInfo
> sessionInfo()
R version 4.3.1 (2023-06-16 ucrt)
Platform: x86_64-w64-mingw32/x64 (64-bit)
Running under: Windows 10 x64 (build 19045)

Matrix products: default


locale:
[1] LC_COLLATE=English_United States.utf8 
[2] LC_CTYPE=English_United States.utf8   
[3] LC_MONETARY=English_United States.utf8
[4] LC_NUMERIC=C                          
[5] LC_TIME=English_United States.utf8    

time zone: Europe/Amsterdam
tzcode source: internal

attached base packages:
[1] stats4    stats     graphics  grDevices utils     datasets  methods  
[8] base     

other attached packages:
 [1] devtools_2.4.5       usethis_2.2.2        stringi_1.8.1       
 [4] stringr_1.5.1        sanssouci_0.12.9     ggpubr_0.6.0        
 [7] globaltest_5.56.0    survival_3.5-5       org.Hs.eg.db_3.18.0 
[10] AnnotationDbi_1.64.1 IRanges_2.36.0       S4Vectors_0.40.2    
[13] GEOquery_2.72.0      limma_3.58.1         Biobase_2.62.0      
[16] BiocGenerics_0.48.1  adaFilter_1.0.0      ggplot2_3.4.4       
[19] newFocus_1.1         ctgt_2.0.1           cherry_0.6-14       
[22] sumSome_1.1.1        pARI_1.1.1          

loaded via a namespace (and not attached):
  [1] DBI_1.1.3               bitops_1.0-7            remotes_2.4.2.1        
  [4] rlang_1.1.2             magrittr_2.0.3          matrixStats_1.0.0      
  [7] compiler_4.3.1          RSQLite_2.3.3           callr_3.7.3            
 [10] png_0.1-8               vctrs_0.6.4             profvis_0.3.8          
 [13] pkgconfig_2.0.3         crayon_1.5.2            fastmap_1.1.1          
 [16] backports_1.4.1         XVector_0.42.0          ellipsis_0.3.2         
 [19] labeling_0.4.3          utf8_1.2.4              promises_1.2.1         
 [22] sessioninfo_1.2.2       tzdb_0.4.0              ps_1.7.5               
 [25] purrr_1.0.2             bit_4.0.5               zlibbioc_1.48.0        
 [28] cachem_1.0.8            GenomeInfoDb_1.38.1     blob_1.2.4             
 [31] later_1.3.1             FMStable_0.1-4          matrixTests_0.2.3      
 [34] ARIbrain_0.2            prettyunits_1.2.0       broom_1.0.5            
 [37] parallel_4.3.1          R6_2.5.1                pkgload_1.3.3          
 [40] car_3.1-2               Rcpp_1.0.12             R.utils_2.12.3         
 [43] readr_2.1.5             httpuv_1.6.12           Matrix_1.6-3           
 [46] splines_4.3.1           tidyselect_1.2.0        rstudioapi_0.15.0      
 [49] abind_1.4-5             miniUI_0.1.1.1          processx_3.8.2         
 [52] curl_5.1.0              pkgbuild_1.4.2          lattice_0.21-8         
 [55] tibble_3.2.1            plyr_1.8.8              shiny_1.8.0            
 [58] withr_2.5.2             KEGGREST_1.42.0         urlchecker_1.0.1       
 [61] xml2_1.3.5              lpSolve_5.6.19          Biostrings_2.70.1      
 [64] pillar_1.9.0            carData_3.0-5           RNifti_1.5.0           
 [67] generics_0.1.3          vroom_1.6.5             RCurl_1.98-1.13        
 [70] hms_1.1.3               munsell_0.5.0           scales_1.2.1           
 [73] xtable_1.8-4            glue_1.6.2              tools_4.3.1            
 [76] hommel_1.6              data.table_1.14.8       annotate_1.80.0        
 [79] ggsignif_0.6.4          fs_1.6.3                XML_3.99-0.16          
 [82] grid_4.3.1              tidyr_1.3.0             colorspace_2.1-0       
 [85] GenomeInfoDbData_1.2.11 cli_3.6.1               fansi_1.0.5            
 [88] dplyr_1.1.4             gtable_0.3.4            R.methodsS3_1.8.2      
 [91] rstatix_0.7.2           digest_0.6.33           htmlwidgets_1.6.2      
 [94] farver_2.1.1            htmltools_0.5.7         memoise_2.0.1          
 [97] R.oo_1.26.0             lifecycle_1.0.4         httr_1.4.7             
[100] mime_0.12               statmod_1.5.0           bit64_4.0.5            
[103] MASS_7.3-60


### install necessary packages that are available from Github 
> devtools::install_github("annavesely/sumSome")
> devtools::install_github("angeella/pARI")
> remotes::install_github("sanssouci-org/sanssouci")
> devtools::install_github("jingshuw/adaFilter")
> install.packages("cherry")
> install.package("newFocus")

> BiocManager::install("Biobase")
> BiocManager::install("GEOquery")
> BiocManager::install("org.Hs.eg.db")
> BiocManager::install("limma")
> BiocManager::install("globaltest")


### ========= simulation study - focused power - Figure 1 ========= 
path: combine_reproduced/simulations/focsed power-Fig1/
1. setlist.R: to create the focus and non-focus sets with prespecified true TDP
2. calculate_tdp.R: to calculate the TDP bounds for the sets from setlist.R, all intermediate the results are saved in file "results".
3. plot_tdp3.R: to get Figure 1 in the main text. 


### ========= simulation study - dag tree hypotheses- Figure 2 ========= 
path: combine_reproduced/simulations/dag tree hyps-Fig2/
1. simes_tree_dag_pct.R: TDP calculation for grouped true non-nulls
2. simes_tree_dag_pct_UNGROUPED.R: TDP calculation for ungrouped true non-nulls (in Support Information)
3. plot_result.R: plot the results from simes_tree_dag_pct.R and simes_tree_dag_pct_UNGROUPED.R, respectively for
   ---> Figure 2 in the main text; 
   ---> Figure 1 in Support Information.


### ========= simulation study - replicability- Table 2 ========= 
path: combine_reproduced/simulations/replicability-Tab2/
1. replicability_data.R: to generate the data and then compute the result


### ========= simulation study - bonferroni loss - Figure 2 (support information) ========= 
path: combine_reproduced/simulations/bonferroni loss-SFig2/
1. Bonferroni_loss.R: the results are in Figure 2 of Support Information


### ========= real data study - GO analysis - Figure 3 (support information) ========= 
path: combine_reproduced/realdata/
1. readrawdata.R: to get the raw data from GEO, we save the data as "eSet_68086.RData" and "GOsets_68086.RData"
2. processdata.R: to process the data to get the expression data and metadata, "exp68086.txt" and "meta68086.txt".
3. TDP_calculate.R: to calculate TDP for all GO terms, including the focus terms: res500_1000.RData.
4. plot_tdp: plot the result from "TDP_calculate.R", which is Figure 3 of Support Information
