# Supplementary material for: Combining Partial True Discovery Guarantee Procedures
Source: Biom J. 2024 Jul 2;66(5):e202300075. doi: 10.1002/bimj.202300075 (PMC12859535; doi:10.1002/bimj.202300075)
Supplement: Supplementary file 2 — Supporting Information [file BIMJ-66-e202300075-s001.zip › combining_reproduced/real_data/GSE68086_TEP_data_matrix.txt]

gene	3-Breast-Her2-ampl	8-Breast-WT	10-Breast-Her2-ampl	Breast-100	15-Breast-Her2-ampl	16-Breast-WT	21-Breast-WT	33-Breast-Her2-ampl	42-Breast-Her2-ampl	Breast-454	48-Breast-WT	50-Breast-WT	55-Breast-WT	Type-Unknown-6	Breast-564	59-Breast-WT	Breast-590	Breast-60	Breast-603	ALK61-Breast-Her2-unknown	Breast-85	Breast-86	97-Breast-Her2-ampl	Breast-ALK-82	292-Liver-KRAS	316-Liver-KRAS	341-Liver-WT	376-Liver-WT	379-Liver-WT	Chol-410	Chol-442	Chol-460	Chol-611	Chol-ALK-28	VU256-CRC	VU258-CRC	VU272-CRC	VU276-CRC	Type-Unknown-1	329-CRC-KRAS	342-CRC-KRAS	Type-Unknown-5	354-CRC-WT	356-CRC-WT	CRC-357	374-CRC-WT	378-CRC-WT	420-CRC-WT	429-CRC-WT
ENSG00000000003	0	0	0	0	17	0	0	0	0	0	0	0	0	1	2	0	0	0	0	23	0	1	1	0	22	0	8	0	0	0	5	0	5	0	0	0	0	241	0	0	0	0	0	0	5	0	1	4	0
ENSG00000000005	0	0	0	0	0	0	0	0	0	0	0	0	0	0	0	0	0	0	0	0	0	0	0	0	0	0	0	0	0	0	0	0	0	0	0	0	0	0	0	0	0	0	0	0	0	0	0	0	0
ENSG00000000419	44	14	16	8	9	0	139	108	55	7	27	0	0	24	12	102	93	1	10	41	4	16	0	9	39	13	19	61	17	18	43	5	29	30	0	1	0	180	8	0	29	14	28	20	18	18	0	39	4
ENSG00000000457	26	1	14	0	4	20	1	26	24	0	0	1	0	0	0	0	20	0	0	39	0	0	0	7	0	0	0	10	0	9	5	3	3	0	0	0	0	0	13	0	27	1	0	0	7	0	5	10	0
ENSG00000000460	81	98	18	17	0	20	144	26	97	6	11	7	85	128	28	224	120	21	16	20	21	20	80	27	28	37	25	43	23	11	18	22	35	16	28	0	3	0	37	112	12	21	5	11	18	89	14	20	93
ENSG00000000938	171	99	25	4	49	69	556	235	183	39	75	33	0	62	30	22	211	53	30	19	3	24	58	22	318	44	70	69	82	232	124	60	63	56	86	0	12	121	41	78	86	55	166	72	92	8	6	79	93
ENSG00000000971	34	0	0	0	0	0	0	30	0	0	0	0	0	0	0	0	16	0	0	9	5	0	5	0	0	0	0	0	0	0	0	0	0	4	0	0	0	0	5	0	0	0	0	0	0	0	0	0	0
ENSG00000001036	83	107	62	19	40	80	32	35	28	20	55	35	41	73	15	70	33	18	18	39	24	36	12	53	40	62	31	39	32	44	25	36	52	8	40	0	3	116	78	41	15	48	68	30	48	52	85	42	39
ENSG00000001084	0	0	4	0	0	21	0	6	7	0	2	0	0	0	0	1	28	0	1	1	0	0	0	0	14	0	7	0	0	4	6	0	3	0	0	0	0	0	0	0	0	0	0	0	0	0	0	0	0
ENSG00000001167	14	5	13	0	10	0	29	0	5	1	0	0	0	0	1	0	38	6	0	0	1	0	0	0	9	7	0	15	0	21	1	0	7	2	0	0	0	0	0	16	0	12	23	11	6	0	8	4	5
ENSG00000001460	0	1	0	9	5	0	0	15	0	0	0	34	0	0	0	33	8	8	2	4	1	1	0	0	0	0	0	0	0	0	0	0	5	4	0	0	0	0	11	0	0	1	0	9	2	7	3	0	2
ENSG00000001461	96	105	66	7	254	39	31	145	57	8	81	95	77	111	10	59	69	20	8	43	85	5	79	20	28	100	27	51	28	41	17	58	26	16	0	0	91	27	69	63	93	41	64	62	39	61	177	31	100
ENSG00000001497	34	1	16	0	6	32	0	30	4	7	27	29	0	0	34	16	120	1	8	0	1	37	0	0	24	16	13	14	4	0	9	6	16	3	0	0	0	0	12	0	24	0	0	4	25	0	0	0	19
ENSG00000001561	0	5	0	0	4	8	9	1	5	0	1	2	4	17	2	0	10	0	0	0	7	2	0	6	0	3	0	3	0	7	1	2	3	0	0	0	0	0	0	0	8	0	8	15	4	14	12	1	3
ENSG00000001617	0	0	0	0	0	0	0	0	0	0	0	0	0	0	0	0	0	0	0	0	0	0	0	0	0	0	0	0	0	0	0	0	0	0	0	0	0	0	0	0	0	0	0	0	0	0	0	0	0
ENSG00000001626	0	0	0	0	0	0	0	0	0	0	0	0	0	0	0	0	0	0	0	0	0	0	0	0	0	0	0	0	0	0	0	0	0	0	0	0	0	0	0	0	0	0	0	0	0	0	0	0	0
ENSG00000001629	45	20	32	10	20	67	18	8	9	3	24	58	17	35	3	40	14	8	10	28	17	28	53	23	1	58	51	50	14	24	17	14	22	4	0	0	0	0	19	29	26	19	8	25	3	46	37	22	53
ENSG00000001630	0	0	0	0	0	0	0	0	0	0	0	0	0	0	0	0	0	0	0	0	0	0	0	0	0	0	0	0	0	0	0	0	0	0	0	0	0	0	0	0	0	0	0	0	0	0	0	0	0
ENSG00000001631	77	16	57	11	6	29	9	68	29	36	5	22	48	5	13	37	66	0	30	7	34	47	0	18	5	56	14	10	11	32	17	19	44	26	0	0	0	0	10	95	12	18	99	54	62	16	6	39	38
ENSG00000002016	0	0	0	0	0	0	0	0	0	0	0	0	0	0	0	0	0	0	0	0	0	0	0	0	2	0	0	0	0	1	0	0	0	0	0	0	0	0	0	0	0	0	0	0	3	0	0	0	0
ENSG00000002079	0	0	0	0	0	0	0	0	0	0	0	0	0	0	0	0	0	0	0	0	0	0	0	0	0	0	0	0	0	0	0	0	0	0	0	0	0	0	0	0	0	0	0	0	0	0	0	0	0
ENSG00000002330	13	16	10	1	8	5	21	13	11	6	11	8	3	13	6	19	16	2	12	19	4	5	17	19	1	13	5	8	11	7	4	14	8	5	26	3	32	59	12	1	2	8	2	5	5	3	8	14	10
ENSG00000002549	233	111	122	10	46	374	852	229	194	43	166	88	31	181	82	531	478	16	44	1	67	99	111	33	212	37	136	98	74	182	133	40	169	96	0	30	289	244	144	85	97	146	184	62	132	46	94	121	119
ENSG00000002586	4302	5220	7160	1622	3871	3472	7222	5029	4804	1484	3232	5408	5211	4153	2332	5968	5201	2158	1412	3076	2654	2291	3361	3810	1801	4981	3651	1829	1359	4215	2537	5898	3571	2698	3639	586	6372	6278	5438	4692	3318	5225	4864	3272	3898	3109	5208	5112	4415
ENSG00000002587	0	0	0	0	0	1	0	0	1	0	0	0	0	0	0	0	0	0	0	0	0	0	0	0	0	0	0	0	0	0	0	0	0	0	0	0	0	0	0	0	0	0	0	0	0	0	0	1	0
ENSG00000002726	0	0	0	0	0	0	0	0	0	0	0	0	0	0	0	0	0	0	0	0	0	0	0	0	0	0	0	0	0	0	0	0	0	0	0	0	0	0	0	0	0	0	0	0	0	0	0	0	0
ENSG00000002745	0	0	0	0	0	0	0	0	0	0	0	0	0	0	0	0	0	0	0	0	0	0	0	0	0	0	0	0	0	0	0	0	0	0	0	0	0	0	0	0	0	0	0	0	0	0	0	0	0
ENSG00000002746	0	0	0	0	0	0	0	0	0	0	0	0	0	0	0	0	0	0	0	0	0	0	0	0	0	0	0	0	0	0	0	0	0	0	0	0	0	0	0	0	0	0	0	0	0	0	0	0	0
ENSG00000002822	11	12	3	11	17	17	9	25	7	3	3	7	0	3	9	0	31	0	1	0	0	2	0	2	8	18	1	17	12	11	4	0	9	9	1	0	0	0	1	0	3	1	0	1	4	0	10	8	1
ENSG00000002834	14	45	10	5	26	13	9	14	30	5	6	27	17	22	12	22	42	13	9	26	24	4	1	38	21	15	3	15	21	34	4	46	59	14	0	4	1	0	19	47	10	23	22	7	18	16	33	17	22
ENSG00000002919	4	25	13	3	12	7	84	5	21	4	0	4	0	19	7	0	27	8	5	8	1	6	7	1	10	25	12	7	10	10	4	7	15	9	0	0	1	0	12	0	3	14	0	0	23	12	0	3	13
ENSG00000002933	0	0	3	0	0	0	27	0	14	0	0	6	0	0	0	0	6	0	0	0	0	0	0	0	41	0	0	15	0	12	3	0	2	16	0	0	69	0	0	0	12	0	26	0	0	0	0	5	0
ENSG00000003056	157	181	268	54	120	134	201	171	190	13	139	101	120	54	75	175	216	60	29	285	115	82	145	135	143	92	62	98	23	91	74	57	125	65	49	0	44	171	116	169	54	139	63	102	115	253	223	163	95
ENSG00000003096	10	4	6	0	0	3	0	0	4	0	0	0	0	0	0	0	1	0	0	1	3	3	15	4	8	12	0	0	4	1	0	1	2	0	0	0	0	0	0	0	0	2	0	7	0	0	8	2	0
ENSG00000003137	0	0	0	0	0	0	0	0	0	0	0	0	0	0	0	0	0	0	0	0	0	0	0	0	0	0	0	0	0	0	0	0	0	0	0	0	0	0	0	0	0	0	0	0	0	0	0	0	0
ENSG00000003147	16	37	9	0	3	0	52	2	5	0	16	26	0	1	0	0	37	28	1	7	5	1	0	7	16	10	15	1	7	3	14	7	3	7	0	0	0	32	1	37	7	0	9	19	2	1	0	2	6
ENSG00000003249	0	0	0	0	0	0	0	0	0	0	0	0	0	0	0	0	1	0	1	0	0	0	0	0	0	0	0	0	0	0	0	0	0	0	0	0	0	0	0	0	0	0	0	0	0	0	0	0	2
ENSG00000003393	23	0	12	1	0	1	0	1	2	1	33	0	0	0	0	1	20	6	1	2	0	1	0	5	0	2	0	0	9	0	9	2	4	3	0	0	0	0	1	0	2	30	16	3	10	0	0	0	12
ENSG00000003400	35	12	3	4	7	15	36	0	26	0	0	17	0	0	5	0	8	3	1	0	0	4	0	1	0	0	0	2	0	3	2	0	1	2	0	0	0	0	0	0	2	1	0	0	5	8	0	5	0
ENSG00000003402	251	332	281	80	97	168	584	174	219	106	310	129	158	177	125	298	302	85	40	180	118	114	212	163	238	152	187	158	82	149	159	261	341	79	160	6	259	101	176	210	77	300	160	238	163	174	288	187	106
ENSG00000003436	810	1926	1118	356	1122	895	1106	1531	903	433	1980	1664	1136	1129	775	491	749	387	533	910	1176	693	1997	675	348	1031	416	605	670	720	408	705	944	307	119	63	1306	1797	1160	1328	845	1107	1068	1381	932	1546	1805	896	908
ENSG00000003509	9	0	0	0	0	1	0	0	0	0	0	0	0	0	0	19	18	0	0	0	1	0	0	0	0	0	0	0	4	7	5	0	0	6	0	0	0	0	0	0	0	0	0	0	6	0	0	27	9
ENSG00000003756	63	17	32	26	121	44	39	47	73	7	100	30	15	0	15	0	134	26	22	0	2	13	46	19	9	11	8	66	32	45	26	8	15	28	26	0	1	0	47	48	29	3	1	6	46	38	0	6	10
ENSG00000003987	0	0	0	0	0	0	0	0	0	0	0	0	0	0	0	0	0	0	0	0	0	0	0	0	0	0	0	0	0	0	0	0	0	0	0	0	0	0	0	0	0	0	0	0	0	0	0	0	0
ENSG00000003989	0	0	0	0	0	0	0	0	0	0	0	0	0	0	0	0	0	0	0	0	0	0	0	0	0	0	0	0	0	0	0	0	0	0	0	0	0	0	0	0	0	0	0	0	0	0	0	0	0
ENSG00000004059	454	355	319	62	330	98	247	271	163	62	113	311	169	332	112	247	288	112	120	305	124	80	213	247	190	252	144	194	94	222	111	272	216	173	542	33	450	877	441	236	199	203	181	85	190	229	430	298	291
ENSG00000004139	0	0	0	0	0	5	0	0	2	0	0	0	0	0	1	0	3	0	0	0	0	0	0	0	0	0	2	0	0	0	0	0	0	0	0	0	0	0	0	0	1	0	0	0	2	0	0	0	0
ENSG00000004142	2	17	9	0	12	41	61	0	14	0	0	13	0	0	8	0	52	1	7	13	6	4	0	6	18	18	0	0	0	1	5	6	12	7	0	0	61	0	15	0	0	6	0	0	3	0	0	11	10
ENSG00000004399	0	0	0	1	0	0	0	0	0	0	0	0	0	0	0	0	2	0	1	0	0	4	0	0	0	0	0	0	0	0	2	0	0	2	0	0	0	44	0	0	4	0	0	0	0	0	0	0	0
ENSG00000004455	46	28	24	5	20	7	61	64	39	15	28	16	27	13	14	70	143	1	13	10	6	14	0	3	39	11	21	20	9	19	7	10	20	18	48	20	0	124	19	11	43	20	18	0	25	6	22	17	20
ENSG00000004468	15	0	0	0	0	26	180	26	7	0	9	0	0	0	10	0	7	0	0	0	0	0	0	0	8	0	0	6	0	3	3	2	2	4	0	12	0	0	11	0	0	0	0	0	0	0	0	1	0
ENSG00000004478	6	0	0	2	0	0	1	0	0	0	0	0	0	0	1	0	45	0	0	0	1	0	0	0	3	0	10	0	0	7	2	0	0	7	0	0	2	0	0	0	0	10	0	5	7	0	0	8	17
ENSG00000004487	0	7	16	9	0	29	0	5	39	10	3	0	0	0	2	13	62	1	2	8	6	0	24	21	23	0	2	8	1	13	1	7	7	6	0	0	41	0	3	0	24	0	5	0	7	0	8	1	19
ENSG00000004534	177	77	65	18	70	160	149	60	125	24	53	63	22	51	17	56	87	15	16	2	11	8	0	7	147	7	14	12	1	72	40	0	26	89	65	1	0	0	4	17	82	18	1	35	90	65	16	18	25
ENSG00000004660	0	0	9	0	0	0	0	0	0	0	0	0	0	1	1	0	1	2	0	0	0	0	0	0	0	0	7	0	0	0	1	0	1	0	0	0	0	0	0	0	0	0	0	0	5	3	1	0	0
ENSG00000004700	184	254	148	92	145	135	152	274	162	14	136	12	32	354	107	4	161	18	60	118	61	36	212	65	65	148	42	72	30	127	55	52	73	37	7	0	0	139	65	99	270	205	304	61	107	194	129	135	116
ENSG00000004766	48	0	0	4	3	47	0	55	0	0	17	0	1	0	15	0	18	0	2	0	0	0	0	0	2	0	31	37	0	14	4	0	6	4	0	0	0	0	0	0	58	0	0	1	6	1	0	0	9
ENSG00000004776	0	1	0	0	0	0	0	0	0	0	3	0	5	0	0	0	0	0	0	2	0	0	1	1	0	0	0	0	0	2	1	0	0	0	5	0	0	0	0	0	0	1	3	0	3	0	0	0	0
ENSG00000004777	0	0	0	0	0	0	0	0	0	0	0	0	0	0	0	0	0	0	0	0	0	0	0	0	0	0	0	0	0	0	0	0	0	0	0	0	0	0	0	0	0	0	0	0	0	0	0	0	0
ENSG00000004779	106	38	26	8	21	37	135	45	35	4	50	2	14	31	25	76	187	6	22	3	2	4	33	5	45	14	29	35	3	16	25	3	39	42	0	25	0	0	22	21	24	19	69	9	33	50	6	21	35
ENSG00000004799	45	0	0	6	4	25	0	42	19	0	19	0	0	0	0	77	17	0	5	0	0	0	0	0	0	0	8	7	16	11	37	0	7	0	0	0	0	0	0	31	0	0	0	21	0	0	0	6	0
ENSG00000004809	0	0	0	0	0	0	0	0	0	0	0	0	0	3	0	0	54	0	0	0	0	0	0	0	0	9	0	0	0	0	0	0	0	0	0	0	0	0	0	0	0	0	0	0	0	0	0	0	0
ENSG00000004838	0	0	0	0	0	0	0	0	0	0	0	0	0	0	0	0	9	0	0	0	0	0	0	0	0	0	0	0	0	0	0	0	0	1	0	0	0	0	0	0	0	0	0	0	0	0	0	0	0
ENSG00000004846	0	9	1	0	0	0	0	0	1	0	0	0	0	0	0	0	0	0	0	0	0	0	1	0	0	0	0	0	0	0	0	0	2	0	0	0	0	0	0	0	0	0	0	0	0	0	0	0	0
ENSG00000004848	0	0	0	0	0	0	0	0	0	0	0	0	0	0	0	0	0	0	0	0	0	0	0	0	0	0	0	0	0	0	0	0	0	0	0	0	0	0	0	0	0	0	0	0	0	0	0	0	0
ENSG00000004864	1	0	0	4	1	10	51	50	10	1	0	1	0	0	6	0	13	2	0	0	1	4	0	0	10	1	1	33	4	8	5	3	5	0	0	0	0	0	24	11	0	0	0	0	2	1	0	9	20
ENSG00000004866	459	440	434	97	348	351	232	267	349	123	227	606	356	560	227	574	167	62	89	374	142	85	443	170	100	266	161	256	128	173	152	209	174	56	503	0	0	182	568	379	315	256	539	290	163	199	481	369	273
ENSG00000004897	339	389	433	68	325	235	170	205	299	108	262	253	345	252	111	435	372	93	115	293	237	164	329	142	82	329	100	194	164	149	116	125	181	120	129	2	131	7	194	427	153	268	202	327	93	268	485	300	184
ENSG00000004939	8	3	0	1	6	22	7	0	8	0	13	0	31	11	7	0	1409	16	3	0	0	12	4	4	3	2	3	0	3	6	37	2	7	4	0	0	0	0	4	5	0	0	24	2	15	0	0	0	19
ENSG00000004948	0	0	0	0	0	0	0	0	0	0	0	0	0	0	0	0	0	0	0	0	0	0	0	0	0	0	0	0	0	0	0	0	0	0	0	0	0	0	0	0	0	0	0	0	0	0	0	0	0
ENSG00000004961	21	0	11	0	9	0	0	46	4	0	5	15	0	20	11	0	67	0	0	3	0	4	0	5	31	0	13	13	0	5	14	0	9	13	0	24	0	0	0	0	0	6	15	0	5	0	0	9	9
ENSG00000004975	0	9	0	0	1	0	0	0	0	0	0	0	0	0	0	0	0	0	0	0	0	0	0	0	0	0	0	0	1	0	0	0	0	2	0	0	0	0	0	0	0	0	1	0	0	0	0	0	0
ENSG00000005001	0	0	0	0	0	0	0	0	0	0	0	0	0	0	0	0	0	0	0	0	0	0	0	0	0	0	0	1	0	0	0	0	0	0	0	0	0	0	0	0	0	0	0	0	0	2	0	0	0
ENSG00000005007	31	4	2	0	0	2	12	0	2	1	0	5	0	4	0	0	7	0	0	0	6	0	0	0	0	0	3	0	0	0	4	0	1	4	0	0	58	1	5	20	1	1	0	0	0	0	12	1	15
ENSG00000005020	6677	4472	5263	1466	4167	4201	2155	4549	5326	1095	3649	5171	3975	5410	2379	4147	2421	1070	1366	5219	2872	1796	4266	2694	1178	4388	2202	1880	2069	2597	1811	2314	2804	1076	3483	8	3847	3893	4369	4595	3033	3734	6291	4356	2773	4931	6765	6183	4046
ENSG00000005022	270	152	178	48	111	210	328	190	252	27	177	222	75	163	83	297	373	35	77	64	57	50	227	53	181	69	124	117	72	105	88	34	106	64	19	26	144	23	127	206	141	111	255	88	139	38	141	193	124
ENSG00000005059	88	4	8	13	3	6	29	0	10	0	5	0	0	0	5	0	11	0	13	0	6	4	8	0	77	0	4	0	7	7	6	0	4	23	0	0	24	7	0	6	11	6	0	6	16	0	12	21	9
ENSG00000005073	0	0	0	0	0	0	0	0	0	0	0	0	0	0	0	0	0	0	0	0	0	0	0	0	0	0	0	0	0	0	0	0	0	0	0	0	0	0	0	0	0	0	0	0	0	0	0	0	0
ENSG00000005075	62	82	43	7	30	41	44	72	39	14	18	49	14	61	24	57	86	8	20	19	17	34	70	18	48	34	29	30	31	43	29	16	54	19	26	0	26	26	31	31	39	35	51	33	34	46	43	30	32
ENSG00000005100	0	0	0	0	1	0	0	0	0	2	1	0	9	0	0	0	0	0	0	0	0	0	0	0	3	0	0	0	0	0	0	0	0	2	0	0	0	0	0	0	0	0	1	0	0	0	0	0	0
ENSG00000005102	2	0	0	0	0	4	0	7	0	0	0	0	0	0	0	0	7	0	0	0	0	0	0	0	0	0	0	0	0	0	0	0	1	0	0	0	0	0	0	0	0	0	0	0	1	0	0	0	0
ENSG00000005108	0	0	0	0	0	0	0	0	0	0	0	0	0	0	0	0	0	0	0	0	0	0	0	0	0	0	0	0	0	0	0	0	0	0	0	0	0	0	0	0	0	0	0	0	0	0	0	0	0
ENSG00000005156	24	0	9	0	9	0	54	0	21	0	0	0	0	0	8	0	38	2	0	0	0	4	0	0	8	0	0	0	12	19	6	0	4	3	0	1	0	130	0	0	20	13	0	0	7	0	0	0	11
ENSG00000005175	310	273	388	83	145	281	289	307	254	36	186	224	100	231	251	388	168	88	88	174	101	129	267	114	251	153	136	177	50	123	61	69	213	39	174	148	301	66	190	227	175	166	256	109	168	293	206	211	81
ENSG00000005187	30	82	73	10	0	0	44	0	29	0	26	34	56	51	10	13	183	6	6	0	14	16	25	9	27	33	9	31	18	3	7	0	23	0	12	0	0	0	2	0	0	18	69	46	59	37	165	26	1
ENSG00000005189	76	226	20	32	36	36	169	0	44	13	6	44	38	0	15	0	93	9	7	0	0	30	0	0	21	20	27	34	0	9	11	23	34	0	0	0	224	104	26	0	27	11	70	0	36	47	47	85	0
ENSG00000005194	79	92	87	15	26	33	76	78	68	4	38	2	50	4	21	52	79	12	23	14	6	27	11	7	37	26	14	63	22	22	27	17	40	28	0	1	0	73	19	60	28	65	46	0	46	27	56	58	43
ENSG00000005206	0	1	0	0	15	0	0	0	0	0	6	0	0	0	0	0	4	0	0	10	0	0	12	5	0	18	0	0	3	3	4	7	6	7	0	0	0	1	0	8	0	1	0	0	0	19	5	13	0
ENSG00000005238	25	58	14	8	16	32	69	25	17	14	33	14	3	49	26	51	27	7	5	35	24	12	20	31	29	18	15	53	5	10	3	44	30	11	24	0	60	12	20	7	2	22	67	27	27	4	27	18	9
ENSG00000005243	0	0	0	0	0	0	0	2	0	0	0	0	0	0	0	0	0	1	0	0	0	0	0	0	0	0	5	0	0	0	0	0	0	0	0	0	0	0	0	0	0	0	0	0	0	12	0	2	0
ENSG00000005249	1466	2089	1794	577	1572	1043	755	1375	1514	449	1110	1641	1602	1871	893	1717	739	535	622	1462	1451	694	1033	841	666	1408	779	1252	723	1375	649	933	1230	395	657	47	834	1221	1742	1475	1147	1457	1715	1243	1046	1504	2197	1744	1595
ENSG00000005302	85	44	56	19	17	132	2	29	97	7	50	100	0	33	22	23	106	12	24	36	22	15	31	8	118	6	35	46	11	60	49	20	62	58	0	0	1	0	22	10	77	40	121	34	53	1	1	29	49
ENSG00000005339	68	46	33	6	28	27	31	30	112	9	22	26	54	43	11	9	38	6	2	23	23	25	6	7	115	33	44	9	12	63	13	2	32	43	0	0	0	2	22	1	35	14	57	47	21	17	0	18	65
ENSG00000005379	2	0	0	0	0	0	0	0	0	0	0	0	0	0	0	0	1	0	0	0	0	0	0	0	0	0	0	0	0	2	0	0	0	0	0	0	0	0	0	0	2	5	0	0	0	0	0	3	0
ENSG00000005381	4	6	2	0	4	0	25	0	0	0	0	0	0	11	0	0	1366	0	0	0	15	0	24	0	1	0	5	0	0	0	1	0	0	0	0	0	0	0	0	0	0	0	0	0	0	0	0	0	0
ENSG00000005421	0	0	0	0	0	0	0	0	0	0	0	0	0	0	0	0	0	0	0	0	0	0	0	0	0	0	0	0	0	0	0	0	0	0	0	0	0	0	9	0	0	0	0	0	0	0	0	0	0
ENSG00000005436	3	0	0	0	0	0	0	0	24	0	0	0	0	0	0	11	18	0	2	0	0	6	2	3	0	0	4	0	6	0	1	0	2	5	0	0	0	0	0	1	0	16	0	0	12	0	0	0	0
ENSG00000005448	11	0	0	0	0	0	29	14	7	0	0	0	0	0	0	0	11	0	4	0	0	4	25	0	0	1	0	20	8	7	2	3	12	3	0	0	0	0	0	0	0	0	0	15	20	1	10	6	0
ENSG00000005469	31	3	1	0	10	0	33	0	0	12	22	1	12	55	0	0	21	0	7	0	0	12	0	0	0	11	2	11	0	2	8	1	5	3	0	0	22	1	0	0	3	7	0	0	8	0	0	5	0
ENSG00000005471	2	11	0	0	0	0	2	1	0	0	0	0	0	0	1	0	19	0	6	0	0	0	0	0	0	0	0	15	0	0	0	0	2	0	0	0	0	0	0	0	1	0	0	0	10	0	0	0	0
ENSG00000005483	678	663	615	202	334	661	1042	844	809	183	430	538	259	600	260	571	508	271	179	344	204	332	426	212	459	177	279	406	199	353	265	285	312	284	76	1	428	39	371	748	423	424	540	351	351	305	535	767	355
ENSG00000005486	64	39	33	6	25	29	51	106	51	7	29	65	32	41	11	68	54	6	13	16	11	9	14	23	9	35	9	15	9	28	13	33	18	12	0	0	32	0	50	40	28	38	33	25	24	20	53	22	20
ENSG00000005513	0	0	0	0	0	0	0	0	0	0	0	0	0	0	0	0	0	0	0	0	0	0	0	0	0	0	0	0	0	0	0	0	0	0	0	0	0	0	0	0	0	0	0	0	0	0	0	0	0
ENSG00000005700	34	39	8	3	36	0	1	101	54	22	15	8	0	14	18	0	24	0	3	8	7	4	28	5	60	17	5	1	9	23	21	1	27	21	1	0	0	0	26	25	2	22	3	19	14	0	16	12	77
ENSG00000005801	0	0	0	0	3	0	15	0	6	5	0	0	0	0	2	0	14	3	1	0	0	2	0	0	4	0	0	0	0	0	7	2	3	8	0	0	0	0	5	0	0	0	9	0	10	0	0	6	5
ENSG00000005810	347	134	227	30	183	190	329	299	188	73	358	236	149	171	147	46	214	109	51	440	151	132	299	124	181	261	95	142	64	218	139	89	210	89	166	2	38	100	185	212	107	214	333	161	143	366	378	293	182
ENSG00000005812	25	11	4	0	0	1	0	0	4	0	0	3	5	3	0	12	8	2	0	0	1	0	0	2	11	0	0	13	0	1	1	4	0	0	0	0	0	0	0	0	15	7	8	6	5	0	11	15	8
ENSG00000005844	170	51	16	1	1	168	301	38	47	15	0	1	42	47	33	1	12	8	2	5	8	11	0	5	97	1	19	24	11	95	78	9	12	39	0	0	0	0	28	0	102	5	0	14	8	0	26	4	10
ENSG00000005882	88	241	144	27	64	41	108	112	101	26	93	132	84	47	30	234	117	17	42	82	36	21	51	33	10	143	74	41	33	40	15	82	68	38	8	0	0	103	70	92	50	67	209	144	96	17	106	122	30
ENSG00000005884	0	0	0	0	0	0	0	0	0	0	0	0	0	0	0	0	0	0	0	0	0	0	0	0	0	0	0	0	0	0	0	0	0	0	0	0	0	0	0	0	0	0	0	0	0	0	0	0	0
ENSG00000005889	44	8	11	1	0	26	17	27	6	0	0	0	0	0	4	0	39	0	1	0	0	1	0	5	13	0	0	27	5	12	18	0	14	6	0	0	0	0	1	0	5	11	0	0	4	0	0	6	4
ENSG00000005893	416	456	330	67	221	233	151	413	406	48	290	368	214	461	194	194	317	99	93	509	238	143	187	204	119	434	147	166	125	334	148	202	246	103	598	91	183	314	290	402	199	368	276	208	164	433	461	269	242
ENSG00000005955	143	40	23	19	39	43	93	96	67	14	6	34	7	28	38	101	90	16	9	21	1	14	9	9	43	31	10	78	11	31	53	22	30	40	0	0	87	116	5	34	21	34	36	23	31	24	29	66	56
ENSG00000005961	9287	22389	21114	2382	16471	6451	8596	10380	12485	3988	6907	16243	14181	15971	5690	12667	21938	2954	3035	20622	9628	4407	9906	11684	4130	23088	10081	9407	4410	11646	3870	16918	11627	3107	12334	79	8527	8670	20976	10315	8456	10647	14415	12784	11404	18346	24424	10617	14624
ENSG00000005981	0	0	0	0	0	0	0	0	0	0	0	0	0	0	0	0	0	0	0	0	0	0	0	0	0	0	0	0	0	0	0	0	0	0	0	0	0	0	0	0	0	0	0	0	0	0	0	0	0
ENSG00000006007	176	210	169	68	142	193	52	126	101	31	125	115	262	244	99	59	152	53	78	261	146	69	159	104	69	109	88	77	52	74	69	115	89	62	74	0	151	278	129	193	101	78	85	59	62	61	212	162	105
ENSG00000006015	1	0	0	5	1	0	0	0	0	0	0	0	5	17	4	0	14	0	10	2	0	1	0	11	18	8	1	8	11	1	2	17	9	6	23	0	34	60	0	0	0	0	2	3	1	0	0	3	2
ENSG00000006016	0	0	0	0	0	0	0	0	0	0	0	0	0	0	0	0	0	0	0	0	0	0	0	0	0	0	0	0	0	0	0	0	0	0	0	0	0	0	0	0	0	0	0	0	0	0	0	0	0
ENSG00000006025	0	0	0	0	13	0	26	50	0	0	0	0	0	0	0	0	0	0	0	0	1	0	0	0	0	0	1	0	0	1	3	0	1	6	0	0	0	0	0	0	22	0	0	0	0	1	0	0	0
ENSG00000006042	0	0	0	0	0	0	0	0	1	0	0	0	0	0	0	0	9	0	0	0	0	0	0	0	0	6	0	0	0	0	0	0	1	0	0	1	0	0	0	0	0	0	0	0	0	0	0	0	0
ENSG00000006047	0	0	0	0	0	0	0	0	0	0	0	0	0	0	0	0	0	0	0	0	0	0	0	0	0	0	0	0	0	0	0	0	0	0	0	0	0	0	0	0	0	0	0	0	0	0	0	0	0
ENSG00000006059	0	0	0	0	0	0	0	0	0	0	0	0	0	0	0	0	0	0	0	0	0	0	0	0	0	0	0	0	0	0	0	0	0	0	0	0	0	0	0	0	0	0	0	0	0	0	0	0	0
ENSG00000006062	14	1	0	0	0	0	45	0	6	4	0	19	0	0	0	0	4	0	1	0	0	0	0	2	0	0	0	1	11	4	13	0	3	4	0	0	0	0	0	0	0	0	24	5	5	0	0	0	1
ENSG00000006071	0	0	0	0	0	0	0	0	0	0	0	0	0	0	0	0	0	0	0	0	0	0	0	0	0	0	0	0	0	0	0	0	0	0	0	0	0	0	0	0	0	0	0	0	0	0	0	0	0
ENSG00000006074	0	4	2	0	0	0	0	0	5	0	7	1	0	3	0	0	0	0	0	0	0	0	0	1	3	0	0	0	0	0	2	0	4	0	0	0	21	0	0	0	0	8	15	0	1	0	0	3	0
ENSG00000006075	4	0	1	0	0	0	10	22	1	2	2	2	0	6	1	0	1	0	0	0	1	0	1	0	12	1	1	0	0	2	0	0	0	0	0	0	0	0	0	0	4	0	6	0	1	0	0	1	0
ENSG00000006114	17	9	30	0	16	34	0	1	14	9	27	38	37	2	7	0	22	14	1	7	5	8	3	2	18	1	16	17	7	23	16	1	13	10	0	0	0	0	17	0	13	12	0	14	5	0	12	12	29
ENSG00000006116	0	0	0	0	0	0	0	0	0	0	0	0	0	0	0	0	0	0	0	0	0	0	0	0	0	0	0	0	0	0	0	0	0	0	0	0	0	0	0	0	0	0	0	0	0	0	0	0	0
ENSG00000006118	0	0	0	0	0	0	0	0	0	0	0	0	0	0	0	0	0	0	0	0	0	0	0	0	0	0	0	0	0	0	0	0	0	0	0	0	0	0	0	0	0	0	0	0	0	0	0	0	0
ENSG00000006125	549	652	807	229	440	299	279	393	448	134	412	530	367	550	263	324	717	146	168	466	613	205	105	331	157	796	219	450	247	401	189	247	570	134	36	4	70	351	393	446	335	350	614	575	424	687	480	629	459
ENSG00000006128	0	0	0	0	0	0	0	0	0	0	0	0	0	0	0	0	0	0	0	0	0	0	0	0	0	0	0	0	0	0	0	0	0	0	0	0	0	0	0	0	0	0	0	0	0	0	0	0	0
ENSG00000006194	0	0	1	1	0	0	3	0	0	2	0	0	0	0	3	0	0	0	0	0	0	0	2	0	2	0	0	1	0	0	0	0	0	0	0	0	0	0	0	0	0	0	0	0	0	0	10	0	0
ENSG00000006210	0	0	0	0	0	0	0	0	0	0	0	0	0	0	0	0	0	0	0	0	0	0	0	0	0	0	0	0	0	0	0	0	0	0	0	0	0	0	0	0	0	0	0	0	0	0	0	0	3
ENSG00000006282	0	15	0	24	0	0	0	0	17	0	5	0	0	39	0	0	13	0	2	0	0	0	0	0	4	2	0	0	0	0	3	0	4	5	0	0	0	0	0	0	0	0	0	0	21	0	0	9	0
ENSG00000006283	0	0	0	0	0	0	0	0	0	0	0	0	0	0	0	0	0	0	0	0	0	0	0	0	0	0	0	0	0	0	0	0	0	0	0	0	0	0	0	0	0	0	0	0	0	0	0	0	0
ENSG00000006327	0	0	0	0	0	0	0	0	0	0	0	0	0	0	0	0	0	0	0	0	0	0	0	0	0	0	1	0	0	0	1	0	0	1	0	0	0	0	0	0	0	0	0	0	0	0	0	0	0
ENSG00000006377	0	0	0	0	0	0	0	0	0	0	0	0	0	0	0	0	0	0	0	0	0	0	0	0	0	0	0	0	0	0	0	0	0	0	0	0	0	0	0	0	0	0	0	0	0	0	0	0	0
ENSG00000006432	0	0	0	0	0	0	0	0	0	0	0	0	0	0	0	0	0	0	0	0	0	0	0	0	0	0	0	0	0	0	0	0	0	0	0	0	0	0	0	0	0	0	0	0	0	0	0	0	0
ENSG00000006451	13	26	15	21	6	5	20	13	4	0	8	12	0	22	4	0	55	2	1	3	6	11	10	2	7	2	19	10	2	5	9	6	20	4	72	0	37	5	8	26	5	4	0	0	8	0	10	4	7
ENSG00000006453	0	0	0	0	0	0	0	0	0	0	0	0	0	0	0	0	2	0	0	0	0	0	0	0	0	0	0	0	0	0	0	0	0	0	0	0	0	0	0	0	0	0	0	0	0	0	0	0	0
ENSG00000006459	34	119	72	18	23	37	76	31	54	1	50	44	8	19	3	364	49	22	3	8	11	21	7	11	75	12	17	22	21	16	10	11	19	13	55	0	206	3	22	86	29	32	0	40	6	0	68	7	24
ENSG00000006468	0	0	0	0	0	0	0	0	0	0	0	0	0	0	0	0	0	0	0	1	0	0	0	0	0	0	0	0	0	0	0	0	0	0	0	0	0	0	0	0	0	0	0	0	0	0	0	0	0
ENSG00000006530	21	16	18	0	0	0	51	39	56	5	22	24	24	0	0	0	54	16	4	0	0	0	0	0	9	1	15	2	7	18	6	3	5	5	0	0	0	0	0	0	13	8	29	22	9	0	0	0	0
ENSG00000006534	24	0	15	3	5	31	0	0	19	6	0	0	0	0	0	0	24	0	1	4	3	0	0	4	36	13	0	1	10	13	15	8	6	7	0	0	0	0	7	26	19	0	6	0	0	0	21	16	12
ENSG00000006555	0	0	0	0	0	0	0	0	0	0	0	0	0	0	0	0	0	0	0	1	0	0	0	0	0	0	0	0	0	0	0	0	0	0	0	0	0	0	4	0	0	0	0	0	0	0	0	0	0
ENSG00000006576	229	354	436	55	234	200	206	196	217	51	189	190	330	373	149	101	277	52	47	424	294	104	382	124	131	299	77	194	120	193	119	160	277	41	107	0	89	388	199	210	110	467	126	235	109	280	268	228	251
ENSG00000006606	0	0	0	0	0	0	0	0	0	0	0	0	0	0	0	0	0	0	0	0	0	0	0	0	0	0	0	0	0	0	0	0	0	0	0	0	0	0	0	0	0	0	0	0	0	0	0	0	0
ENSG00000006607	0	1	1	0	0	3	0	0	0	0	0	0	0	0	0	0	10	0	0	0	0	0	48	0	23	0	2	0	0	0	8	0	0	0	0	0	0	0	0	0	0	6	6	0	1	0	0	0	0
ENSG00000006611	0	0	0	0	0	0	0	0	0	0	0	0	0	0	0	0	0	0	0	0	0	0	0	0	0	0	0	0	0	0	0	0	0	0	0	0	0	0	0	0	0	0	0	0	0	0	0	0	0
ENSG00000006625	23	6	16	0	3	7	25	11	11	6	12	22	0	18	6	41	54	0	2	5	0	6	8	4	17	0	1	27	13	7	7	2	25	9	37	0	6	0	1	6	13	3	11	4	16	14	7	13	4
ENSG00000006634	52	0	6	5	0	0	38	0	23	6	0	0	20	0	6	58	62	0	1	15	0	2	20	0	45	0	22	9	6	11	18	0	6	1	0	0	0	1	0	4	26	1	32	1	0	2	24	0	1
ENSG00000006638	12	6	6	6	10	1	7	2	6	7	8	18	5	10	1	23	5	3	3	11	20	9	1	9	9	9	6	16	3	9	1	15	26	5	3	8	18	2	5	8	1	11	10	0	6	4	7	4	11
ENSG00000006652	1043	936	1438	501	1081	1611	1700	798	917	412	1017	1409	1240	2498	529	1854	977	350	348	1633	753	463	1356	731	735	1296	462	760	500	569	313	892	989	279	984	168	1295	1401	668	1016	694	1227	1123	1287	632	1033	1043	1256	865
ENSG00000006659	0	0	0	0	0	0	0	0	0	0	0	0	0	0	0	0	0	0	0	0	0	0	0	0	0	0	0	0	0	0	0	0	0	0	0	0	0	0	0	0	0	0	0	0	0	0	0	0	0
ENSG00000006695	13	0	3	1	2	9	3	17	2	0	1	0	0	10	1	0	8	0	3	0	0	1	0	0	6	0	2	2	3	4	3	0	2	4	0	0	0	0	2	1	0	2	29	0	1	1	0	1	7
ENSG00000006704	1	0	0	0	0	0	0	0	0	0	0	0	0	0	0	0	0	0	0	0	0	0	0	0	0	0	0	0	0	0	0	0	0	0	0	0	0	0	0	0	0	0	0	0	0	0	0	0	0
ENSG00000006712	69	72	0	15	11	0	58	0	0	13	33	1	0	39	3	46	100	3	1	36	16	17	24	8	52	12	24	66	2	26	16	9	27	26	0	0	0	124	14	64	24	8	87	0	39	0	0	16	16
ENSG00000006715	554	438	424	152	489	299	325	549	370	67	316	453	434	731	456	415	330	112	187	872	377	102	854	451	216	760	201	482	216	368	168	277	298	123	54	1	306	5	438	276	300	206	451	271	378	334	706	438	463
ENSG00000006740	0	0	0	0	0	0	0	0	0	0	0	0	0	0	0	0	0	0	0	0	0	0	0	0	0	0	0	0	0	0	0	0	0	0	0	0	0	0	0	0	0	0	0	0	0	0	0	0	0
ENSG00000006744	22	0	1	0	0	1	54	0	7	0	8	0	0	0	17	0	69	0	3	0	0	5	0	15	0	0	15	22	0	9	0	0	5	0	0	0	78	0	0	0	0	24	0	0	17	0	0	0	9
ENSG00000006747	0	0	0	0	0	0	0	0	0	0	0	0	0	0	0	0	0	0	0	0	0	0	0	0	9	0	0	0	0	0	0	0	0	1	0	0	2	0	0	0	0	0	0	0	0	0	0	0	0
ENSG00000006756	9	0	8	0	0	10	0	0	0	1	0	0	0	0	2	0	3	0	0	0	1	0	0	0	11	0	0	0	0	0	5	0	2	0	0	0	0	0	0	0	0	0	0	6	3	0	1	1	0
ENSG00000006757	0	0	0	0	0	0	0	0	0	3	0	0	0	0	0	1	12	0	0	0	0	0	0	0	0	0	0	0	8	4	0	0	5	4	1	0	0	83	0	0	8	0	19	0	11	0	13	0	0
ENSG00000006788	0	0	0	0	0	0	0	0	0	0	0	0	0	0	0	0	0	0	0	0	0	0	0	0	0	0	0	0	0	0	0	0	0	0	0	0	0	0	0	0	0	0	0	0	0	0	0	0	2
ENSG00000006831	24	65	18	0	43	3	28	10	4	18	19	86	18	73	8	4	56	10	4	30	17	21	16	33	5	10	7	34	7	20	10	16	47	5	31	0	0	4	12	4	0	56	39	53	14	26	69	4	9
ENSG00000006837	0	0	0	0	2	0	0	0	0	0	0	0	0	0	0	0	0	0	0	0	0	0	0	0	0	0	0	0	0	0	0	0	0	0	0	0	0	0	0	0	0	0	0	0	0	0	0	0	0
ENSG00000007001	0	3	0	0	0	0	0	0	0	0	0	0	0	0	0	0	0	0	0	0	0	0	0	0	0	0	0	0	0	0	0	0	1	0	0	0	0	0	0	0	0	0	0	0	0	0	0	0	0
ENSG00000007038	1	0	1	1	0	0	0	0	0	0	0	0	0	0	0	0	7	0	0	0	0	0	0	0	4	0	0	0	0	2	0	0	0	0	0	0	0	0	0	0	0	0	0	0	0	0	0	0	0
ENSG00000007047	0	0	0	3	0	0	36	0	0	0	0	0	0	0	0	0	2	0	0	0	1	0	0	0	0	0	0	0	2	0	0	2	3	2	0	1	0	0	0	0	0	8	0	3	4	0	0	0	0
ENSG00000007062	0	0	0	0	0	0	0	0	0	0	0	0	0	0	0	0	0	0	0	0	0	0	0	0	0	0	0	0	0	0	0	0	0	1	0	0	0	0	0	0	0	0	0	0	0	0	0	0	0
ENSG00000007080	10	7	11	3	1	0	12	2	4	5	21	8	7	8	9	0	48	0	8	1	0	6	0	0	23	9	14	0	3	6	5	6	12	9	24	0	0	29	13	6	12	6	15	0	2	0	7	4	10
ENSG00000007129	0	0	0	3	10	0	0	0	15	0	1	0	0	0	0	0	4	5	1	0	0	1	5	0	9	0	3	11	2	15	6	10	5	0	0	0	0	0	17	2	0	3	0	0	3	28	8	2	10
ENSG00000007168	211	150	97	35	44	100	51	73	150	42	53	179	58	109	40	114	86	51	29	89	58	77	102	77	91	62	69	115	54	38	71	53	117	61	2	71	105	29	73	139	56	110	154	76	68	23	50	49	31
ENSG00000007171	0	0	0	0	9	0	0	0	0	0	0	0	0	0	0	0	0	0	0	0	0	0	0	0	0	0	0	0	0	0	0	0	0	0	0	0	0	0	0	0	0	0	0	0	0	0	0	0	0
ENSG00000007174	0	0	0	0	0	0	0	0	0	0	0	0	0	0	0	0	0	0	0	0	0	0	0	0	0	0	0	0	0	0	0	0	0	0	0	0	0	0	0	0	0	0	0	0	0	0	0	0	0
ENSG00000007202	16	0	4	10	9	15	1	32	20	1	9	22	0	21	1	14	9	0	0	10	12	0	1	2	19	28	7	14	5	6	10	5	8	15	0	0	0	0	16	1	0	4	11	15	0	30	43	2	1
ENSG00000007216	0	0	0	0	0	0	0	0	0	0	0	0	0	0	0	0	0	0	0	0	0	0	0	0	0	0	0	0	0	0	0	0	0	0	0	0	0	0	0	0	0	0	0	0	0	0	0	0	0
ENSG00000007237	0	8	0	5	0	0	0	0	21	0	0	0	0	0	1	0	8	0	0	0	1	0	0	3	26	0	2	6	3	12	8	0	3	4	0	0	0	0	0	17	0	0	0	4	8	0	0	6	18
ENSG00000007255	34	21	24	6	19	15	22	8	20	8	24	17	0	14	12	43	78	1	15	10	20	13	8	14	15	25	10	33	16	30	8	6	24	12	38	0	0	0	18	0	29	3	31	11	22	21	23	19	6
ENSG00000007264	0	0	1	0	0	0	1	0	0	0	0	0	0	0	4	0	1	0	0	0	0	0	0	0	0	0	0	13	3	0	0	1	3	0	0	54	0	0	0	0	1	0	17	0	1	0	0	0	3
ENSG00000007306	0	0	0	0	0	0	0	0	0	0	0	0	0	0	0	0	0	0	0	0	0	0	0	0	0	0	0	0	0	0	0	0	0	0	0	0	0	0	0	0	0	0	0	0	0	0	0	0	0
ENSG00000007312	22	2	5	0	4	32	56	11	9	6	56	12	11	0	13	0	21	0	16	1	1	10	4	3	58	8	0	32	0	19	11	0	4	25	39	0	0	0	9	0	6	0	4	0	37	0	0	6	20
ENSG00000007314	0	1	0	0	0	0	0	0	0	0	0	0	0	0	0	0	1	0	0	2	0	0	0	0	0	0	0	0	0	0	0	0	0	0	0	0	0	1	0	0	0	0	0	0	0	0	0	0	0
ENSG00000007341	57	14	24	19	27	22	41	20	34	6	22	69	12	53	15	5	26	4	13	21	19	7	41	25	14	42	8	44	20	23	10	39	15	14	0	17	5	0	11	3	10	41	37	13	33	5	35	24	34
ENSG00000007350	37	6	7	1	0	0	35	63	7	4	5	0	0	0	0	22	0	8	1	0	8	4	0	0	3	1	16	12	0	6	4	4	2	0	0	0	0	0	9	0	33	0	11	0	0	26	0	1	4
ENSG00000007372	0	0	0	0	0	0	0	0	0	0	0	0	0	0	0	0	0	0	0	0	0	0	0	0	0	0	0	0	0	0	0	0	0	0	0	0	0	0	0	0	0	0	0	0	0	0	0	0	0
ENSG00000007376	0	0	0	0	0	0	0	0	0	1	0	0	0	0	0	0	0	0	0	0	0	0	0	0	1	0	0	0	0	0	0	0	0	0	0	0	0	0	0	0	0	0	0	0	0	0	0	0	0
ENSG00000007384	0	0	0	0	0	0	0	0	0	0	0	0	0	0	0	0	0	0	0	0	0	0	0	0	0	0	0	0	0	0	0	0	0	0	0	0	0	0	0	0	0	0	0	0	0	0	0	0	0
ENSG00000007392	15	14	21	0	15	25	27	21	11	1	0	8	39	32	1	22	29	0	1	13	1	3	1	3	28	0	6	2	7	13	12	0	2	15	0	0	0	0	5	17	26	4	0	6	20	17	8	6	19
ENSG00000007402	0	0	0	0	0	0	0	0	0	1	0	0	0	0	0	0	0	0	0	0	0	0	0	0	0	0	0	0	0	0	0	0	0	0	0	0	0	0	0	0	0	0	0	0	0	0	0	0	0
ENSG00000007516	0	0	0	0	0	0	0	0	0	0	0	0	0	0	0	0	0	0	0	0	0	0	0	0	0	0	0	0	0	0	0	0	0	0	0	0	0	0	0	0	0	0	0	0	0	0	0	0	0
ENSG00000007520	0	0	0	0	0	0	0	0	0	0	0	0	0	0	0	0	2	0	0	0	1	0	0	0	2	0	0	0	2	0	0	0	0	4	0	0	0	2	1	0	0	0	0	0	0	0	0	0	0
ENSG00000007541	1	0	0	0	0	0	0	0	0	0	0	0	0	11	0	0	7	0	0	0	0	0	0	0	0	0	0	0	0	1	0	0	0	0	0	0	0	0	0	0	0	0	0	0	0	0	0	0	0
ENSG00000007545	0	0	0	0	0	0	0	0	0	0	1	0	0	0	0	0	0	0	0	0	0	0	0	0	0	0	0	0	0	0	0	0	0	0	0	0	0	0	0	0	0	0	0	0	0	0	0	0	0
ENSG00000007866	0	0	0	0	0	0	0	0	0	0	0	0	0	0	0	0	0	0	0	0	0	0	0	0	0	0	0	0	0	0	0	0	0	0	0	0	0	0	0	0	0	0	0	0	0	0	0	0	0
ENSG00000007908	0	5	0	0	0	0	0	0	2	0	0	0	0	0	1	0	1	0	0	0	1	1	0	1	0	0	1	0	0	0	0	0	0	0	0	0	0	0	0	0	0	0	0	0	0	0	0	1	0
ENSG00000007923	62	22	13	0	0	10	0	0	19	4	0	0	41	0	0	85	65	4	6	21	12	0	0	0	20	3	2	0	7	5	7	0	6	7	0	0	0	0	0	0	0	14	0	25	8	0	0	16	13
ENSG00000007933	0	0	0	0	0	0	0	0	0	0	0	0	0	0	0	0	0	0	0	0	0	0	0	0	0	0	0	0	0	0	0	0	0	0	0	0	0	0	0	0	0	0	0	0	0	0	0	0	0
ENSG00000007944	5	0	0	0	7	5	10	34	14	1	19	0	1	31	13	0	12	0	4	10	0	3	0	4	11	1	0	27	0	3	0	6	4	0	0	0	0	0	0	0	1	3	0	3	4	0	0	0	0
ENSG00000007952	0	0	0	0	0	0	0	0	0	0	0	0	0	0	0	0	0	0	0	0	0	0	0	0	0	0	0	0	0	0	0	0	0	0	0	0	0	0	0	0	0	0	0	0	0	0	0	0	0
ENSG00000007968	0	0	0	0	1	0	0	0	0	0	0	0	0	0	0	0	12	0	0	0	0	0	0	0	0	0	0	0	0	0	0	1	0	0	0	0	0	0	0	0	0	0	0	0	1	0	0	0	2
ENSG00000008018	240	122	133	29	69	149	263	168	195	34	117	36	14	122	90	125	347	17	46	35	3	84	83	31	173	42	90	95	57	113	100	27	160	71	30	1	122	211	79	96	142	76	122	46	136	53	61	104	83
ENSG00000008056	0	0	0	0	0	0	0	0	0	0	0	0	0	0	0	0	0	0	0	0	0	0	0	0	0	0	0	0	0	0	0	0	0	0	0	0	0	0	0	0	0	0	0	0	0	0	0	0	0
ENSG00000008083	162	308	204	45	203	170	259	91	231	50	170	190	78	281	182	338	107	74	45	277	92	78	99	93	115	161	85	168	76	119	76	99	100	55	106	0	166	143	113	260	106	243	217	102	170	61	247	174	194
ENSG00000008086	4	28	32	3	3	50	7	0	4	0	5	1	0	72	16	87	17	2	2	1	7	14	0	6	0	4	23	16	0	11	9	0	21	4	0	0	0	0	14	1	3	2	47	28	15	0	1	0	2
ENSG00000008118	0	0	0	0	0	0	0	0	0	0	0	0	0	0	0	0	0	0	0	0	0	0	0	0	0	0	0	0	0	0	0	0	0	0	0	0	0	0	0	0	0	0	0	0	0	0	0	0	0
ENSG00000008128	0	0	1	0	0	0	1	0	0	0	0	0	0	0	0	0	0	0	0	0	0	0	0	0	0	0	0	0	0	0	0	0	0	0	0	1	0	0	0	0	0	0	0	0	0	0	0	0	0
ENSG00000008130	23	64	22	0	11	53	179	125	154	2	26	40	9	0	9	96	133	18	8	9	6	9	0	2	178	15	37	28	22	159	33	11	17	59	0	0	136	0	7	38	11	16	5	5	60	26	34	20	35
ENSG00000008196	0	0	0	0	0	0	0	0	0	0	0	0	0	0	0	0	3	0	0	0	0	0	0	0	0	0	0	0	0	0	0	0	0	0	0	0	0	0	0	0	0	0	0	0	0	0	0	0	0
ENSG00000008197	0	0	0	0	0	0	0	0	0	0	0	0	0	0	0	0	0	0	0	0	0	0	0	0	0	0	0	0	0	0	0	0	0	0	0	0	0	0	0	0	0	0	0	0	0	0	0	0	0
ENSG00000008226	0	0	0	0	0	0	0	0	3	0	0	0	0	0	0	0	6	0	0	0	0	0	0	0	0	0	0	0	0	0	0	0	0	0	0	0	0	0	0	0	0	0	0	0	0	0	0	0	0
ENSG00000008256	0	0	0	0	0	0	0	0	0	0	0	0	0	0	0	0	0	4	0	0	0	0	0	0	0	0	0	0	0	0	1	0	0	0	0	0	0	0	0	0	0	0	0	0	0	0	0	0	0
ENSG00000008277	2	0	0	1	0	0	4	0	0	0	2	0	0	1	0	0	0	2	1	2	0	0	1	0	0	7	0	0	3	0	1	2	1	1	0	0	0	0	0	2	0	0	0	0	0	0	0	0	0
ENSG00000008282	78	45	24	4	45	32	57	57	30	10	43	51	51	52	45	120	88	32	11	15	17	27	15	18	33	21	11	25	15	18	18	23	32	26	21	0	0	53	12	23	36	41	74	21	25	18	24	26	9
ENSG00000008283	5	2	1	0	0	0	0	0	0	2	0	0	0	0	0	0	4	0	0	0	0	0	0	1	0	0	0	0	0	0	0	0	2	0	0	0	41	0	0	0	3	2	0	0	0	0	0	5	0
ENSG00000008294	10	6	10	1	1	37	76	2	20	8	6	7	8	4	0	2	33	0	1	15	4	5	1	1	31	19	42	26	20	36	15	4	10	26	7	0	6	0	1	2	4	20	0	21	14	1	56	0	0
ENSG00000008300	0	0	0	0	0	1	0	0	0	0	0	0	0	0	0	0	0	0	0	0	0	0	0	0	0	0	0	0	0	0	0	0	0	0	0	0	0	0	0	0	0	4	0	0	0	0	0	0	0
ENSG00000008311	0	25	0	0	0	0	0	0	0	0	0	0	0	0	7	0	18	0	0	0	6	6	0	5	0	2	0	1	8	13	0	0	1	0	0	0	0	0	0	0	0	0	0	0	0	0	0	0	0
ENSG00000008323	0	0	0	0	0	0	0	0	0	0	0	0	0	0	0	0	0	0	0	0	0	0	0	0	0	0	0	0	0	0	0	0	0	0	0	0	0	0	0	0	0	0	0	0	0	0	0	0	0
ENSG00000008324	6	4	2	3	0	3	15	6	5	1	16	0	0	5	3	0	34	2	3	12	0	10	2	3	23	0	3	20	5	8	10	1	13	1	0	0	9	30	4	2	24	1	11	0	16	0	1	7	3
ENSG00000008382	0	0	4	5	1	10	0	8	4	1	4	0	0	0	5	0	3	0	0	0	0	0	0	0	0	1	6	12	0	4	2	0	1	1	0	0	1	0	3	0	4	0	0	0	0	0	0	0	0
ENSG00000008394	12	0	5	0	3	0	10	7	16	7	0	0	0	9	2	0	53	0	1	0	2	6	0	0	54	0	3	0	2	11	21	1	11	15	0	0	0	26	14	8	11	0	6	1	5	7	6	15	5
ENSG00000008405	95	23	46	0	14	94	51	0	44	1	80	0	0	26	12	0	49	0	13	0	6	16	0	7	0	55	11	23	1	7	16	32	36	5	0	0	0	0	14	11	2	16	57	36	6	13	32	35	0
ENSG00000008438	0	4	0	1	5	0	0	0	11	0	2	0	13	0	0	0	48	0	0	0	0	1	0	0	11	0	1	0	0	11	7	3	0	7	0	0	0	0	3	0	3	2	1	1	0	0	0	4	3
ENSG00000008441	6	0	0	1	0	4	0	0	2	2	0	0	10	4	2	2	34	4	0	0	0	2	0	0	4	0	1	4	1	0	1	0	1	2	0	0	0	0	0	0	0	1	5	0	0	0	0	1	3
ENSG00000008513	116	126	92	17	92	69	229	50	102	16	37	216	119	208	26	168	64	32	11	115	58	53	25	51	71	83	45	33	29	54	38	43	56	18	0	0	71	20	73	91	73	96	131	39	76	74	49	87	39
ENSG00000008516	1	0	0	0	0	0	0	0	0	0	0	0	0	0	0	0	0	0	0	0	0	0	0	0	2	0	0	0	0	0	0	0	0	0	0	0	0	0	0	1	0	0	0	0	0	0	0	0	0
ENSG00000008517	247	24	32	45	17	44	166	104	70	97	101	19	13	0	43	36	168	8	49	4	6	105	60	10	71	13	115	282	69	168	111	12	235	86	42	28	57	77	90	8	118	21	149	11	136	22	4	55	109
ENSG00000008710	0	0	0	0	0	0	0	0	0	0	0	0	0	0	0	0	0	0	0	0	0	0	0	0	0	0	0	0	0	0	0	0	0	0	0	0	0	0	0	0	0	0	0	0	0	0	0	0	0
ENSG00000008735	0	0	0	0	0	0	0	0	0	0	0	0	0	0	0	0	0	0	0	0	0	0	0	0	0	0	0	0	0	0	0	0	0	0	0	0	0	0	0	0	0	0	0	0	0	0	0	0	0
ENSG00000008838	24	1	0	0	2	36	0	0	0	7	0	0	0	4	0	0	87	0	0	0	0	2	0	4	22	17	0	0	21	15	10	0	7	0	0	0	6	42	0	0	4	0	0	0	26	0	3	14	0
ENSG00000008853	0	0	0	0	0	0	0	0	0	0	0	0	0	0	3	0	2	0	0	1	0	0	0	0	0	1	3	0	0	0	0	0	0	0	0	0	0	0	0	0	0	0	0	0	2	5	0	1	0
ENSG00000008869	68	56	56	6	55	13	0	93	39	16	55	5	22	31	35	53	62	4	16	19	9	21	10	17	42	8	14	33	21	46	18	6	23	16	9	0	0	0	2	1	29	14	34	11	62	11	103	48	4
ENSG00000008952	329	270	288	146	149	253	365	392	191	138	233	261	229	258	146	469	640	62	133	130	132	219	193	126	297	167	158	194	145	233	220	157	262	170	179	5	360	196	185	221	148	162	497	172	257	183	195	261	113
ENSG00000008988	1434	566	578	323	454	661	786	735	463	328	824	636	431	531	564	1189	2151	231	554	237	261	574	535	232	866	435	404	953	340	575	640	222	951	524	168	95	653	756	435	609	738	286	1066	216	834	348	414	602	408
ENSG00000009307	4899	4145	3872	684	4237	2118	3350	3814	2717	378	2165	3405	3090	2796	1446	2878	3327	645	748	4221	2077	1264	2292	1609	1011	5845	1294	1474	1546	2864	791	1560	2567	482	646	144	410	747	2252	2879	1535	3087	3626	2419	1921	4658	4728	2155	2457
ENSG00000009335	10	7	10	4	6	2	15	16	5	11	0	6	27	0	4	1	25	4	6	17	11	14	0	18	0	23	15	15	0	7	11	19	19	2	0	0	0	0	0	29	0	5	47	1	10	57	0	0	4
ENSG00000009413	13	18	5	3	3	5	0	0	10	0	20	1	0	44	0	15	24	0	2	1	15	14	8	0	23	13	1	7	15	6	11	2	7	4	51	0	0	0	4	4	17	4	2	2	17	0	35	3	7
ENSG00000009694	0	0	0	0	0	0	0	0	0	0	0	0	0	0	0	0	0	0	0	0	0	0	0	0	0	0	0	0	0	0	0	0	0	0	0	0	1	0	0	0	0	0	0	0	0	0	0	0	0
ENSG00000009709	0	0	0	0	0	0	0	0	0	0	0	0	0	0	0	0	0	0	0	0	0	0	0	0	0	0	0	0	0	0	0	0	0	0	0	0	0	0	0	0	0	0	0	0	0	0	0	0	0
ENSG00000009724	0	0	0	0	0	0	0	0	0	0	0	0	0	0	0	0	0	0	0	0	0	0	0	0	0	0	0	0	0	0	0	0	0	0	0	0	0	0	0	0	0	0	0	0	0	0	0	0	0
ENSG00000009765	0	0	0	0	0	0	0	0	0	0	0	0	0	0	0	0	0	0	0	0	0	0	0	0	0	0	0	0	0	0	0	0	0	0	0	0	0	0	0	0	0	0	0	0	0	0	0	0	0
ENSG00000009780	10	0	7	0	0	0	20	0	0	0	0	0	0	0	1	0	7	0	2	0	2	0	0	0	0	0	1	0	0	0	2	0	0	2	0	1	0	0	0	0	0	0	0	0	0	0	0	0	0
ENSG00000009790	281	82	47	50	42	97	397	158	213	22	166	45	51	1	115	322	208	13	46	27	14	70	24	13	214	4	78	116	30	138	87	16	109	128	14	5	0	167	11	61	110	32	246	0	200	0	32	130	70
ENSG00000009830	4	0	0	0	0	0	0	0	0	0	0	0	0	0	0	0	0	0	0	0	0	0	0	0	0	1	0	0	0	0	0	0	0	0	0	0	0	0	0	0	0	0	0	0	0	0	0	0	0
ENSG00000009844	239	142	105	73	56	222	108	185	123	29	55	158	14	260	75	255	171	71	85	107	44	50	111	36	50	66	50	128	52	87	62	43	112	33	113	0	161	0	27	83	85	83	138	68	93	135	41	104	32
ENSG00000009950	0	0	0	0	0	0	0	0	0	0	0	0	0	0	0	0	0	0	0	0	0	0	0	0	0	0	0	0	0	0	0	0	0	0	0	0	0	0	0	0	0	0	0	0	0	0	0	0	0
ENSG00000009954	10	11	0	8	6	13	0	18	14	0	5	30	0	28	2	0	11	0	0	15	1	10	0	5	26	22	3	0	1	7	6	2	13	11	0	0	0	0	0	11	1	3	0	18	1	0	32	8	0
ENSG00000010017	13	60	35	14	46	96	24	4	16	16	55	50	18	33	25	2	17	32	12	11	16	14	38	55	35	27	25	33	26	27	18	40	29	24	64	0	2	98	4	80	59	24	90	37	28	42	43	54	30
ENSG00000010030	0	0	3	0	0	0	19	0	1	4	0	0	0	0	0	0	3	0	0	0	0	0	0	0	1	0	1	0	3	0	2	0	1	2	0	0	0	0	0	4	0	4	0	0	0	0	0	0	0
ENSG00000010072	6	0	0	0	0	22	1	0	1	0	0	0	0	0	0	20	2	5	4	4	1	0	32	0	7	2	0	6	0	3	3	1	1	7	0	0	8	4	4	0	0	2	0	0	2	0	0	0	11
ENSG00000010165	1	1	0	0	0	18	0	0	0	8	0	14	0	21	3	0	24	0	5	4	0	0	0	0	13	0	2	0	2	2	3	0	5	4	0	0	0	0	0	0	3	0	0	0	0	0	0	0	3
ENSG00000010219	11	1	1	0	9	2	14	13	6	2	8	6	8	3	4	30	24	0	5	0	1	1	0	0	0	3	1	2	5	6	8	0	2	4	0	0	0	0	4	19	6	2	4	24	0	0	0	4	0
ENSG00000010244	363	252	251	75	215	179	399	82	216	64	147	177	75	144	99	431	270	40	54	293	62	75	73	88	186	171	125	108	58	73	98	71	179	47	127	0	117	67	127	184	129	185	219	115	125	153	76	168	113
ENSG00000010256	500	200	186	30	157	162	684	397	309	42	122	129	57	97	58	338	564	56	53	75	53	88	73	17	474	54	114	132	80	143	194	29	163	125	39	0	170	106	85	175	162	83	239	84	159	74	145	178	88
ENSG00000010270	240	487	330	40	308	81	294	274	184	23	143	206	308	428	114	514	280	63	50	212	163	108	564	183	99	203	76	142	71	256	48	197	264	40	292	1	151	619	158	174	102	206	113	222	197	452	336	73	128
ENSG00000010278	4143	7939	2558	857	2683	2973	3258	3271	2706	740	3647	3918	1553	7552	1293	3455	1693	813	586	3389	1904	715	5236	2080	1378	1846	1020	2067	532	2082	992	1780	1794	1343	2937	127	2395	4681	5754	3187	1265	2353	4418	1423	1644	1171	6172	3609	3663
ENSG00000010282	0	0	0	0	0	0	0	0	0	0	0	0	0	0	0	0	0	0	0	0	0	0	0	0	0	0	0	0	0	0	0	0	0	0	0	0	0	0	0	0	0	0	0	0	0	0	0	0	0
ENSG00000010292	16	4	24	13	19	3	9	38	19	19	0	2	0	35	3	0	326	12	0	0	13	6	0	0	31	23	16	4	0	28	26	4	8	4	0	0	0	1	18	0	1	18	37	2	27	0	0	25	52
ENSG00000010295	1	0	0	0	0	0	0	0	4	0	0	0	0	0	0	0	0	0	2	0	0	0	0	0	15	0	0	0	0	0	0	0	0	0	0	0	0	0	0	0	0	0	0	0	0	0	0	0	0
ENSG00000010310	0	0	0	0	0	0	0	0	0	0	0	0	0	0	0	0	0	0	0	0	0	0	0	0	0	0	0	0	0	0	0	0	0	1	0	0	0	0	0	0	0	0	0	0	0	0	0	0	0
ENSG00000010318	0	10	14	5	6	1	0	0	10	2	11	5	11	0	1	0	4	3	16	11	4	7	0	3	1	7	2	8	4	6	3	10	13	0	0	0	1	12	7	0	12	10	13	1	5	0	6	28	5
ENSG00000010319	0	0	0	0	0	0	0	0	0	0	0	0	0	0	0	0	0	0	0	0	0	0	0	0	0	0	0	0	0	0	0	0	0	0	0	0	0	0	0	0	0	0	0	0	0	0	0	0	0
ENSG00000010322	4	65	3	0	0	18	46	8	12	3	2	0	0	0	0	0	20	0	2	25	0	14	0	4	14	1	8	0	0	7	8	12	5	3	0	0	0	0	10	33	10	0	34	17	1	0	25	13	4
ENSG00000010327	4	22	0	0	27	6	89	5	21	0	14	17	6	0	9	0	3	0	3	25	4	1	0	3	93	13	16	4	0	14	3	2	13	18	0	0	0	0	0	0	2	0	0	11	7	41	0	4	0
ENSG00000010361	0	0	2	3	0	0	0	0	0	0	0	0	0	0	0	0	2	0	0	0	0	0	0	0	3	9	0	0	0	0	0	3	2	2	0	0	0	0	0	0	0	1	0	0	0	1	8	3	0
ENSG00000010379	0	0	0	0	0	0	0	0	0	0	0	0	0	0	0	0	0	0	0	0	0	0	0	0	0	0	0	0	0	0	0	0	0	0	0	0	0	0	0	0	0	0	0	0	0	0	0	0	0
ENSG00000010404	215	225	197	44	193	97	116	172	262	43	99	263	186	249	94	141	149	35	38	174	84	48	155	78	86	111	61	101	56	124	61	98	112	31	162	11	177	45	180	195	158	125	271	121	104	137	322	175	152
ENSG00000010438	0	0	0	0	0	0	0	0	0	0	2	0	0	0	0	0	0	0	0	0	0	0	0	0	0	0	0	0	0	0	1	0	0	0	0	0	0	0	0	0	2	0	0	0	0	0	0	0	0
ENSG00000010539	6	0	2	0	0	0	0	0	7	0	9	0	0	0	0	0	5	0	0	0	0	0	0	0	0	0	0	0	0	1	0	0	0	0	0	0	0	0	0	0	0	0	0	0	1	0	0	1	12
ENSG00000010610	55	28	31	0	18	27	29	9	52	9	45	0	0	12	11	3	24	0	10	6	0	0	1	1	96	9	14	14	16	37	81	0	7	18	0	0	18	1	0	14	34	16	0	6	6	0	16	37	5
ENSG00000010626	0	10	3	0	0	12	0	14	1	0	0	0	11	0	4	0	4	0	0	0	0	2	12	0	0	0	4	0	10	9	1	5	3	0	0	0	0	162	0	7	3	0	0	0	0	0	36	1	0
ENSG00000010671	249	558	560	190	378	954	102	320	471	145	707	455	334	520	410	633	774	288	360	962	304	189	417	767	346	333	264	796	295	403	152	381	854	93	196	24	423	580	568	741	291	521	739	103	371	191	767	850	384
ENSG00000010704	9	6	19	7	12	16	13	2	21	3	2	20	9	15	3	23	13	5	3	12	1	3	5	5	1	12	14	2	8	5	7	9	3	6	29	0	1	0	4	12	6	11	3	23	8	22	8	7	4
ENSG00000010803	27	9	3	4	11	2	5	7	4	6	0	1	12	0	0	0	19	1	1	0	3	8	0	2	0	2	2	0	1	4	2	4	9	0	0	1	1	0	0	0	7	3	3	0	0	0	4	0	2
ENSG00000010810	343	314	239	86	159	278	264	46	191	53	205	106	87	232	80	198	97	14	52	195	68	78	127	80	139	119	101	74	26	128	81	112	157	38	37	0	178	2	141	55	73	94	199	112	148	37	154	170	132
ENSG00000010818	8	10	3	2	1	28	15	5	2	3	28	8	0	18	8	1	0	0	0	7	9	0	0	0	9	7	0	6	0	4	1	9	3	5	0	0	0	0	1	6	6	4	0	0	4	0	9	2	1
ENSG00000010932	0	0	0	0	0	0	0	0	0	0	0	1	0	0	0	0	2	0	0	0	0	0	0	0	0	0	0	0	0	0	0	0	0	0	0	0	0	0	0	0	0	0	0	0	0	0	0	0	0
ENSG00000011007	46	34	18	5	32	45	29	12	48	8	19	23	15	13	21	11	94	4	2	44	16	43	0	8	62	7	13	6	11	33	11	9	17	12	6	0	0	0	0	44	24	2	5	0	28	49	6	8	5
ENSG00000011009	85	134	84	18	88	59	104	133	139	22	137	35	10	35	35	163	143	12	41	26	55	30	44	23	47	71	47	82	29	58	46	40	43	42	24	1	25	4	46	15	49	51	124	24	67	61	63	49	61
ENSG00000011021	20	0	2	1	0	5	34	0	2	0	0	0	0	0	1	0	5	0	1	0	0	0	0	0	0	3	0	0	0	13	4	0	0	2	0	0	0	0	2	0	0	1	0	0	0	0	0	1	0
ENSG00000011028	0	0	0	0	0	0	0	0	0	7	0	0	0	0	0	0	0	0	0	0	0	0	0	0	0	0	0	0	0	0	0	0	0	0	0	0	0	0	0	0	0	0	0	0	0	0	0	0	0
ENSG00000011052	0	0	0	0	0	0	0	0	0	0	0	0	0	0	0	0	0	0	0	0	0	0	0	0	0	0	0	0	0	0	0	0	0	0	0	0	0	0	0	0	0	0	0	0	0	0	0	0	0
ENSG00000011083	0	0	0	0	0	0	0	0	0	0	0	0	0	0	0	0	0	0	0	0	0	0	0	0	0	0	0	0	0	0	0	0	0	0	0	0	0	0	0	0	0	0	0	0	0	0	0	0	0
ENSG00000011105	142	102	65	33	79	72	78	84	79	47	40	126	59	112	40	181	91	42	44	68	38	58	82	69	89	122	124	83	59	98	52	138	118	63	85	0	382	192	85	76	52	47	38	47	103	65	168	159	98
ENSG00000011114	2	3	0	2	1	0	0	0	3	0	2	0	0	0	0	1	0	7	0	3	0	0	1	1	3	2	0	1	1	1	1	1	8	2	0	0	0	0	2	0	6	0	1	0	0	11	0	3	7
ENSG00000011132	3	0	0	0	0	0	0	0	0	9	0	1	0	0	0	0	0	0	1	7	0	0	0	0	5	0	0	1	3	0	1	0	3	4	0	0	0	0	0	0	0	0	12	0	5	0	0	0	3
ENSG00000011143	0	0	0	0	0	0	0	21	10	0	3	0	0	10	0	0	18	3	0	0	0	0	0	0	18	0	0	0	0	1	2	0	1	1	0	0	0	0	0	0	0	0	35	31	1	0	0	0	0
ENSG00000011198	133	156	189	34	63	100	304	180	134	24	160	63	95	146	40	122	155	39	33	54	66	46	39	45	57	143	52	39	52	61	39	52	110	30	106	0	393	231	61	88	59	120	19	103	69	229	109	93	68
ENSG00000011201	0	0	0	0	0	0	0	0	0	0	0	0	0	0	0	0	3	0	0	0	0	0	0	0	0	0	0	0	0	0	0	0	0	0	0	0	0	0	0	0	0	0	0	0	0	0	0	0	0
ENSG00000011243	8	1	2	1	7	0	0	0	8	0	1	0	0	0	0	0	3	2	2	1	5	1	0	0	8	3	0	8	0	2	2	0	3	15	0	0	0	0	9	0	0	3	7	0	0	0	0	0	1
ENSG00000011258	153	490	221	87	122	312	78	265	226	116	110	157	214	482	82	127	55	100	24	186	59	120	64	179	20	68	66	221	49	84	59	97	201	36	113	0	440	592	94	168	38	146	104	109	19	178	180	179	150
ENSG00000011260	77	180	71	31	47	58	105	32	37	28	61	17	88	97	28	142	82	20	12	49	9	57	136	16	28	28	51	101	31	23	32	26	79	19	80	2	1	1	157	0	61	91	66	60	49	73	61	104	21
ENSG00000011275	146	173	107	21	146	70	130	68	106	23	58	106	34	182	48	132	142	16	41	69	46	16	177	67	56	55	36	87	37	66	30	42	105	41	23	0	92	100	116	27	106	118	159	36	77	30	173	79	77
ENSG00000011295	25	0	0	0	0	1	0	0	0	0	0	0	0	27	4	0	0	6	1	0	0	0	0	0	4	0	0	0	0	7	2	0	5	0	1	0	0	0	7	10	4	0	0	0	0	0	0	2	16
ENSG00000011304	6	18	7	8	5	7	41	12	17	5	1	6	13	11	2	17	19	4	2	10	11	2	4	17	2	15	9	6	20	17	4	16	27	2	10	0	25	0	6	1	19	3	6	6	1	1	8	13	15
ENSG00000011332	0	0	0	0	0	0	0	0	0	0	0	0	0	0	0	0	0	0	0	0	0	0	0	0	0	0	0	0	0	1	0	0	0	0	0	0	0	0	0	0	0	0	0	0	0	0	0	0	0
ENSG00000011347	0	0	0	0	0	0	0	0	0	0	0	0	0	0	0	0	0	0	0	0	0	0	0	0	0	0	0	0	0	0	0	0	0	0	0	0	0	0	0	0	0	0	0	0	0	0	0	0	0
ENSG00000011376	2	0	22	0	0	0	0	0	6	0	0	0	0	0	0	0	20	0	0	0	0	1	0	0	7	0	0	0	0	4	4	0	3	0	0	0	0	0	0	0	0	0	0	0	0	0	0	0	0
ENSG00000011405	16	91	8	21	21	6	4	10	9	17	11	0	2	69	27	1	23	9	31	12	31	9	7	12	12	84	16	76	6	51	8	34	53	3	1	0	23	0	0	4	49	71	42	1	19	5	40	9	17
ENSG00000011422	92	6	5	2	8	44	120	41	276	14	19	10	0	34	2	0	31	0	3	0	2	6	0	2	148	3	14	10	22	71	77	3	0	46	0	0	31	0	0	0	88	43	12	7	3	39	52	8	9
ENSG00000011426	3	2	2	2	10	17	0	1	4	0	11	0	0	1	0	0	132	0	0	0	1	10	3	1	2	2	1	1	4	0	5	0	2	5	0	0	0	0	0	1	0	1	2	1	2	1	0	0	6
ENSG00000011451	0	0	0	0	0	0	0	0	0	0	0	0	0	0	0	0	0	0	0	0	0	0	0	0	0	0	0	0	0	1	0	0	0	0	0	0	0	1	0	0	0	0	0	0	0	0	0	0	0
ENSG00000011454	131	219	134	23	77	50	184	70	120	15	79	91	49	125	67	116	80	72	40	90	94	29	28	48	44	39	67	126	65	36	85	45	42	35	96	8	17	361	48	145	99	86	49	130	52	60	209	83	72
ENSG00000011465	0	0	0	0	0	0	0	0	0	0	0	0	0	0	0	1	0	0	0	0	0	0	0	0	0	0	0	0	0	0	0	0	0	0	0	0	0	0	0	0	0	0	0	0	0	0	0	0	0
ENSG00000011478	0	0	0	0	0	0	0	0	0	0	0	0	0	0	0	0	0	0	0	0	0	0	0	0	0	0	0	0	0	0	0	0	0	0	0	0	0	0	0	0	0	0	0	0	0	0	0	0	0
ENSG00000011485	1	9	0	0	0	0	10	10	3	5	0	19	0	0	4	8	19	14	3	0	0	0	0	0	9	7	0	4	5	14	0	4	14	10	26	0	7	0	2	5	2	0	0	1	1	0	0	2	5
ENSG00000011523	23	3	83	11	1	30	40	0	63	10	3	32	19	21	17	41	39	8	8	5	10	11	10	1	35	29	10	11	0	10	4	19	46	10	16	0	0	0	3	38	17	22	2	27	13	0	21	50	17
ENSG00000011566	2	10	6	0	0	11	25	0	0	10	0	0	0	2	0	0	2	0	4	0	0	1	0	0	0	0	0	0	2	6	1	8	0	1	0	0	0	0	1	1	17	7	2	0	0	0	15	1	3
ENSG00000011590	0	0	0	0	0	0	0	0	0	0	1	0	0	0	0	0	0	0	2	0	0	0	0	0	0	0	1	1	7	0	0	0	0	1	0	0	0	0	0	0	0	0	0	0	0	0	0	0	0
ENSG00000011600	340	100	87	50	77	219	459	111	288	78	177	93	46	102	42	162	286	43	87	67	47	91	62	83	1052	98	178	89	112	378	363	91	143	271	49	40	217	103	106	91	176	123	184	129	140	38	104	150	85
ENSG00000011638	67	246	80	20	63	118	89	53	84	15	66	59	90	80	25	59	123	24	13	103	34	18	12	64	5	99	111	26	13	90	68	38	57	15	34	0	127	61	40	110	17	211	118	102	75	160	219	120	35
ENSG00000011677	0	0	0	0	0	0	0	0	0	0	0	0	0	0	0	0	0	0	0	0	0	0	0	0	0	0	0	0	0	0	0	0	0	0	0	0	0	0	0	0	0	0	0	0	0	0	0	0	0
ENSG00000012048	0	25	11	14	10	2	13	0	29	6	48	1	32	16	10	2	57	9	3	6	11	9	0	1	0	7	0	7	4	9	13	6	6	27	0	0	0	108	0	14	3	24	5	2	4	0	0	0	1
ENSG00000012061	109	110	109	65	107	138	222	19	126	20	55	56	54	109	14	273	168	28	21	170	40	57	59	113	64	138	38	73	39	61	35	48	118	22	128	0	51	121	101	44	102	74	94	43	78	98	91	115	65
ENSG00000012124	12	0	39	29	20	36	120	77	34	7	13	31	32	22	16	158	47	11	8	0	1	11	13	3	31	5	7	13	20	5	15	22	15	14	0	0	23	0	37	97	6	0	0	0	18	0	12	17	38
ENSG00000012171	0	0	0	0	0	0	1	1	0	0	0	0	0	0	0	0	1	0	0	0	0	0	0	0	2	0	0	0	0	0	1	0	0	0	0	1	0	0	0	0	0	0	0	0	0	0	0	0	0
ENSG00000012174	2	0	6	4	0	0	0	0	0	6	0	0	0	0	0	0	5	0	0	0	0	0	0	0	0	0	0	0	0	0	0	0	0	0	0	0	0	0	4	0	4	0	0	0	0	0	0	0	0
ENSG00000012211	0	0	0	0	0	0	0	0	0	0	0	0	0	0	0	0	0	4	0	3	0	1	0	0	0	0	0	0	0	0	0	0	3	3	0	1	0	0	0	0	1	0	0	0	0	0	0	0	0
ENSG00000012223	19	27	0	16	293	0	79	0	177	5	22	45	139	43	21	0	2539	31	0	16	17	5	39	0	1	33	50	1	34	98	102	7	22	15	0	0	1	0	16	0	3	0	27	0	9	0	5	18	41
ENSG00000012232	3	0	0	0	0	0	0	0	4	0	0	0	0	0	1	0	0	0	2	0	0	0	0	0	5	0	0	0	0	0	1	0	0	4	0	0	0	0	0	0	4	0	0	0	0	0	0	1	0
ENSG00000012504	0	0	0	0	0	0	0	0	0	0	0	0	0	0	0	0	0	0	0	0	0	0	0	0	0	0	0	0	0	0	0	0	0	0	0	0	0	0	0	0	0	0	0	0	0	0	0	0	0
ENSG00000012660	100	40	31	9	45	27	22	47	60	7	55	84	0	53	19	15	112	20	27	10	19	19	16	7	42	49	37	29	24	66	32	20	34	52	16	0	9	0	21	32	28	25	49	21	39	24	21	10	37
ENSG00000012779	149	68	36	28	30	141	164	138	182	4	99	32	30	197	8	1	253	5	40	49	11	43	11	7	213	24	45	31	56	128	61	39	45	60	0	0	16	249	53	57	107	9	37	155	44	11	8	133	117
ENSG00000012817	0	0	0	0	0	0	0	0	0	0	0	0	0	0	0	0	0	0	0	0	0	0	0	0	65	29	28	1	0	20	6	0	0	11	0	0	0	0	3	0	18	0	16	54	0	0	0	24	20
ENSG00000012822	648	1020	985	231	736	975	976	648	913	264	769	966	413	464	347	761	577	219	178	1224	371	297	497	373	347	546	461	555	269	448	225	656	535	110	218	0	336	354	642	468	473	673	706	472	546	514	841	833	662
ENSG00000012963	19	18	5	0	11	23	51	28	23	4	7	0	4	13	7	1	48	2	4	9	3	5	9	0	7	4	6	12	3	25	4	7	9	5	0	0	0	0	14	5	11	23	0	2	12	0	0	5	9
ENSG00000012983	493	650	519	227	424	852	486	424	433	139	557	275	219	630	222	699	343	183	127	707	264	224	576	287	381	392	343	483	166	132	125	288	487	138	167	0	558	785	223	882	324	523	456	535	308	267	500	576	266
ENSG00000013016	78	310	177	44	153	132	82	164	159	57	155	143	92	113	62	161	113	52	36	281	128	72	117	163	85	149	101	179	34	89	53	142	90	50	53	0	46	65	142	107	80	92	160	59	86	83	103	127	233
ENSG00000013275	276	305	213	54	135	239	342	322	271	37	207	149	65	224	102	437	428	40	55	170	78	49	148	104	165	96	137	85	73	146	87	63	147	57	164	71	185	126	211	171	102	54	391	127	188	186	212	162	128
ENSG00000013288	4	0	0	0	0	0	0	15	21	0	5	0	0	0	0	0	9	0	0	0	4	0	0	0	19	4	0	0	0	14	8	0	0	0	0	0	0	0	0	0	37	0	8	29	0	0	0	0	0
ENSG00000013293	0	0	0	0	0	0	0	0	0	0	0	0	0	0	0	0	0	0	0	0	0	0	0	0	0	0	0	0	0	1	0	0	0	0	0	0	0	0	0	0	0	0	0	0	0	0	0	0	0
ENSG00000013297	1	0	0	0	0	0	0	0	0	0	0	0	0	0	0	0	0	0	0	0	0	0	0	0	0	0	0	0	0	0	0	0	0	0	0	0	1	0	0	0	0	0	0	0	0	0	0	0	0
ENSG00000013306	128	218	117	7	154	68	129	93	100	54	181	50	68	45	97	10	1355	17	42	108	31	52	53	86	80	197	75	40	17	88	158	79	64	45	121	114	2	616	79	63	121	175	353	81	88	71	73	31	164
ENSG00000013364	70	40	31	19	46	64	76	129	101	36	7	20	0	70	11	136	102	31	7	45	2	18	20	6	135	16	17	31	7	51	31	3	32	50	38	0	1	0	31	64	34	68	4	102	8	25	32	69	19
ENSG00000013374	196	33	47	20	25	56	246	86	90	18	41	25	0	34	33	45	141	2	20	5	28	42	27	1	57	18	37	41	19	87	66	21	49	53	1	1	294	0	21	33	51	40	163	49	36	0	0	25	6
ENSG00000013375	21	0	16	0	8	16	0	23	1	6	26	1	0	3	12	0	30	9	0	9	22	12	37	4	0	4	9	20	13	11	5	13	10	0	0	0	0	0	26	0	2	0	24	0	10	0	27	0	14
ENSG00000013392	0	0	0	0	0	0	0	0	1	0	0	0	0	0	0	0	0	0	0	0	0	3	3	0	0	0	0	0	0	0	0	0	0	1	0	0	0	0	0	0	0	0	0	0	0	0	0	1	0
ENSG00000013441	125	50	26	8	133	82	702	45	183	19	54	80	2	7	36	123	243	38	34	38	5	27	0	0	296	2	70	55	18	71	60	6	78	62	0	1	32	0	77	25	49	44	3	9	90	20	77	116	15
ENSG00000013503	0	0	0	0	0	0	0	0	0	0	0	0	0	2	16	82	35	0	0	0	0	0	0	5	0	0	0	0	0	1	0	0	4	0	0	0	0	0	3	0	0	0	81	0	0	0	0	0	0
ENSG00000013523	0	0	0	0	0	4	0	15	0	0	0	0	0	0	0	0	10	0	0	0	0	0	0	4	1	0	0	0	0	10	0	0	1	1	0	0	0	0	0	0	10	0	0	0	0	0	0	2	0
ENSG00000013561	163	86	78	18	81	145	245	74	54	16	34	81	37	71	60	76	150	45	29	132	27	42	137	32	28	47	77	26	41	72	30	58	83	12	65	0	12	39	103	66	45	46	119	130	36	191	59	96	62
ENSG00000013563	1	27	12	0	10	0	19	13	19	5	2	9	16	16	7	19	8	3	5	6	9	2	14	14	8	17	1	8	5	30	2	8	8	0	0	0	0	0	11	6	2	6	3	3	7	10	16	10	6
ENSG00000013573	0	0	0	0	0	0	42	0	0	0	0	1	0	0	0	0	26	0	8	0	0	0	0	0	17	0	0	0	0	4	1	0	0	5	0	0	0	0	0	0	0	0	0	0	0	0	0	0	0
ENSG00000013583	28	2	19	9	19	17	12	19	30	19	21	29	5	48	20	2	57	1	5	22	6	5	7	16	9	19	25	11	9	4	7	20	11	9	103	0	88	1	37	11	20	10	1	0	2	8	22	9	26
ENSG00000013588	0	0	0	0	0	0	0	0	0	0	0	0	0	0	0	0	0	0	0	0	0	0	0	0	0	0	0	0	0	0	0	0	0	0	0	0	0	0	0	0	0	0	0	0	0	0	0	0	0
ENSG00000013619	0	4	0	2	2	0	0	6	5	0	0	0	1	7	0	0	0	0	0	0	3	0	0	0	0	0	2	0	0	0	0	3	1	0	0	0	0	0	2	0	0	2	0	0	2	0	0	0	0
ENSG00000013725	17	6	10	0	0	8	0	0	6	3	0	1	0	11	0	0	0	0	1	0	0	0	0	1	0	0	1	0	0	4	10	0	1	6	0	0	0	0	9	0	0	2	0	0	7	0	4	0	0
ENSG00000013810	111	314	222	27	188	201	413	37	185	66	218	115	108	266	57	413	227	73	56	327	125	39	130	230	260	124	142	270	77	102	79	291	246	86	205	0	347	151	185	135	85	247	112	119	142	57	254	261	91
ENSG00000014123	85	22	27	31	18	63	38	15	79	0	0	27	0	90	37	3	117	0	16	0	7	8	79	11	45	1	1	37	32	59	23	1	23	26	18	0	0	1	8	0	19	15	29	42	27	50	35	52	1
ENSG00000014138	16	22	0	0	0	0	0	0	13	0	34	0	0	0	0	0	26	0	0	0	4	5	0	7	12	0	0	0	0	6	4	11	6	0	0	0	53	0	0	0	0	0	0	3	15	0	0	0	29
ENSG00000014164	2	0	0	5	0	0	0	0	1	1	1	0	0	0	0	2	3	0	0	0	0	0	1	3	1	0	3	9	0	1	0	2	3	0	5	0	1	0	0	1	0	1	0	0	2	0	1	0	2
ENSG00000014216	1658	3085	1720	348	1580	1221	1885	1971	1319	471	1077	1648	689	1587	502	1635	1588	357	338	3576	657	458	1321	1860	699	1805	826	1770	450	820	357	1859	1791	528	1814	71	1256	1390	2017	1222	855	1659	1540	862	960	1537	2214	1841	1734
ENSG00000014257	4	0	1	0	0	14	34	8	2	6	23	0	0	0	0	0	14	0	0	0	0	3	0	0	8	0	9	0	7	9	11	1	0	14	0	0	0	0	0	0	0	0	0	0	2	2	0	0	0
ENSG00000014641	314	102	99	55	57	88	307	231	107	6	116	72	77	100	74	259	549	33	73	52	48	66	10	25	282	55	49	178	77	108	94	47	162	65	0	0	1	172	94	1	95	91	427	91	146	39	138	59	122
ENSG00000014824	62	17	28	7	46	31	227	0	71	11	52	48	144	47	48	47	180	9	13	73	39	20	78	39	36	16	16	65	14	32	32	34	83	47	0	0	64	185	157	47	40	12	141	33	26	74	84	105	58
ENSG00000014914	8	17	9	0	1	0	7	0	14	4	0	0	0	0	0	33	15	0	1	2	6	2	0	1	3	0	5	0	0	3	2	3	0	8	0	0	47	53	0	18	0	0	34	0	1	0	0	0	5
ENSG00000014919	29	29	7	3	4	34	29	41	13	3	15	22	0	36	21	0	48	0	11	10	7	16	0	1	44	0	11	12	0	15	19	12	17	6	0	0	0	56	17	0	0	0	58	0	10	0	0	2	14
ENSG00000015133	48	19	20	5	11	46	62	12	16	15	4	30	30	24	8	0	27	7	5	12	12	28	0	11	26	28	15	53	18	8	21	11	29	8	37	11	11	0	11	10	6	16	22	54	3	17	16	12	8
ENSG00000015153	128	92	77	29	49	75	116	49	80	34	63	57	88	98	19	116	121	19	25	36	37	32	89	13	28	52	47	42	31	26	31	45	76	18	37	0	4	47	47	74	43	51	12	31	40	29	51	69	45
ENSG00000015171	46	14	42	11	7	27	31	42	32	11	61	17	3	82	12	10	57	5	11	52	13	17	0	5	12	134	19	48	2	20	11	13	28	15	0	0	7	1	17	41	19	62	78	8	28	82	3	26	44
ENSG00000015285	7	5	0	0	6	1	7	11	13	5	8	6	4	15	2	0	33	5	5	3	10	1	4	9	52	1	0	10	11	29	4	8	8	24	7	0	0	9	2	0	0	4	0	7	6	0	0	1	9
ENSG00000015413	0	0	0	0	0	0	0	0	0	0	0	0	0	0	0	0	0	0	0	0	0	0	0	0	0	0	0	0	0	0	0	0	0	0	0	0	0	0	0	0	0	0	0	0	0	0	0	0	0
ENSG00000015475	91	138	45	31	95	91	80	112	98	32	92	100	89	118	53	192	150	38	60	63	66	38	61	53	168	40	81	97	20	101	82	110	87	62	151	0	27	210	74	93	94	73	144	75	120	0	195	45	61
ENSG00000015479	1326	1232	984	274	627	811	1192	1126	854	225	886	834	871	966	458	1348	1032	245	223	779	563	457	516	406	294	771	392	634	410	640	292	301	788	192	342	0	217	664	460	856	391	690	1544	855	556	1736	896	670	704
ENSG00000015520	0	0	0	0	0	0	0	0	0	0	0	0	0	0	0	0	0	0	0	0	0	0	0	0	0	0	0	0	0	0	0	0	0	0	0	0	0	0	0	0	0	0	0	0	0	0	0	0	0
ENSG00000015532	2	8	3	1	8	16	4	0	4	1	2	3	5	36	4	2	2	0	1	0	5	7	5	1	12	32	6	3	15	4	4	16	1	6	1	0	1	68	4	2	2	10	14	1	4	5	27	4	30
ENSG00000015568	0	0	0	0	0	0	0	0	0	0	0	0	0	0	0	0	0	0	0	0	0	0	0	0	0	0	0	0	0	0	0	0	0	0	0	1	1	0	0	0	0	0	0	0	0	0	0	0	0
ENSG00000015592	0	0	0	0	0	0	0	0	0	0	0	0	0	0	0	0	0	0	0	0	0	0	0	0	0	0	0	0	0	0	0	0	0	0	0	0	0	0	0	0	0	0	0	0	0	0	0	0	0
ENSG00000015676	24	3	1	0	2	0	0	0	16	0	1	0	0	26	6	0	18	0	4	0	1	5	16	1	7	0	6	3	6	7	3	5	9	1	0	0	3	0	9	2	4	0	3	0	8	0	0	3	0
ENSG00000016082	0	0	0	0	0	0	0	0	0	0	0	0	0	0	0	0	0	0	0	0	0	0	0	0	0	0	0	0	0	0	0	0	0	0	0	0	0	0	0	0	0	0	0	0	0	0	0	0	0
ENSG00000016391	0	0	0	0	0	0	0	0	0	0	0	0	0	0	0	0	0	0	0	0	0	0	0	0	0	0	0	0	0	0	0	0	0	0	0	0	0	0	0	0	0	0	0	0	0	0	0	6	0
ENSG00000016402	0	0	0	0	0	0	0	0	0	0	0	0	0	0	0	0	0	0	0	0	0	0	0	0	0	0	0	0	0	0	0	0	0	0	0	0	0	0	0	0	0	0	0	0	0	0	0	0	0
ENSG00000016490	0	2	1	0	1	0	0	0	0	0	0	0	0	8	0	0	0	0	2	0	0	0	4	1	0	4	1	0	0	1	0	0	0	0	0	0	0	0	2	0	3	0	0	0	0	10	4	0	0
ENSG00000016602	0	0	0	0	0	0	0	0	0	0	0	0	0	0	0	0	0	0	0	0	0	0	0	0	0	0	0	0	0	0	0	0	0	0	0	0	0	0	0	0	0	0	0	0	0	0	0	0	0
ENSG00000016864	0	5	12	9	0	0	36	0	45	0	0	0	0	19	0	70	23	4	0	0	0	0	0	7	25	0	0	14	0	16	5	19	0	6	0	0	0	0	0	11	9	0	0	0	11	8	0	0	0
ENSG00000017260	500	1248	873	219	751	732	416	523	581	92	754	764	706	1297	499	1340	392	212	126	1307	752	275	894	711	436	958	183	769	156	476	130	606	668	94	277	0	90	333	691	930	137	570	322	753	411	629	1314	921	697
ENSG00000017373	0	0	0	0	0	0	0	0	0	0	0	0	0	0	0	0	0	0	0	0	0	0	0	0	0	0	0	0	0	0	0	0	0	0	0	0	0	0	0	0	1	0	0	0	0	0	0	0	0
ENSG00000017427	0	0	0	0	0	0	0	0	0	0	0	0	0	0	0	0	0	0	0	0	0	0	0	0	0	0	0	0	0	0	0	0	0	0	0	0	0	0	0	0	0	0	0	0	0	0	0	0	0
ENSG00000017483	19	22	0	6	12	17	67	0	0	4	2	0	0	1	15	2	69	0	9	20	11	8	2	23	14	19	13	0	0	8	6	8	5	10	0	0	1	0	0	0	2	0	3	0	6	0	22	0	0
ENSG00000017621	12	2	6	0	5	9	0	0	0	4	0	0	0	0	0	0	9	2	3	5	1	1	21	2	8	6	0	12	0	2	2	5	4	2	0	15	27	31	2	9	1	0	7	0	0	0	0	6	9
ENSG00000017797	54	75	31	4	12	20	40	37	15	13	43	45	42	75	12	32	51	10	14	29	30	12	5	18	24	18	23	37	20	26	11	29	38	27	7	0	56	3	8	58	19	45	57	33	12	20	38	41	51
ENSG00000018189	3	0	2	0	0	3	0	0	14	0	0	0	0	0	10	0	8	0	0	0	0	0	0	0	28	0	0	0	0	1	1	0	4	8	0	0	0	0	0	0	0	1	1	21	0	1	0	0	0
ENSG00000018236	0	0	0	0	0	0	0	0	0	0	0	0	0	0	0	0	0	0	0	0	0	0	0	0	0	0	0	0	0	0	0	0	0	0	0	0	0	0	0	0	0	0	0	0	0	0	0	0	0
ENSG00000018280	62	15	1	10	6	1	80	0	121	10	6	0	0	38	0	37	51	10	1	1	8	0	0	8	257	3	20	0	6	226	146	4	6	98	7	0	11	0	6	0	11	27	0	11	10	61	7	3	5
ENSG00000018408	0	0	0	0	0	0	0	0	0	0	0	8	0	0	0	0	0	0	0	0	1	0	0	4	0	0	1	0	0	0	0	0	1	0	0	0	0	0	0	0	2	0	0	0	0	0	0	0	0
ENSG00000018510	0	0	8	20	0	0	30	0	16	4	19	3	79	5	8	0	45	3	2	0	0	12	54	0	0	0	0	2	0	1	10	3	13	13	0	0	0	7	0	12	1	4	0	0	3	0	0	0	0
ENSG00000018607	0	0	0	0	0	0	0	0	0	0	0	0	0	0	0	0	0	0	0	0	0	0	0	0	0	0	0	0	0	0	0	0	1	0	0	0	0	0	0	0	0	0	0	0	0	0	0	0	0
ENSG00000018610	19	0	0	0	0	12	0	0	23	0	0	0	0	0	4	0	17	3	3	0	0	4	0	0	15	5	0	1	0	27	1	0	5	0	0	0	82	0	2	5	8	0	0	0	5	10	0	0	0
ENSG00000018625	0	0	0	0	0	0	0	0	0	0	0	0	0	0	0	0	0	0	0	0	0	0	0	0	0	0	0	0	0	0	0	0	1	0	0	0	0	0	0	0	0	0	0	0	0	0	0	0	0
ENSG00000018699	63	38	22	39	12	19	6	10	69	20	79	13	5	46	31	2	137	4	14	12	11	18	25	13	64	38	12	18	15	38	28	2	27	8	1	1	2	3	38	45	8	62	10	31	9	35	27	52	32
ENSG00000018869	9	7	8	0	5	8	16	0	2	0	0	0	0	0	1	0	0	0	3	8	3	6	0	0	0	3	0	19	0	1	2	0	5	4	6	0	14	0	0	10	0	0	0	0	1	0	0	15	4
ENSG00000019102	2	3	3	0	2	1	0	0	1	0	1	6	5	5	0	9	0	1	1	0	0	3	0	1	0	0	3	1	0	2	0	4	1	3	1	0	0	0	0	1	1	1	4	0	2	8	7	2	4
ENSG00000019144	0	0	0	0	0	0	0	0	0	0	0	0	0	0	0	0	1	0	0	0	0	0	0	0	0	0	0	0	0	0	0	0	0	0	0	0	0	0	0	0	0	0	0	0	0	0	0	0	0
ENSG00000019169	1	0	1	0	0	4	0	0	7	9	0	0	0	0	0	0	8	1	0	2	2	2	0	7	38	0	0	23	2	0	1	0	1	7	0	0	0	0	0	0	1	0	0	0	3	0	0	0	7
ENSG00000019186	0	0	0	0	0	0	0	0	0	0	0	0	0	0	0	0	0	0	0	0	0	0	0	0	0	0	0	0	0	0	0	0	0	0	0	0	0	0	0	0	0	0	0	0	0	0	0	0	0
ENSG00000019485	0	0	0	0	0	0	0	0	0	0	0	0	0	0	0	0	2	0	0	0	0	0	0	0	0	0	0	0	0	0	0	0	0	0	0	0	0	0	0	0	0	0	0	0	0	0	0	0	0
ENSG00000019505	0	0	0	0	0	0	0	0	0	0	0	0	0	0	0	0	0	0	0	0	0	0	0	0	0	0	0	0	0	0	0	0	0	0	0	0	0	0	0	0	0	0	0	0	0	0	0	0	0
ENSG00000019549	0	0	0	0	0	0	0	0	0	0	0	0	0	0	0	0	0	0	0	0	0	0	0	0	0	0	0	0	0	0	0	0	0	0	0	0	0	0	0	0	0	0	0	0	0	0	0	0	0
ENSG00000019582	3473	2112	1860	515	1687	3959	6914	2222	4892	879	1808	1370	647	1327	1179	2761	2891	429	1073	620	444	1001	765	508	5669	680	1178	1431	587	2702	2683	645	1151	2050	775	62	1542	1033	1467	896	2713	826	1474	668	2574	792	1393	1444	1255
ENSG00000019991	0	0	0	0	0	0	0	0	2	5	14	0	1	0	0	0	1	0	0	0	0	0	0	0	7	0	0	0	1	7	0	0	0	0	0	0	63	0	1	0	0	0	0	0	2	0	0	0	0
ENSG00000019995	30	0	17	0	0	22	65	4	6	3	0	2	0	0	5	0	10	0	7	12	2	5	3	0	8	0	11	9	1	15	1	0	0	2	0	0	0	0	0	0	2	1	0	16	8	0	31	4	11
ENSG00000020129	4	0	0	0	0	0	0	0	0	0	0	0	0	0	0	0	1	2	1	0	0	0	0	0	4	0	0	0	1	0	0	0	0	0	0	0	0	0	0	0	0	0	0	0	0	0	0	0	0
ENSG00000020181	0	0	0	0	0	0	0	0	0	0	0	0	0	0	0	0	0	0	0	0	0	0	0	0	0	0	0	0	0	0	0	0	0	0	0	0	0	0	0	0	0	0	0	0	0	0	0	0	0
ENSG00000020219	0	0	0	0	0	0	0	0	0	0	0	0	0	0	0	0	0	0	0	0	0	0	0	0	0	0	0	0	0	0	0	0	0	0	0	0	0	0	0	0	0	0	0	0	0	0	0	0	0
ENSG00000020256	10	4	0	0	0	0	0	0	0	0	0	0	4	1	0	0	1	0	3	0	0	0	1	0	4	5	4	0	0	4	1	0	0	1	0	0	0	0	0	7	0	7	0	0	1	0	0	0	0
ENSG00000020426	43	10	13	1	23	8	32	42	21	2	23	30	21	37	29	35	63	16	5	15	23	20	83	7	37	28	22	28	20	12	7	11	25	6	4	0	0	0	22	1	12	18	16	3	16	22	16	11	34
ENSG00000020577	3	3	6	1	3	8	2	23	4	1	0	3	0	9	2	0	8	4	2	4	2	5	8	5	9	2	2	0	5	4	1	1	7	1	0	1	0	0	2	2	1	1	9	5	20	0	0	5	0
ENSG00000020633	7	0	0	0	0	1	16	0	0	0	0	2	0	0	0	0	0	0	2	0	0	0	0	0	0	1	0	6	2	0	2	0	0	1	0	0	0	0	1	0	0	0	0	0	0	0	0	0	0
ENSG00000020922	46	1	12	0	41	9	47	26	81	5	10	1	28	66	45	115	115	1	19	11	5	26	0	10	33	0	42	40	13	39	10	13	17	29	3	0	59	0	0	6	4	10	138	35	14	6	1	12	18
ENSG00000021300	14	0	5	0	0	0	0	0	0	0	2	0	10	0	6	21	7	0	2	0	1	1	0	6	0	0	5	12	4	4	0	4	10	5	1	0	0	0	0	0	7	0	0	0	2	0	0	0	0
ENSG00000021355	1656	1855	1446	599	1323	1400	1810	1325	1470	383	1233	1775	1180	1939	942	1972	1914	526	563	1222	842	717	1182	907	1165	953	965	1321	464	870	690	1008	1461	448	806	0	1941	927	1455	1563	1044	1438	1710	1247	931	1002	1758	1510	1728
ENSG00000021461	0	0	0	0	0	0	0	0	0	0	0	0	0	0	0	0	0	0	0	0	0	0	0	0	0	0	0	0	0	0	0	0	0	0	0	0	0	0	0	0	0	0	0	0	0	0	0	0	0
ENSG00000021488	0	0	0	0	0	0	0	0	9	0	0	0	0	0	0	0	0	0	0	0	0	2	0	0	0	0	0	0	0	0	0	0	0	1	0	0	0	0	0	0	0	0	0	0	0	0	0	0	0
ENSG00000021574	68	4	8	5	17	0	4	11	18	12	1	2	2	15	5	2	23	8	4	7	10	26	0	17	4	51	22	34	15	6	18	4	22	3	0	1	7	98	0	13	10	8	9	19	6	3	1	1	43
ENSG00000021645	0	0	0	0	0	0	0	0	0	0	0	0	0	0	0	0	3	0	0	0	0	0	0	0	0	0	0	0	0	0	0	0	0	0	0	0	0	0	0	0	0	0	0	0	0	0	0	0	0
ENSG00000021762	0	1	0	0	0	0	0	0	0	0	0	0	0	0	0	0	9	0	0	0	0	0	0	0	0	0	0	0	0	7	0	0	0	0	0	0	0	0	0	0	0	0	0	0	0	0	0	0	0
ENSG00000021776	130	44	66	0	14	72	142	11	117	13	64	66	6	3	60	1	120	4	17	122	0	30	0	9	76	1	41	0	13	44	33	12	37	25	0	0	54	0	12	113	72	39	20	1	27	22	64	31	41
ENSG00000021826	0	0	0	0	0	0	0	0	0	0	0	0	0	0	0	0	2	0	0	0	0	0	0	0	0	0	0	0	0	0	0	0	0	0	0	0	0	0	0	0	0	0	0	0	0	0	0	0	0
ENSG00000021852	0	0	0	0	0	0	0	0	0	0	0	0	0	0	0	0	0	0	0	0	0	0	0	0	0	0	0	0	0	0	0	0	0	0	0	0	0	0	0	0	0	0	0	0	0	0	0	0	0
ENSG00000022267	851	731	421	90	1051	370	352	388	163	94	330	545	442	1231	171	357	296	73	129	856	305	80	306	468	193	1219	249	380	262	279	96	641	341	215	566	37	210	402	981	424	440	801	467	198	249	204	1508	630	899
ENSG00000022277	532	268	314	45	219	284	346	294	267	36	189	169	337	402	164	354	434	74	108	247	152	135	312	147	196	262	127	149	97	225	142	216	304	112	131	1	325	123	227	173	154	222	278	81	218	223	254	240	180
ENSG00000022355	0	0	0	1	0	0	0	0	0	0	0	0	0	0	0	0	0	0	0	0	0	0	0	0	0	7	0	0	0	0	0	0	0	0	0	0	0	0	0	0	0	0	0	0	3	0	0	0	0
ENSG00000022556	0	0	0	0	0	15	0	0	3	0	0	7	0	0	0	0	0	0	0	0	0	0	0	0	0	0	5	0	0	0	0	0	1	0	0	0	0	0	0	0	0	0	0	0	0	0	0	0	0
ENSG00000022567	1	3	0	1	2	0	3	1	0	0	2	0	0	0	0	0	0	0	0	0	0	0	0	0	6	0	0	0	0	0	0	0	0	0	0	0	0	0	0	0	0	2	0	0	0	0	0	1	0
ENSG00000022840	246	289	298	30	298	209	488	219	321	46	119	198	226	335	133	354	280	23	28	218	139	93	107	112	115	252	108	213	67	170	84	145	150	113	120	0	112	7	229	183	130	252	425	197	102	403	347	176	196
ENSG00000022976	0	0	0	0	0	3	17	0	9	0	0	0	0	0	0	0	4	0	0	0	0	0	0	0	0	0	0	0	0	2	0	0	0	0	0	0	0	0	0	0	0	0	0	0	2	0	0	0	0
ENSG00000023041	38	0	26	26	0	2	42	0	77	11	0	21	0	5	8	0	44	0	0	0	0	9	0	9	46	0	6	0	4	23	15	8	5	5	0	0	0	0	0	0	6	7	3	0	9	28	0	7	1
ENSG00000023171	0	0	0	0	0	0	0	0	0	0	0	0	0	0	0	0	3	0	0	0	0	0	0	0	0	0	0	0	0	0	0	0	0	2	0	0	0	0	0	0	0	0	0	0	0	0	0	0	0
ENSG00000023191	286	386	483	35	117	361	836	309	246	99	278	273	176	337	104	377	706	72	121	319	196	51	304	316	343	483	343	399	206	207	158	392	414	81	562	0	242	355	255	355	251	224	388	293	208	272	599	431	146
ENSG00000023228	133	41	21	4	55	143	187	1	55	15	10	35	11	58	18	222	223	6	15	16	16	37	37	27	40	34	48	91	27	67	62	12	61	7	0	0	1	11	34	134	56	52	10	38	74	58	41	81	79
ENSG00000023287	62	57	35	0	6	38	50	27	47	6	34	35	6	89	28	90	53	4	1	23	27	22	33	20	40	2	22	12	18	32	14	14	27	20	12	1	1	7	9	17	0	50	0	2	26	25	66	26	10
ENSG00000023318	239	145	138	75	107	297	363	116	80	3	186	83	86	352	31	333	300	6	34	86	73	36	0	80	251	112	53	153	61	121	83	37	111	67	81	0	129	1	97	70	81	133	163	62	67	134	143	106	152
ENSG00000023330	1	25	12	0	21	4	116	0	10	5	0	22	0	0	0	78	131	0	12	13	0	29	0	7	37	12	16	1	6	20	18	6	17	12	0	0	0	0	0	14	35	9	1	0	34	13	43	0	11
ENSG00000023445	40	4	23	5	4	30	121	45	11	5	10	13	1	3	7	15	21	3	7	0	2	29	12	2	22	9	6	9	16	14	18	0	16	12	36	1	0	34	4	2	5	1	68	0	26	0	10	11	5
ENSG00000023516	5	0	9	0	0	0	35	23	0	0	0	0	0	0	0	0	5	10	5	8	4	1	0	0	8	0	1	0	3	1	11	2	4	1	0	0	0	0	0	0	2	2	3	0	2	0	0	8	0
ENSG00000023572	1	0	0	0	4	0	2	0	0	0	0	0	0	0	0	0	16	0	4	0	1	1	0	5	1	9	0	0	0	0	0	0	5	1	0	0	0	0	4	0	3	5	11	0	3	0	0	0	3
ENSG00000023608	11	0	3	2	0	0	30	0	0	6	8	7	0	0	0	19	7	0	0	1	0	1	0	0	14	0	3	6	13	5	1	0	5	1	0	0	0	0	0	0	6	1	7	1	1	9	0	4	0
ENSG00000023697	2455	1204	2717	222	991	961	2215	1225	922	244	1234	1298	1185	1877	474	1742	1170	318	222	1675	717	623	1743	995	680	996	884	973	788	741	448	1103	1425	158	1249	69	928	788	1579	1481	901	2200	1258	2158	698	2551	1346	1095	1056
ENSG00000023734	1759	1825	1570	194	654	1205	2443	760	829	159	837	733	561	1151	541	1583	933	210	238	747	455	445	931	454	452	695	609	638	323	431	248	631	1020	113	854	16	441	371	1189	1119	472	1292	886	705	685	1807	1209	968	626
ENSG00000023839	0	0	0	0	0	0	0	0	0	0	0	0	0	0	0	0	0	0	0	0	0	0	0	0	13	0	0	0	0	0	0	0	0	8	0	0	0	0	0	0	5	0	0	0	0	0	0	0	0
ENSG00000023892	12	0	4	0	0	0	2	25	0	0	9	0	0	0	4	0	5	0	4	0	1	2	0	0	24	0	3	0	1	4	4	1	9	7	0	0	0	0	7	0	9	1	10	0	2	0	0	1	9
ENSG00000023902	355	340	521	107	264	272	493	314	317	174	327	364	301	524	140	619	208	113	115	265	161	106	345	202	200	220	275	385	97	152	110	275	396	97	293	3	387	528	268	425	201	382	416	225	208	200	373	330	226
ENSG00000023909	26	41	24	9	32	11	0	53	18	5	13	14	1	26	11	17	20	10	2	48	18	21	6	28	4	5	20	20	18	17	6	16	29	18	89	0	44	2	6	0	22	14	18	14	7	12	20	6	69
ENSG00000024048	201	68	40	21	2	45	222	61	141	19	53	27	1	16	51	311	76	1	8	94	40	68	3	35	69	60	28	67	13	54	33	30	91	33	11	0	7	27	12	113	46	31	115	3	48	7	81	47	47
ENSG00000024422	6	7	1	1	7	1	0	15	0	0	2	5	10	8	4	0	31	2	3	2	2	4	0	18	0	23	4	15	4	5	0	14	8	3	14	0	20	1	4	1	4	2	0	3	6	7	11	19	0
ENSG00000024526	5	0	0	0	15	0	0	0	0	0	8	0	1	0	2	0	70	4	1	0	3	7	4	0	0	0	5	1	0	2	0	3	3	0	0	0	0	0	5	0	15	3	25	0	0	0	0	32	7
ENSG00000024862	87	63	82	29	17	42	113	32	54	23	132	28	82	73	36	79	93	8	20	69	18	15	28	45	31	28	35	36	32	46	20	28	38	25	44	28	66	133	17	111	20	48	93	61	56	39	62	109	29
ENSG00000025039	1	3	6	5	0	0	27	1	1	0	10	0	0	0	1	3	7	5	0	0	4	3	4	3	14	22	0	0	7	1	2	0	5	7	0	0	0	0	10	12	0	9	0	0	1	11	0	2	0
ENSG00000025156	19	0	0	8	0	0	1	35	13	3	0	0	9	0	18	0	27	1	0	0	0	0	40	0	27	24	22	20	0	0	6	0	5	4	0	0	0	0	16	52	2	8	0	0	2	12	1	17	0
ENSG00000025293	132	90	108	61	43	147	90	79	80	13	74	124	16	69	43	191	141	65	30	30	58	28	92	53	133	146	92	113	73	120	45	50	102	79	91	0	170	12	78	78	134	37	165	46	99	139	112	183	25
ENSG00000025423	12	0	0	0	0	0	0	0	0	0	0	0	0	1	2	0	2	0	0	0	1	0	11	0	0	0	0	0	0	0	0	0	1	0	0	0	0	0	1	0	0	0	0	0	0	0	0	0	0
ENSG00000025434	5	0	0	6	0	0	0	0	8	0	6	0	0	0	0	0	3	0	0	7	2	0	7	0	19	0	0	0	10	11	4	0	6	3	0	0	0	0	12	0	26	0	0	0	6	0	0	15	2
ENSG00000025708	0	0	0	0	0	0	2	0	0	1	0	0	0	0	0	0	0	0	0	0	0	1	0	0	1	0	0	1	1	1	3	0	0	1	0	0	3	0	0	0	0	0	0	0	0	0	0	0	4
ENSG00000025770	0	6	0	0	0	7	62	0	10	0	0	0	0	0	0	0	32	0	1	0	0	0	0	5	42	0	8	0	11	5	12	0	15	9	0	0	0	0	0	0	0	1	0	0	0	0	0	0	10
ENSG00000025772	15	6	11	8	2	0	29	26	8	4	0	9	18	0	10	0	59	1	2	12	0	3	17	0	1	0	22	0	11	13	0	3	7	3	0	0	0	0	8	0	4	0	1	17	4	0	25	11	12
ENSG00000025796	106	116	116	18	64	14	10	89	51	28	43	40	49	74	8	30	81	33	13	65	42	39	36	22	41	57	52	23	48	20	30	15	52	36	144	0	110	18	32	123	44	67	17	84	36	44	43	12	53
ENSG00000025800	4	23	9	4	10	5	45	3	20	11	15	1	0	15	30	13	30	8	5	23	41	12	0	7	1	4	0	31	5	17	11	9	22	3	0	0	0	0	0	41	5	3	21	0	18	9	0	26	0
ENSG00000026025	160	78	65	43	41	62	344	172	119	79	93	36	28	127	24	283	357	31	52	72	6	52	4	69	545	79	122	121	89	192	138	66	122	166	219	111	91	401	37	62	102	67	138	59	101	8	111	87	58
ENSG00000026036	0	0	0	0	0	0	0	0	0	0	0	0	0	0	0	0	0	0	0	0	0	0	0	0	0	0	0	0	0	0	0	0	0	0	0	0	0	0	0	0	0	0	0	0	0	0	0	0	0
ENSG00000026103	0	10	9	0	11	3	38	0	42	0	11	0	0	35	0	32	34	0	0	0	1	0	0	0	37	0	5	0	4	33	9	0	5	17	0	16	0	0	11	13	39	0	0	0	0	0	0	28	3
ENSG00000026297	7	12	15	2	5	9	8	18	14	9	2	0	4	7	7	16	10	3	8	4	2	5	7	7	34	6	6	4	4	8	7	14	7	15	7	0	24	4	10	22	4	5	5	9	7	20	4	6	5
ENSG00000026508	362	65	22	49	37	133	120	147	195	64	124	26	22	122	32	85	98	16	19	21	12	40	0	17	164	24	38	43	34	136	121	12	34	58	26	54	15	0	12	31	129	48	62	58	143	4	93	111	65
ENSG00000026559	0	0	0	0	0	0	0	0	0	0	0	0	0	0	0	0	0	0	0	0	0	0	0	0	0	0	0	0	0	0	0	0	0	0	0	0	0	0	0	0	0	0	0	0	0	0	0	0	0
ENSG00000026652	0	0	0	0	2	0	0	0	9	0	11	0	2	11	0	0	8	0	0	0	0	0	0	0	5	0	0	0	0	0	0	2	1	1	0	0	0	0	0	0	7	0	0	0	0	0	0	0	10
ENSG00000026751	44	4	0	13	3	25	39	0	7	14	4	0	0	1	0	5	7	0	4	0	0	3	0	0	7	8	0	2	3	24	8	0	7	12	0	0	0	0	0	0	1	9	1	0	1	0	2	6	12
ENSG00000026950	36	34	41	1	44	46	87	23	65	34	55	33	26	70	40	16	56	14	13	14	38	37	18	37	26	28	7	27	3	33	9	35	36	30	64	0	11	16	41	64	11	30	33	2	39	6	0	37	18
ENSG00000027001	0	0	22	0	0	36	0	1	6	0	0	0	0	0	0	0	56	0	0	0	0	0	0	0	11	0	0	17	0	5	0	0	2	3	0	0	0	0	0	0	10	0	0	0	0	0	0	16	0
ENSG00000027075	63	14	6	3	0	23	4	0	11	9	6	0	0	0	10	5	8	0	0	0	0	4	0	0	6	0	12	10	12	6	2	1	6	3	0	0	0	1	0	7	2	0	1	0	8	0	0	8	3
ENSG00000027644	0	0	0	0	0	0	0	0	0	0	0	0	0	0	0	0	0	0	0	0	0	0	0	0	0	0	0	0	0	0	0	0	0	0	0	0	0	0	0	0	0	0	0	0	0	0	0	0	0
ENSG00000027697	345	352	431	94	163	172	578	159	261	39	171	169	321	433	72	276	344	58	44	369	74	120	358	186	215	136	130	200	114	193	150	145	386	58	85	0	37	49	180	183	180	412	261	371	157	443	247	282	159
ENSG00000027847	0	2	11	3	1	4	0	0	3	0	8	0	0	5	2	0	21	0	0	0	1	1	0	0	7	2	3	1	0	2	1	0	2	0	4	12	0	20	0	0	5	0	1	0	0	10	0	0	0
ENSG00000027869	13	3	3	4	1	0	46	1	4	3	20	0	0	15	0	0	20	5	1	0	7	3	0	3	0	18	6	6	1	9	5	0	17	6	49	0	0	0	12	6	5	6	0	0	2	10	0	3	0
ENSG00000028116	224	218	198	79	153	164	225	232	155	48	83	178	235	236	81	145	201	72	67	125	61	92	155	99	121	148	125	98	29	81	53	72	121	60	197	0	223	90	104	114	48	84	191	124	87	38	76	84	53
ENSG00000028137	2	0	0	0	0	6	0	0	0	0	0	0	0	0	0	0	0	6	1	0	0	0	0	0	24	0	1	0	12	3	8	0	1	4	0	0	0	0	12	0	0	1	0	0	1	0	0	3	0
ENSG00000028203	220	182	105	9	128	104	44	130	172	19	95	245	83	145	68	209	110	42	45	36	65	64	96	22	19	153	33	58	18	56	20	50	102	27	46	0	40	0	198	87	114	148	288	137	58	133	100	83	109
ENSG00000028277	25	10	1	0	0	0	1	0	8	3	18	0	0	0	2	0	5	5	1	0	0	5	0	0	15	0	8	24	4	17	3	2	7	6	0	0	39	0	0	0	4	0	0	0	17	0	0	0	4
ENSG00000028310	1	14	2	0	2	0	2	12	0	0	0	0	0	0	0	58	8	4	0	0	0	0	0	2	4	0	10	13	2	3	1	0	2	2	0	5	0	0	0	0	0	0	0	0	5	21	7	0	0
ENSG00000028528	285	232	311	47	193	233	105	100	189	57	107	74	179	255	117	97	368	67	30	262	120	51	221	194	148	223	175	222	113	106	70	95	252	70	376	1	197	297	180	143	50	205	345	270	129	192	117	123	207
ENSG00000028839	1102	890	1240	261	674	771	1087	606	325	169	530	776	965	889	345	2186	1338	221	179	1215	376	350	989	742	515	723	353	897	305	402	255	367	1185	82	1081	80	367	500	710	502	485	740	517	763	592	1273	949	779	479
ENSG00000029153	2	0	0	0	0	0	0	20	0	2	2	6	0	0	4	0	0	0	1	0	0	0	0	1	0	0	0	0	0	1	0	6	1	0	0	0	0	0	0	3	4	0	0	0	2	0	0	2	0
ENSG00000029363	121	70	15	20	37	108	20	78	93	4	19	7	10	30	38	38	129	8	8	13	6	21	17	26	115	51	19	47	31	65	43	12	41	56	29	0	4	4	40	59	31	70	104	20	24	13	4	39	48
ENSG00000029364	20	29	14	1	23	45	0	0	15	4	0	24	26	37	5	0	8	1	1	7	19	14	0	4	8	18	1	2	2	14	3	11	10	7	0	0	0	0	25	33	0	11	4	16	5	0	19	1	15
ENSG00000029534	312	785	405	103	500	115	808	318	402	117	315	403	275	528	121	727	749	81	46	1103	357	184	188	245	106	574	234	280	231	190	79	471	521	65	159	15	117	63	251	340	221	415	235	257	206	444	324	482	543
ENSG00000029559	0	0	0	0	0	0	0	0	0	0	0	0	0	0	0	0	0	0	0	0	0	0	0	0	0	0	0	0	0	0	0	0	0	0	0	0	0	0	0	0	0	0	0	0	0	0	0	0	0
ENSG00000029639	0	13	0	0	0	0	67	38	0	0	16	0	0	0	0	45	8	0	0	0	1	13	0	0	7	0	0	0	0	9	11	0	11	7	0	0	124	0	0	0	19	0	0	24	24	0	0	10	0
ENSG00000029725	18	25	3	0	5	14	47	3	0	4	14	27	0	4	1	0	23	2	9	1	2	5	10	4	6	0	13	9	5	2	8	0	8	9	20	28	7	0	2	1	8	1	17	22	6	3	0	4	39
ENSG00000029993	0	0	0	0	0	6	0	0	3	0	0	0	0	0	1	0	93	0	0	0	0	0	0	0	12	0	5	2	0	1	0	1	2	10	0	0	49	0	0	0	0	0	0	0	5	0	0	0	4
ENSG00000030066	91	9	57	17	35	33	124	0	24	0	179	0	0	90	9	32	95	1	26	0	11	37	0	4	29	1	1	62	19	11	8	2	36	18	0	0	0	0	40	1	6	3	57	0	14	0	0	28	0
ENSG00000030110	21	30	21	3	8	25	17	11	30	13	30	2	9	0	8	24	27	8	9	29	6	2	13	6	5	3	18	4	0	14	20	1	16	7	63	0	42	3	12	0	22	14	2	7	17	0	9	42	0
ENSG00000030304	0	0	0	0	0	14	0	0	0	0	0	0	0	0	0	0	0	0	0	0	0	0	0	0	0	0	0	0	0	0	0	0	0	0	0	0	0	0	0	0	0	0	0	0	0	0	0	0	0
ENSG00000030419	0	0	0	0	0	0	0	0	2	0	0	0	0	0	0	0	2	0	0	0	0	0	0	0	5	0	1	0	5	0	1	0	1	0	0	0	0	0	0	0	1	0	0	0	0	0	0	4	0
ENSG00000030582	313	618	296	23	200	309	759	157	807	70	175	206	118	328	73	152	567	40	39	128	133	50	126	104	674	286	75	156	98	514	336	200	134	204	144	0	342	229	273	213	329	291	105	185	124	249	441	159	191
ENSG00000031003	144	101	51	35	129	92	106	66	118	17	42	97	149	11	42	17	64	20	20	95	41	34	57	59	30	147	10	40	47	57	49	34	76	29	1	36	34	261	5	118	51	66	4	44	25	107	117	64	193
ENSG00000031081	0	0	0	0	0	0	0	0	0	0	0	0	0	0	0	0	2	0	0	0	0	0	0	0	0	0	0	1	0	1	0	0	1	0	0	0	0	1	0	0	0	0	0	0	0	0	0	0	0
ENSG00000031544	0	0	0	0	0	0	0	0	0	0	0	0	0	0	0	0	0	0	0	0	0	0	0	0	0	0	0	0	0	0	0	0	0	0	0	0	0	0	0	0	0	0	0	0	0	0	0	0	0
ENSG00000031691	4	4	0	0	0	0	3	0	0	0	6	0	1	0	3	49	15	0	3	0	0	3	0	0	2	0	0	20	2	0	2	0	14	4	0	0	0	0	0	0	6	3	0	0	5	0	0	12	0
ENSG00000031698	239	212	118	27	80	183	267	322	172	24	192	88	74	143	68	365	387	51	46	76	17	87	104	75	164	35	72	99	36	103	72	66	91	70	0	0	1	0	74	153	103	54	216	97	149	53	143	110	80
ENSG00000031823	16	1	6	0	21	30	43	64	20	12	45	29	12	6	10	0	57	0	18	37	4	1	0	17	7	12	24	14	16	10	7	9	10	7	0	0	0	56	9	35	0	0	0	23	10	1	21	27	17
ENSG00000032219	113	49	10	22	51	54	55	68	172	19	89	8	65	96	45	194	85	7	26	31	4	51	0	30	110	54	32	86	24	60	63	8	41	99	55	0	141	0	47	43	35	38	65	40	56	0	0	60	19
ENSG00000032389	33	18	16	0	7	0	27	23	16	5	3	0	0	0	6	49	31	0	4	2	9	10	19	11	11	23	8	1	8	1	13	0	14	6	0	39	0	0	8	24	0	5	0	17	1	3	0	2	36
ENSG00000032444	77	21	4	0	8	0	0	12	4	11	1	0	29	20	0	0	31	0	0	2	0	1	0	11	29	28	7	0	4	6	4	14	3	10	0	0	29	0	0	0	0	0	0	0	16	0	4	3	5
ENSG00000032742	195	146	26	52	47	178	20	183	115	27	34	104	3	194	50	157	40	56	35	208	31	53	186	74	90	81	84	157	37	81	61	11	68	45	3	0	83	15	96	75	47	23	90	51	60	96	36	161	55
ENSG00000033011	0	0	1	0	1	0	0	0	6	0	0	1	0	1	0	0	8	0	0	0	0	0	0	0	15	0	3	0	0	2	7	0	1	3	0	0	1	1	0	0	12	0	1	0	0	0	21	0	0
ENSG00000033030	36	0	15	2	29	0	4	40	22	0	25	0	0	8	2	0	22	0	0	3	0	0	0	0	24	2	9	0	10	2	0	0	18	8	0	0	0	0	1	26	0	0	0	0	6	0	0	0	0
ENSG00000033050	91	14	22	9	35	16	135	66	18	9	0	0	0	0	32	0	138	20	21	0	0	17	0	3	31	0	22	43	14	19	7	6	14	7	0	0	0	0	1	37	18	19	82	0	20	0	0	0	59
ENSG00000033100	0	0	0	1	0	0	0	0	0	0	0	0	0	0	0	0	0	0	0	0	0	0	0	1	0	0	0	3	0	0	2	0	0	1	0	0	0	0	1	0	0	0	0	0	1	0	0	0	0
ENSG00000033122	0	0	0	0	0	0	0	0	0	0	0	0	0	0	0	0	0	0	0	0	0	0	1	0	0	0	0	0	0	0	0	0	0	0	0	0	0	0	0	0	0	0	0	0	0	4	0	0	0
ENSG00000033170	114	103	74	53	46	51	108	23	64	13	103	25	29	154	43	75	121	75	13	101	46	34	45	54	42	83	71	62	52	121	40	39	170	22	95	0	121	106	43	83	26	115	97	61	106	63	89	94	132
ENSG00000033178	35	57	41	0	39	90	95	36	39	0	8	0	0	0	12	138	35	19	7	1	0	7	4	7	39	2	15	20	10	8	16	15	19	2	0	0	0	0	23	0	0	13	113	13	3	78	24	0	62
ENSG00000033327	1	2	2	2	5	0	0	0	1	3	1	2	0	0	0	0	4	0	1	17	0	2	0	1	15	4	3	0	3	2	2	0	2	2	0	0	0	0	0	1	0	2	14	5	0	1	2	2	0
ENSG00000033627	153	376	244	45	221	57	256	62	155	24	155	173	88	203	115	14	229	35	20	451	113	83	124	125	35	207	50	107	80	175	46	220	116	23	18	0	12	71	314	87	97	77	41	174	129	221	295	186	151
ENSG00000033800	449	263	188	94	201	442	285	204	204	42	261	305	39	547	164	541	374	73	111	157	89	165	111	56	194	59	82	196	52	147	104	57	176	101	52	3	127	377	44	384	125	192	455	125	188	161	367	280	164
ENSG00000033867	38	2	4	0	0	0	0	0	6	4	0	0	0	0	0	0	1	0	5	3	0	1	4	1	0	0	0	5	7	3	14	2	4	10	0	0	53	35	2	0	23	2	0	12	0	4	1	0	3
ENSG00000034053	0	0	0	2	0	0	0	2	0	0	0	0	1	0	0	0	4	0	0	0	3	1	1	5	2	0	0	0	1	0	3	0	4	0	0	0	0	0	16	1	1	0	4	0	4	0	0	0	0
ENSG00000034063	0	0	0	0	0	0	0	0	0	0	1	0	0	0	0	0	9	0	0	0	0	0	0	0	0	0	0	0	0	0	0	0	1	1	0	0	0	0	0	0	0	0	0	0	0	0	0	0	0
ENSG00000034152	479	220	192	88	232	232	514	162	145	51	109	188	162	369	124	284	139	70	49	312	82	69	114	159	247	324	107	108	122	148	57	231	156	199	293	0	70	97	350	277	131	252	131	63	137	105	359	304	325
ENSG00000034239	0	0	0	0	0	0	0	0	0	0	0	0	0	0	0	0	0	0	0	0	0	0	0	0	0	0	0	0	0	0	0	0	0	0	0	0	0	0	0	0	0	0	0	0	0	0	0	0	0
ENSG00000034510	977	302	390	284	300	441	1312	614	423	443	501	346	254	290	502	927	1803	178	540	150	305	576	283	230	2586	1028	1191	1148	673	992	901	448	1195	538	190	69	414	391	309	430	464	289	719	262	895	210	323	401	425
ENSG00000034533	10	4	0	5	0	10	0	0	0	0	15	0	0	0	3	0	4	0	1	0	0	1	0	0	0	0	2	0	1	0	0	0	1	1	0	0	0	0	0	0	0	0	0	0	2	0	0	0	0
ENSG00000034677	14	17	10	5	22	16	28	29	18	3	43	20	0	20	6	14	13	8	15	4	9	12	20	3	21	13	6	13	12	18	27	3	9	16	0	0	0	0	10	2	14	14	7	8	17	6	15	20	7
ENSG00000034693	20	10	15	0	29	22	1	30	5	8	2	46	20	21	7	206	8	17	15	9	5	13	15	3	45	4	10	8	7	13	2	8	8	9	0	0	0	0	1	3	4	4	47	0	3	0	0	10	0
ENSG00000034713	2072	1592	1671	680	1529	1570	1326	1750	1336	516	1388	1972	1623	1951	1193	1682	1360	625	759	1593	1247	981	1682	1308	610	1774	694	922	702	1045	701	1112	1330	594	1861	128	2225	2649	1446	1646	1043	1248	1656	1259	1263	1124	2066	1579	1007
ENSG00000034971	0	0	0	0	0	0	0	0	0	0	0	0	0	0	0	0	0	0	0	0	0	0	0	0	0	0	0	0	0	0	0	0	0	0	0	0	0	0	0	0	0	0	0	0	0	0	0	0	0
ENSG00000035115	19	28	6	0	13	6	33	27	5	4	6	14	0	20	8	69	24	13	11	5	10	8	0	7	0	0	4	21	16	6	7	6	4	13	1	0	0	83	9	1	10	7	21	0	2	8	18	22	0
ENSG00000035141	6	7	2	2	1	3	4	0	4	2	0	6	0	0	4	5	15	1	2	0	1	2	1	0	2	5	2	7	0	7	3	0	7	0	7	0	0	22	4	2	3	0	9	0	2	0	0	3	3
ENSG00000035403	20224	27631	22596	3697	25241	13607	13234	13349	20122	4948	11742	23440	17199	22717	8628	14193	13509	4691	3349	31405	17207	7477	13159	7875	5325	19075	9557	10215	5488	12077	5397	15497	13920	2851	1052	13	2041	2080	17376	17195	8965	12900	19781	11187	10595	13650	23363	22789	26062
ENSG00000035499	0	0	0	15	5	0	7	0	0	0	0	1	0	0	0	1	89	0	0	2	0	0	0	0	0	0	0	0	1	0	0	0	0	1	0	0	0	29	0	0	6	0	1	9	0	12	0	0	2
ENSG00000035664	16	16	3	3	4	0	25	7	3	0	4	7	6	9	2	3	3	2	0	0	3	0	5	4	24	1	4	1	1	3	3	5	9	2	0	0	6	41	5	0	9	0	9	0	2	0	0	2	5
ENSG00000035681	20	6	4	11	3	4	0	0	50	5	0	0	0	0	29	1	59	0	17	0	0	17	1	0	14	0	4	33	0	13	17	0	10	3	0	0	0	0	34	1	0	6	3	11	20	0	0	0	18
ENSG00000035687	52	11	28	0	22	32	64	1	30	1	53	5	4	31	11	1	129	1	9	4	0	11	1	0	34	15	2	24	32	18	26	13	23	19	47	0	0	0	1	40	0	20	13	22	10	0	48	58	23
ENSG00000035720	0	0	12	0	11	0	33	53	21	7	10	0	0	0	13	0	78	6	21	0	0	23	0	0	8	19	0	60	0	11	7	0	12	14	0	0	0	0	16	25	36	7	65	2	32	0	0	28	17
ENSG00000035862	0	0	0	0	0	0	4	0	0	0	0	0	0	0	0	1	0	0	0	0	0	0	0	0	3	0	0	0	0	0	0	0	0	0	0	0	0	0	0	0	0	0	0	0	0	0	0	0	0
ENSG00000035928	51	34	57	1	30	24	70	86	44	29	29	65	17	39	11	103	92	22	29	10	18	21	29	13	21	14	31	76	10	39	47	7	38	46	12	0	7	29	7	44	55	23	29	9	43	18	24	43	42
ENSG00000036054	343	292	305	77	609	238	37	165	336	40	157	593	203	525	113	610	349	51	93	252	227	125	252	111	100	197	150	297	84	201	153	224	210	69	429	1	170	211	355	520	101	257	292	299	163	390	844	205	282
ENSG00000036257	37	38	52	10	21	64	51	0	6	12	41	0	0	0	14	0	12	2	8	0	10	16	50	6	33	41	19	0	1	22	23	8	29	13	15	0	0	0	1	0	35	29	32	0	36	7	1	44	18
ENSG00000036448	28	10	25	3	22	0	1	106	7	0	1	0	0	0	0	0	69	0	10	8	4	7	14	0	30	7	0	8	2	13	0	8	4	5	49	0	1	84	8	9	22	7	7	0	0	19	31	3	6
ENSG00000036473	0	0	0	0	0	0	0	0	0	0	0	0	0	0	0	0	0	0	0	0	0	0	0	0	0	0	0	0	0	0	0	0	0	0	0	0	0	0	0	0	0	0	0	0	0	0	0	0	0
ENSG00000036530	0	0	0	0	0	0	0	0	0	0	0	0	0	0	0	0	0	0	0	0	0	0	0	0	0	0	0	0	0	0	0	0	0	0	0	0	0	0	0	0	0	0	0	0	0	0	0	0	0
ENSG00000036549	39	10	18	5	11	4	28	40	9	7	0	0	44	48	14	34	31	15	8	0	4	5	11	0	15	5	0	55	27	16	6	5	13	3	0	0	4	0	1	37	13	19	60	17	3	8	13	6	35
ENSG00000036565	1	0	0	0	0	0	0	0	0	0	0	0	0	0	0	0	0	0	0	0	0	0	1	0	0	0	0	0	0	0	0	0	0	0	0	0	0	0	0	0	0	0	0	0	0	0	0	0	0
ENSG00000036672	0	0	0	0	0	0	0	0	0	0	0	0	0	0	0	0	0	0	0	0	0	0	0	0	0	0	0	0	0	0	0	0	3	0	0	0	0	0	0	0	0	0	0	0	0	0	0	0	0
ENSG00000036828	0	0	0	0	0	0	0	0	0	0	0	0	0	0	0	0	0	0	0	0	0	0	0	0	0	0	0	0	0	0	0	0	0	0	0	0	0	0	0	0	0	0	0	0	0	0	0	0	0
ENSG00000037042	9	11	43	6	21	0	38	75	5	4	11	44	0	0	12	46	41	14	11	46	23	8	12	25	7	114	30	30	0	35	6	31	36	0	29	0	0	0	79	24	35	30	0	29	14	34	23	32	20
ENSG00000037241	3	2	5	2	7	19	25	2	5	4	5	0	0	8	11	0	54	0	12	5	5	6	17	1	25	2	9	10	12	15	8	5	18	11	15	9	0	0	6	7	5	16	12	3	19	7	0	19	11
ENSG00000037280	0	0	0	0	0	0	0	0	0	0	0	0	0	0	0	0	0	0	0	0	0	0	0	0	0	0	0	0	0	0	0	0	0	0	0	0	0	0	0	0	0	0	0	0	0	0	0	0	0
ENSG00000037474	8	39	18	12	0	5	10	3	49	0	0	0	1	0	13	0	41	9	0	0	0	0	0	4	3	0	9	30	0	20	7	0	10	18	0	9	0	0	0	64	1	1	0	0	3	0	0	1	10
ENSG00000037637	21	31	24	0	10	45	39	43	32	7	7	22	23	19	10	0	16	0	1	19	8	2	45	0	16	1	9	9	7	3	13	20	11	8	0	0	0	1	12	0	4	43	0	31	21	0	9	9	7
ENSG00000037749	12	0	0	0	0	0	23	0	4	2	0	2	0	5	0	0	2	0	0	1	1	1	3	0	0	0	0	0	0	0	0	0	1	1	1	0	0	0	0	4	0	0	0	0	2	0	5	0	2
ENSG00000037757	2	0	0	0	0	0	0	0	0	0	0	0	0	0	0	0	0	0	0	0	0	0	0	0	0	0	0	3	0	5	2	0	0	1	0	1	0	1	0	0	0	0	0	0	0	0	0	0	0
ENSG00000037897	19	2	6	0	0	0	20	0	0	0	11	0	0	0	0	33	12	0	0	2	0	0	12	1	0	11	0	0	0	0	0	3	0	1	0	0	0	76	0	0	0	0	0	7	3	0	0	3	0
ENSG00000037965	0	0	0	0	0	0	0	0	0	0	0	0	0	0	0	0	0	0	0	0	0	0	0	0	0	0	0	0	0	0	0	0	0	0	0	0	0	0	0	0	0	0	0	0	0	0	0	0	0
ENSG00000038002	31	19	13	11	24	7	1	33	23	5	0	1	0	32	0	0	18	0	6	20	12	6	0	15	11	18	11	22	10	10	17	0	8	7	0	0	189	0	22	0	0	0	67	17	13	21	0	22	39
ENSG00000038210	18	7	4	21	2	7	6	10	7	8	29	5	17	5	16	13	37	7	15	3	18	8	9	27	13	20	40	58	7	25	16	8	49	10	1	0	33	0	4	9	6	11	19	10	15	13	6	13	20
ENSG00000038219	116	32	31	5	25	24	100	12	63	5	35	7	0	68	11	13	60	18	12	1	0	21	25	8	241	4	19	64	6	31	32	2	17	85	0	0	15	0	7	9	32	32	0	4	25	3	21	7	31
ENSG00000038274	467	326	345	61	103	330	526	250	243	45	254	178	104	71	163	311	341	70	80	167	91	112	267	123	110	113	104	203	85	109	106	97	243	78	221	45	219	480	134	224	53	174	368	77	187	123	170	280	156
ENSG00000038295	0	0	0	0	0	0	0	0	0	0	0	0	0	0	0	0	0	0	0	0	0	0	1	0	0	0	0	0	0	0	0	0	0	0	0	0	0	0	0	0	0	0	0	0	0	0	0	0	0
ENSG00000038358	32	0	0	0	0	0	2	3	1	0	36	1	0	0	0	0	25	0	1	0	0	0	0	5	0	0	1	0	0	2	7	0	3	7	0	0	0	0	0	0	0	0	3	0	0	0	0	0	3
ENSG00000038382	1	7	1	2	0	0	1	13	6	0	0	0	12	0	0	1	5	0	1	1	1	0	10	1	8	2	0	0	0	1	1	10	9	1	0	0	0	0	12	0	41	0	0	20	0	1	18	5	1
ENSG00000038427	62	0	2	14	1	35	99	4	195	5	0	0	0	4	0	20	11	0	1	2	0	1	0	4	390	2	20	9	6	139	123	3	7	85	0	0	0	0	0	0	79	31	13	11	13	3	24	9	11
ENSG00000038532	22	91	36	9	10	45	120	86	36	22	10	41	5	28	7	99	73	7	4	61	25	10	29	10	42	48	15	32	13	24	24	33	57	6	0	0	42	49	15	9	18	64	3	84	23	47	54	64	33
ENSG00000038945	0	0	0	5	0	1	0	0	0	0	0	0	0	0	0	0	0	0	0	0	0	0	0	0	3	0	0	0	0	0	0	0	0	6	0	0	0	0	0	0	0	0	0	2	0	0	0	0	0
ENSG00000039068	0	0	0	0	0	0	2	0	14	0	0	0	0	0	0	0	14	0	0	0	0	0	0	0	0	0	0	0	0	0	0	0	0	0	0	0	0	0	0	0	0	0	0	0	0	0	0	0	0
ENSG00000039123	58	46	20	42	45	75	100	45	82	2	131	25	92	182	18	10	126	10	27	80	15	49	92	9	35	47	22	1	50	42	24	8	53	36	0	0	0	0	56	107	30	48	160	8	69	82	85	178	137
ENSG00000039139	0	0	0	0	0	0	0	0	0	0	0	0	0	0	0	0	0	0	0	0	0	0	0	0	0	0	0	0	0	0	0	0	0	0	0	0	0	0	0	0	0	0	0	0	0	0	0	0	0
ENSG00000039319	6	0	0	8	0	7	1	0	34	0	0	0	0	8	4	0	0	0	3	0	1	2	6	0	9	26	0	3	3	4	2	0	13	11	0	0	0	0	17	0	0	0	0	0	5	13	1	17	35
ENSG00000039523	1	4	2	0	14	57	1	18	27	0	2	22	0	0	2	0	33	0	3	4	0	0	0	0	32	1	1	15	9	6	10	0	12	6	0	0	0	0	3	0	13	9	38	10	7	0	7	8	0
ENSG00000039537	0	0	0	0	0	0	0	0	0	0	0	0	0	0	0	0	0	0	0	0	0	0	0	0	0	0	0	0	0	0	0	0	0	0	0	0	0	0	0	0	0	0	0	0	0	0	0	0	0
ENSG00000039560	0	0	0	0	0	0	0	0	0	0	0	0	0	0	0	0	13	0	0	0	0	0	0	0	0	0	0	0	0	0	0	0	0	1	0	0	0	0	0	0	0	0	0	0	0	1	0	0	0
ENSG00000039600	0	0	0	0	0	0	0	0	0	0	0	0	0	0	0	0	0	0	0	0	0	0	0	0	0	0	0	0	0	0	0	0	0	0	0	0	0	0	0	0	0	0	0	0	0	0	0	0	0
ENSG00000039650	32	28	0	0	8	0	26	0	30	0	0	0	0	0	0	1	15	0	0	41	13	13	0	8	1	22	4	0	2	6	0	7	7	2	0	0	0	0	0	0	0	2	0	19	0	30	0	1	11
ENSG00000039987	4	24	1	0	0	0	0	2	11	0	0	1	1	4	4	0	0	1	7	0	3	0	0	3	0	1	0	28	0	0	0	0	2	2	0	0	0	0	1	0	0	6	10	0	0	1	0	5	1
ENSG00000040199	0	0	0	0	0	8	0	0	0	0	2	0	0	0	0	0	0	0	0	1	0	0	0	0	0	0	0	2	2	0	1	1	2	0	0	0	0	0	0	0	0	0	0	0	2	0	0	0	0
ENSG00000040275	6	0	38	21	14	2	52	47	27	2	10	2	2	43	11	166	99	1	20	16	4	1	39	7	24	3	0	11	1	7	12	5	21	0	1	0	0	21	14	5	45	28	90	0	11	9	0	18	16
ENSG00000040341	531	639	397	193	307	382	418	221	313	128	466	307	192	487	162	600	368	155	120	483	181	183	307	210	173	395	164	313	132	177	87	94	437	87	131	82	421	254	209	440	263	407	552	246	215	326	569	476	254
ENSG00000040487	14	0	7	1	0	0	43	0	0	0	1	13	9	0	0	18	15	0	1	6	4	0	0	17	5	32	0	28	4	2	0	0	8	5	0	0	0	119	12	0	11	11	0	0	6	17	2	9	17
ENSG00000040531	76	260	152	6	91	84	276	98	125	62	72	88	125	149	53	102	260	46	35	230	59	90	59	123	61	118	99	129	53	49	30	113	223	21	113	1	44	59	159	78	68	185	76	158	80	73	247	132	90
ENSG00000040608	0	0	0	0	0	0	0	0	0	0	0	0	0	0	0	0	0	0	0	0	0	0	0	0	0	0	0	0	0	0	0	0	0	0	0	0	0	0	0	0	0	0	0	0	0	0	0	0	0
ENSG00000040633	2	5	2	1	3	0	0	0	3	1	0	0	0	0	4	0	13	3	0	0	1	3	0	4	2	0	2	1	0	1	2	4	8	1	0	0	0	0	5	2	0	1	0	0	8	6	0	4	3
ENSG00000040731	0	0	0	0	0	2	0	1	0	0	0	0	9	10	0	0	0	0	0	0	0	0	0	0	9	0	0	0	0	0	0	0	0	0	0	0	0	0	0	0	0	0	0	0	0	0	0	4	0
ENSG00000040933	1	2	0	0	0	0	1	0	0	0	10	0	0	28	0	0	3	0	1	0	0	0	4	0	0	0	0	2	0	0	0	0	5	3	0	0	0	0	0	0	0	5	0	0	0	0	6	2	8
ENSG00000041353	1108	1444	768	361	735	1037	513	707	952	238	1000	1068	722	1729	437	1110	442	317	265	1123	476	292	817	505	291	422	446	762	298	441	381	531	555	204	354	21	618	360	466	1080	499	836	1435	570	337	867	1141	899	741
ENSG00000041357	352	131	121	71	110	309	563	263	194	23	155	82	104	48	69	396	531	52	35	17	23	130	57	14	325	63	143	95	81	198	119	17	120	107	46	0	285	0	109	97	135	63	281	42	96	48	98	162	105
ENSG00000041515	0	0	0	0	0	0	0	0	0	0	0	0	0	0	0	0	0	0	0	0	0	0	0	0	0	0	0	0	0	0	0	0	0	0	0	0	0	0	0	0	0	0	0	0	0	0	0	1	0
ENSG00000041802	83	6	19	0	11	3	45	37	20	0	0	20	0	1	7	2	34	7	19	14	5	7	42	11	10	37	6	37	0	22	4	13	1	11	27	0	12	0	1	0	14	0	21	1	0	42	40	0	4
ENSG00000041880	3	2	0	0	18	1	34	0	0	0	0	0	0	22	2	67	19	3	6	18	5	1	0	1	9	45	2	12	0	23	4	0	10	2	0	8	0	0	15	69	20	0	0	0	14	0	0	15	0
ENSG00000041982	0	0	0	0	0	0	0	0	0	0	0	0	0	0	0	0	0	0	0	0	0	0	0	0	0	0	0	0	0	0	0	0	0	0	0	0	0	0	0	0	0	0	0	0	0	0	0	0	0
ENSG00000041988	0	6	0	0	0	0	11	0	0	0	4	8	0	0	1	0	9	0	1	0	0	0	0	0	4	3	1	0	1	4	5	0	2	7	0	0	0	0	0	5	5	0	16	0	0	0	0	0	0
ENSG00000042062	15	10	6	11	14	17	7	9	10	0	15	6	12	11	12	12	23	14	7	20	11	7	9	20	6	9	17	4	2	15	4	17	19	8	9	2	13	0	8	9	10	8	15	27	10	22	43	15	5
ENSG00000042088	47	17	40	12	10	0	0	98	3	5	0	0	0	48	10	87	83	0	17	0	0	1	40	4	1	19	7	10	0	9	1	0	15	9	0	0	0	0	19	0	0	1	0	11	7	0	29	5	10
ENSG00000042286	8	0	6	0	0	0	0	0	0	0	0	0	0	0	0	0	14	0	1	0	0	0	0	0	5	0	0	0	0	0	6	0	0	0	0	0	0	0	0	0	0	3	0	0	0	0	0	0	8
ENSG00000042304	0	0	0	0	0	0	0	0	0	0	0	0	0	0	0	0	0	0	0	0	0	1	0	0	0	0	0	0	0	0	0	1	1	0	0	0	0	0	1	0	0	0	0	0	2	0	0	0	0
ENSG00000042317	25	0	0	0	3	0	0	0	0	5	15	0	3	0	0	0	7	0	5	0	3	1	0	3	0	10	2	11	0	1	3	0	2	2	0	0	0	0	0	4	6	0	0	8	4	11	0	0	0
ENSG00000042429	0	9	2	0	0	0	0	0	11	0	0	0	0	0	11	0	0	0	1	0	0	0	0	0	0	0	0	4	1	6	4	1	12	2	0	0	0	0	0	0	0	0	0	0	0	0	0	2	0
ENSG00000042445	1	0	1	0	0	0	9	0	0	0	0	0	0	0	6	0	3	0	0	0	1	0	0	0	0	1	2	0	0	2	0	0	0	0	0	0	0	0	0	0	1	0	0	0	0	0	0	0	0
ENSG00000042493	154	78	113	16	41	158	519	283	290	14	133	71	23	82	61	269	431	16	68	16	2	57	1	6	533	19	118	16	22	131	146	16	56	89	0	11	68	0	60	110	138	29	188	37	120	2	58	67	148
ENSG00000042753	543	492	634	118	336	331	342	251	300	179	319	343	636	737	358	558	614	152	277	1467	424	234	527	1862	352	927	561	510	254	416	378	693	916	238	670	49	998	1139	449	359	381	461	497	498	359	373	941	694	332
ENSG00000042781	0	0	0	0	0	0	0	0	0	0	0	0	0	0	0	0	0	0	0	0	0	0	0	0	0	0	0	0	0	0	0	0	0	0	0	0	0	0	0	0	0	0	0	0	0	0	0	0	0
ENSG00000042813	0	0	0	0	0	0	0	0	0	0	0	0	0	0	0	0	0	0	0	0	0	0	0	0	0	0	0	0	0	0	0	0	0	0	0	0	0	0	0	0	0	0	0	0	0	0	0	0	0
ENSG00000042832	57	36	6	39	7	0	30	53	19	2	0	36	17	0	4	109	10	0	13	8	0	2	0	9	0	0	2	0	0	14	4	6	6	1	46	0	76	0	17	23	18	15	3	32	12	0	0	9	11
ENSG00000042980	0	0	0	0	11	76	0	13	0	2	0	54	0	0	46	0	65	0	4	0	0	12	0	0	8	1	5	1	2	20	0	0	7	17	0	0	0	0	0	0	1	0	0	0	38	0	0	0	4
ENSG00000043039	0	0	0	0	0	0	0	0	0	0	0	0	0	0	0	0	0	0	0	0	0	0	0	0	0	0	0	0	0	0	0	0	0	0	0	0	0	0	0	0	0	0	0	0	0	0	0	0	0
ENSG00000043093	216	224	174	36	119	130	140	127	183	83	284	161	160	193	98	158	196	110	67	183	116	107	162	96	126	134	165	223	120	85	95	75	326	45	91	0	135	160	89	277	95	228	218	117	113	257	149	231	198
ENSG00000043143	0	0	0	5	0	1	1	0	0	8	0	1	0	0	2	30	4	0	0	0	0	0	0	4	0	0	0	2	1	6	0	2	2	3	0	0	1	0	0	0	0	0	0	0	0	0	0	1	9
ENSG00000043355	0	0	0	0	0	0	0	0	0	0	0	0	0	0	0	0	0	0	0	0	0	0	0	0	0	0	0	0	0	0	0	0	0	0	0	0	0	0	0	0	0	0	0	0	0	0	0	0	0
ENSG00000043462	278	195	102	76	222	239	433	340	242	76	190	215	81	435	90	677	456	100	84	136	103	83	193	145	230	208	95	277	63	175	94	177	322	161	115	62	319	347	250	92	130	176	91	112	126	134	158	234	200
ENSG00000043514	0	0	1	0	0	20	0	0	8	0	22	0	0	0	0	80	61	0	0	0	2	16	0	0	14	0	4	1	14	6	0	0	2	3	0	0	0	0	0	0	0	0	0	0	1	0	0	14	7
ENSG00000043591	0	0	0	0	0	0	0	0	0	0	0	0	0	0	0	0	0	0	0	0	0	0	0	0	0	0	0	0	0	0	0	0	0	0	0	0	0	0	0	0	0	0	0	0	0	0	0	0	0
ENSG00000044012	0	0	0	0	0	0	0	0	0	0	0	0	0	0	0	0	0	0	0	0	0	0	0	0	0	0	0	0	0	0	0	0	0	0	0	0	0	0	0	0	0	0	0	0	0	0	0	0	0
ENSG00000044090	0	0	0	0	0	0	0	0	0	1	0	0	0	0	0	0	20	0	0	0	0	0	0	0	0	0	0	0	0	1	2	0	5	0	0	0	0	0	5	0	0	0	45	0	5	0	0	0	0
ENSG00000044115	708	421	368	80	621	321	355	537	459	125	232	416	389	288	228	262	597	73	100	552	300	178	450	223	101	616	311	30	129	376	146	225	303	93	158	52	68	239	491	203	175	375	242	237	274	213	458	226	354
ENSG00000044446	13	0	3	0	9	2	59	0	0	0	0	0	0	0	2	93	16	0	0	0	15	6	0	5	0	29	6	0	3	20	16	1	0	1	0	0	0	0	0	0	7	0	0	0	8	0	0	0	0
ENSG00000044459	296	374	207	69	134	90	309	233	145	121	329	194	245	332	58	190	111	84	90	83	123	175	220	86	101	250	94	74	108	40	167	76	150	82	40	2	39	53	121	291	144	184	352	189	49	246	297	99	226
ENSG00000044524	0	0	0	0	0	0	0	0	1	0	0	0	0	0	0	0	0	0	0	0	0	0	0	0	0	0	0	0	0	0	0	0	0	0	0	1	0	0	0	0	0	0	0	0	0	0	0	0	0
ENSG00000044574	306	88	51	0	59	96	557	8	259	23	32	25	0	25	12	1	321	1	11	14	11	6	0	9	250	7	43	11	18	152	128	14	18	80	9	0	65	42	10	10	103	15	73	10	36	35	36	67	1
ENSG00000046604	0	0	0	11	0	0	0	0	0	0	0	0	0	0	0	0	2	0	0	0	0	0	0	0	0	0	0	0	0	0	0	0	0	0	0	0	0	0	0	0	0	0	0	0	0	0	0	0	0
ENSG00000046647	0	3	3	0	0	16	0	0	6	2	0	0	0	0	0	0	11	0	0	0	1	4	0	4	6	4	0	3	4	6	1	0	7	0	0	37	0	0	0	0	7	6	14	0	2	3	8	1	1
ENSG00000046651	157	204	185	127	173	314	283	180	159	130	212	155	109	216	83	227	212	131	112	130	61	159	218	108	35	148	104	133	94	101	137	109	173	115	180	90	481	567	43	321	246	67	213	105	105	123	379	211	132
ENSG00000046653	1	2	3	2	5	0	0	0	2	0	0	0	6	0	7	0	0	0	0	0	0	0	4	0	0	7	0	0	0	1	4	0	2	0	0	0	0	0	0	0	5	8	2	10	0	8	0	0	1
ENSG00000046774	0	0	0	0	0	0	0	0	0	0	0	0	0	0	0	0	0	0	0	0	0	0	0	0	0	0	0	0	0	0	0	0	0	0	0	0	0	0	0	0	0	0	0	0	0	0	0	0	0
ENSG00000046889	0	0	0	0	0	0	0	0	0	0	0	0	0	0	0	0	0	0	0	0	0	0	0	0	0	0	0	0	0	0	0	0	0	0	0	0	0	0	0	0	0	0	0	0	0	0	0	0	0
ENSG00000047056	57	13	4	9	7	1	49	5	9	2	24	4	8	16	3	55	9	3	4	13	4	11	19	5	33	4	1	2	16	8	7	7	18	10	1	0	0	3	7	16	22	2	5	24	15	7	14	27	5
ENSG00000047188	12	47	19	18	28	93	85	19	48	13	2	6	1	36	26	1	19	8	11	1	77	23	29	15	23	29	2	29	47	17	10	6	29	10	8	0	44	19	0	95	1	22	21	8	27	113	3	48	13
ENSG00000047230	1	0	0	4	0	0	0	0	7	12	4	1	0	0	15	0	18	0	0	0	8	0	3	2	1	0	0	0	0	20	8	9	12	2	0	1	0	0	30	0	0	1	0	0	0	0	3	0	7
ENSG00000047249	35	91	15	15	30	0	119	33	85	11	56	2	0	42	8	86	107	15	14	13	2	9	71	22	35	35	48	29	20	46	37	0	21	18	36	0	44	235	27	0	43	56	55	34	26	29	71	72	19
ENSG00000047315	108	3	39	5	28	126	165	8	32	45	140	152	3	53	45	60	180	46	35	64	5	27	54	11	87	37	73	78	62	78	31	55	66	31	99	0	71	0	31	41	58	61	240	52	32	50	2	165	97
ENSG00000047346	11	20	21	0	6	3	52	13	0	1	19	18	11	14	0	6	5	5	2	10	8	13	1	8	12	14	15	2	4	10	3	2	14	7	22	0	19	15	1	14	2	8	0	2	7	1	2	1	1
ENSG00000047365	21	22	6	0	28	87	0	99	48	3	0	0	37	0	1	0	19	2	5	0	0	0	17	0	29	0	12	2	1	2	4	0	10	17	0	0	0	0	0	1	13	0	0	2	6	0	14	0	0
ENSG00000047410	218	87	42	35	88	39	23	103	63	15	113	42	2	28	72	21	334	29	36	65	22	65	90	38	194	68	96	115	37	90	89	12	60	115	14	0	0	0	0	212	58	34	291	10	66	222	5	32	102
ENSG00000047457	0	0	0	0	0	0	0	0	0	0	0	0	0	0	0	0	0	0	0	0	0	0	0	0	0	0	0	0	0	0	0	0	0	0	0	0	0	0	0	0	0	0	0	0	0	0	0	0	0
ENSG00000047578	0	6	5	0	0	0	0	0	1	0	0	0	0	0	2	0	6	0	0	15	3	0	0	1	2	1	1	14	0	8	0	0	1	1	0	0	0	0	8	1	0	0	0	0	7	0	4	0	0
ENSG00000047579	17	13	7	1	5	0	0	18	30	6	7	15	0	0	7	3	18	1	0	0	0	8	4	0	17	0	0	24	0	15	3	0	8	7	0	0	0	33	0	0	0	0	9	13	5	0	0	0	14
ENSG00000047597	94	78	94	34	39	63	57	34	25	22	29	53	42	63	23	93	57	21	13	73	32	37	42	38	22	106	43	42	39	42	16	44	84	14	28	0	101	23	53	64	43	84	42	62	31	81	115	91	31
ENSG00000047617	15	138	158	7	73	6	0	2	70	23	74	160	4	174	3	4	36	11	8	108	32	11	48	43	0	66	23	41	42	49	38	44	77	2	27	16	21	0	85	111	40	14	77	25	20	201	167	23	23
ENSG00000047621	36	13	0	0	11	0	0	0	32	9	0	0	0	0	0	0	35	0	7	0	0	3	0	4	20	0	0	17	9	5	8	4	5	16	0	1	0	0	0	0	0	0	0	15	12	0	0	0	2
ENSG00000047634	56	2	10	11	29	60	13	50	5	13	19	12	45	4	6	83	36	11	5	21	18	7	23	15	4	157	28	24	14	26	10	0	31	9	33	0	0	23	4	6	12	52	2	33	3	56	42	11	3
ENSG00000047644	32	15	2	1	18	25	0	13	9	1	30	13	3	7	3	32	21	7	8	19	8	2	1	4	11	14	0	4	5	2	2	11	15	15	0	0	3	7	5	1	0	17	44	26	9	29	8	10	10
ENSG00000047648	128	320	136	39	173	148	82	164	164	61	132	197	106	132	100	61	198	120	57	208	139	87	54	235	90	220	140	185	101	153	48	120	238	123	138	2	434	195	145	239	99	161	180	108	65	94	293	188	230
ENSG00000047662	0	0	0	0	0	0	0	0	0	0	0	0	0	0	3	0	0	0	0	0	0	0	0	0	0	0	1	0	0	0	0	0	3	0	0	0	0	0	0	0	0	0	0	0	0	0	0	9	0
ENSG00000047849	22	1	4	3	12	0	3	44	26	8	17	19	0	0	7	15	57	0	22	0	3	8	20	0	30	0	23	2	6	9	8	8	13	17	0	0	0	122	0	0	0	0	1	0	10	0	0	7	10
ENSG00000047932	2	1	1	0	3	0	5	0	0	0	0	1	0	6	4	0	4	1	2	0	0	4	0	0	11	4	1	8	5	5	1	0	0	7	0	3	0	0	0	0	0	0	0	0	4	0	0	8	0
ENSG00000047936	0	0	0	0	0	0	0	0	0	0	0	0	0	0	0	0	0	0	0	0	0	0	0	0	0	0	0	0	0	0	0	0	0	0	0	0	0	0	0	0	0	0	0	0	0	0	0	0	0
ENSG00000048028	75	0	0	0	17	0	0	72	22	0	20	1	0	13	0	2	48	0	8	0	0	12	0	0	0	0	29	52	12	4	7	6	20	12	0	0	0	0	0	0	0	21	67	0	43	0	47	3	73
ENSG00000048052	80	67	83	40	64	71	78	51	109	18	64	68	70	149	81	254	52	29	25	115	35	48	215	48	39	79	65	110	17	77	46	59	77	33	1	1	2	0	126	94	101	9	96	10	85	12	38	101	94
ENSG00000048140	4	0	0	0	0	0	0	0	0	0	0	0	0	0	0	0	6	0	1	0	0	0	0	0	0	0	0	0	0	0	0	0	0	1	0	0	0	0	0	0	0	0	0	0	0	0	0	0	0
ENSG00000048162	27	4	4	2	10	12	19	6	8	4	9	16	0	6	1	15	31	4	2	6	0	1	7	6	20	0	1	9	0	8	6	0	2	2	0	0	0	72	3	0	8	11	40	0	1	24	6	7	3
ENSG00000048342	0	0	0	0	0	0	0	0	0	0	0	0	0	0	0	0	0	0	0	0	0	0	0	0	0	0	0	32	0	0	4	0	1	0	0	0	0	0	0	0	0	11	0	0	0	0	0	0	0
ENSG00000048392	25	0	3	7	5	29	22	2	35	0	0	0	0	0	7	0	16	2	1	0	0	0	0	1	1	9	0	14	3	12	8	1	3	2	0	0	0	0	0	0	14	5	29	0	5	0	0	9	0
ENSG00000048405	12	1	2	1	1	7	0	0	12	0	5	0	0	12	1	0	9	2	1	4	0	1	2	0	2	0	0	0	1	5	2	1	6	0	0	0	0	45	0	3	10	5	1	2	1	4	3	3	1
ENSG00000048462	7	0	0	6	0	3	27	10	6	0	0	8	8	0	1	0	7	0	0	0	0	0	0	0	4	0	0	0	5	0	0	0	2	4	0	0	0	0	0	0	0	0	0	0	0	0	0	1	0
ENSG00000048471	16	51	20	0	32	66	23	27	7	5	17	53	6	1	4	60	36	11	10	34	7	29	44	22	44	13	12	19	3	15	25	15	39	44	14	1	52	40	7	5	4	1	50	2	30	40	18	45	41
ENSG00000048540	0	0	0	0	0	0	0	0	0	0	0	0	0	0	0	0	0	0	0	0	0	0	0	0	0	0	0	0	0	0	0	0	0	0	0	0	0	0	0	0	0	0	0	0	0	0	0	0	0
ENSG00000048544	75	168	137	12	16	52	18	96	74	15	55	91	61	102	66	56	145	22	37	58	101	61	235	63	96	83	37	92	44	63	46	72	144	33	29	0	147	0	153	29	88	116	14	42	83	55	77	118	93
ENSG00000048545	0	0	0	0	0	0	0	0	0	0	0	0	0	0	0	0	0	0	0	0	0	0	0	0	0	0	0	0	0	0	0	0	0	0	0	0	0	0	0	0	0	0	0	0	0	0	0	0	0
ENSG00000048649	310	254	247	58	188	323	329	169	245	100	265	187	153	383	139	422	189	74	111	206	95	96	224	112	123	153	106	113	101	126	114	104	133	119	63	133	188	663	91	300	179	85	229	144	163	193	227	190	200
ENSG00000048707	22	143	12	8	55	9	58	52	46	12	7	73	23	72	13	1	46	28	10	33	35	19	20	5	29	32	20	29	6	26	33	22	23	21	0	0	1	1	22	0	3	21	60	70	4	15	46	19	10
ENSG00000048740	1709	1406	1253	303	814	935	1160	1162	979	313	573	1549	862	1438	475	1058	1155	440	302	1133	383	414	579	530	433	584	495	528	320	562	348	623	789	349	344	23	581	223	689	1170	730	722	1314	437	468	716	1023	971	713
ENSG00000048828	73	38	42	14	41	55	38	41	27	26	16	63	60	41	17	23	53	31	21	37	33	30	7	28	24	66	19	29	34	41	33	30	24	26	3	0	3	54	15	55	51	42	131	28	30	22	24	35	19
ENSG00000048991	109	170	83	38	121	28	132	137	82	25	164	164	74	112	99	59	123	67	37	75	87	99	57	37	70	222	50	40	56	94	46	37	101	40	0	0	68	1	92	223	71	68	209	57	65	32	67	60	42
ENSG00000049089	0	0	0	0	0	0	0	0	0	0	0	0	0	14	0	0	0	0	0	0	0	0	0	0	1	0	0	0	0	0	2	0	0	0	0	0	0	0	0	0	0	0	0	0	0	0	0	0	0
ENSG00000049130	0	7	12	0	17	28	27	2	3	4	17	0	0	21	0	0	15	17	1	0	0	4	33	8	0	9	0	11	6	4	5	5	13	3	0	0	0	2	0	18	1	3	13	1	0	0	72	31	0
ENSG00000049167	0	2	11	0	0	0	0	0	1	4	14	0	0	0	0	7	16	0	7	0	0	5	0	0	0	1	11	0	2	9	9	0	11	3	0	0	49	84	0	0	0	20	57	0	0	0	0	2	16
ENSG00000049192	16	11	21	0	0	0	7	0	15	0	35	0	0	7	0	0	17	0	3	18	0	12	14	1	0	14	7	3	0	0	0	2	4	0	45	0	0	0	0	0	1	57	20	17	3	45	23	10	1
ENSG00000049239	0	0	0	0	1	0	2	0	0	0	0	0	0	0	0	0	0	1	0	0	0	0	0	0	0	0	0	0	0	0	0	0	0	1	0	0	0	0	0	0	0	0	0	0	0	0	0	0	0
ENSG00000049245	34	77	22	17	43	51	75	45	39	9	31	26	50	70	39	70	80	6	9	23	47	23	22	27	33	41	28	58	20	46	42	32	52	15	16	0	38	31	23	46	28	30	40	64	31	24	31	84	30
ENSG00000049246	0	0	8	0	0	12	0	20	1	0	0	0	3	0	0	0	0	0	1	1	0	0	1	1	7	0	2	0	0	2	3	8	0	0	0	0	26	0	8	3	0	0	0	4	2	4	3	20	0
ENSG00000049247	0	0	0	0	0	0	0	0	3	0	0	0	0	0	0	0	2	0	0	6	1	0	0	0	0	0	0	0	0	0	0	2	0	1	0	0	0	0	23	0	8	0	11	0	0	0	0	0	12
ENSG00000049249	0	0	0	0	5	0	0	0	8	0	0	0	0	0	0	0	0	0	0	0	0	2	0	0	4	0	0	0	0	5	0	0	1	0	0	0	0	0	0	0	0	0	0	0	0	0	0	0	0
ENSG00000049283	0	0	0	0	0	0	0	0	0	0	0	0	0	0	0	0	0	0	0	0	0	0	0	0	0	0	0	0	0	0	0	0	0	0	0	0	0	0	0	0	0	0	0	0	0	0	0	0	0
ENSG00000049319	0	0	0	0	0	0	0	0	0	0	0	0	0	0	0	0	0	0	0	0	0	0	0	0	0	0	0	0	0	0	0	0	0	0	0	0	0	0	0	0	0	0	0	0	0	0	0	0	0
ENSG00000049323	2466	5139	3764	1141	3991	1920	2054	3813	3605	608	2133	3524	1775	4245	2317	2593	1994	845	1018	4002	3180	1604	3006	1679	1108	2214	1402	2364	890	2754	872	2150	2740	872	636	11	1681	1588	4415	2956	1345	3190	3765	2453	2097	2343	4595	3537	4257
ENSG00000049449	6	0	0	0	0	0	0	0	2	0	0	0	0	0	0	0	2	0	0	0	0	0	0	0	2	0	0	0	0	3	0	0	0	0	0	1	0	0	0	0	0	0	0	0	0	0	0	0	0
ENSG00000049540	0	0	0	0	0	0	0	0	0	0	0	0	0	0	0	0	0	0	0	0	0	0	0	0	0	0	0	0	0	0	0	3	0	1	0	0	0	0	0	0	0	0	0	0	0	0	0	0	0
ENSG00000049541	84	152	99	20	52	125	313	70	72	30	53	123	44	91	36	97	179	12	17	70	36	28	144	50	21	103	42	29	23	58	4	40	55	18	1	0	1	13	30	81	26	57	47	36	42	26	94	36	63
ENSG00000049618	20	7	13	2	16	15	10	31	6	9	0	19	8	5	6	0	11	3	4	35	5	4	10	9	14	24	8	9	13	12	3	8	15	5	1	0	0	0	2	28	13	16	0	1	4	0	3	20	13
ENSG00000049656	13	24	39	1	21	0	43	122	25	0	0	9	5	35	4	0	22	0	1	11	0	0	22	0	0	3	24	9	8	2	1	13	11	3	0	0	0	0	24	30	2	0	0	1	19	57	14	16	21
ENSG00000049759	58	0	9	30	9	18	6	2	12	2	0	87	0	1	24	0	7	0	17	0	5	7	0	4	2	0	2	38	0	12	5	2	7	5	0	0	0	0	1	4	28	15	3	14	26	36	69	27	26
ENSG00000049768	0	0	0	0	0	0	0	3	0	0	0	0	0	0	0	0	0	0	0	0	0	0	0	0	0	0	0	0	0	1	2	0	0	6	0	0	0	0	0	0	0	0	0	0	0	0	0	0	0
ENSG00000049769	0	0	1	0	0	0	7	0	0	0	0	0	0	0	0	0	0	0	0	0	0	0	0	0	0	4	0	2	0	2	2	1	0	0	0	0	0	0	0	0	0	0	0	0	0	0	0	0	0
ENSG00000049860	65	20	0	0	0	29	114	0	29	1	17	36	0	53	0	1	62	0	2	0	1	0	0	0	121	0	44	3	0	38	26	8	0	60	82	0	0	0	1	62	21	18	0	0	0	0	44	18	19
ENSG00000049883	0	0	0	6	0	0	27	0	1	0	0	24	0	0	0	3	5	0	0	0	0	0	0	0	0	0	0	0	0	4	0	0	4	0	0	0	0	0	0	0	2	0	44	0	2	0	0	0	0
ENSG00000050030	0	0	0	0	0	0	0	0	0	0	0	0	0	0	0	0	0	0	0	0	0	0	0	0	0	0	0	0	0	0	0	0	0	0	0	0	0	0	0	0	0	0	0	0	0	0	0	0	0
ENSG00000050130	462	147	180	49	90	317	494	178	209	71	225	200	109	303	176	331	208	94	152	203	75	87	221	96	314	103	110	128	69	100	93	108	198	41	131	0	134	205	96	275	69	194	125	163	99	155	152	202	87
ENSG00000050165	0	0	0	0	0	0	0	0	0	0	0	0	0	0	0	0	0	0	0	0	0	0	0	0	0	0	0	0	0	0	0	0	0	0	0	0	0	0	0	0	0	0	0	0	0	0	0	0	0
ENSG00000050327	0	0	0	0	0	0	0	0	0	0	0	0	0	0	4	0	0	0	0	0	0	0	0	0	0	0	0	0	0	0	0	0	0	0	0	0	0	0	0	0	0	0	0	0	0	0	0	0	0
ENSG00000050344	0	0	0	0	0	0	12	0	0	0	0	0	0	1	0	0	0	0	0	0	0	0	0	0	0	0	0	0	0	0	0	0	0	0	0	0	0	0	1	0	0	0	0	0	0	0	0	0	0
ENSG00000050393	1594	619	1127	593	761	771	729	636	535	366	1382	1075	645	1333	410	1140	506	230	357	620	366	252	1273	510	435	1370	763	758	566	584	395	995	919	377	1651	50	702	1231	1658	1183	738	970	1174	351	302	576	1722	1315	1199
ENSG00000050405	4	15	13	5	23	0	0	8	16	0	20	0	17	25	3	0	24	0	0	36	0	0	0	3	0	0	1	7	0	2	0	4	8	4	1	0	0	0	17	0	12	3	0	0	0	0	0	0	0
ENSG00000050426	8	26	16	19	17	58	0	10	15	1	35	14	4	11	13	25	44	0	12	2	7	5	0	8	9	13	19	8	10	27	11	30	10	8	0	45	28	86	15	0	37	4	1	9	21	36	27	6	0
ENSG00000050438	0	0	0	0	0	0	0	0	0	0	0	1	0	0	0	0	0	0	0	0	0	0	0	0	0	0	0	4	0	2	0	0	0	0	0	0	0	0	0	0	0	0	0	0	0	1	0	0	0
ENSG00000050555	0	0	0	0	0	0	0	0	0	0	0	0	0	0	0	0	1	0	0	0	0	0	0	0	0	0	0	0	0	0	0	0	0	0	0	0	0	0	0	0	0	0	0	0	0	0	0	0	0
ENSG00000050628	5	7	0	0	0	0	1	13	0	0	1	0	0	8	0	0	7	0	2	0	0	0	5	3	1	14	0	0	7	0	0	0	3	0	0	0	0	0	4	0	0	16	0	0	2	0	3	4	0
ENSG00000050730	12	0	2	9	0	0	0	21	7	1	0	6	0	0	4	0	2	0	0	0	0	0	0	1	0	10	1	0	3	5	8	0	5	0	0	0	0	0	0	0	0	3	2	0	1	21	0	9	4
ENSG00000050748	13	9	1	0	7	2	6	0	19	0	0	12	0	3	0	0	5	1	3	2	0	11	1	0	4	3	6	1	8	6	4	2	4	0	0	0	0	28	0	11	0	12	4	8	0	7	55	3	8
ENSG00000050767	0	0	0	0	0	0	0	0	0	0	0	0	0	0	0	0	0	0	0	0	0	0	0	0	0	0	0	0	0	0	0	0	0	0	0	0	0	0	0	0	0	0	0	0	1	0	0	0	0
ENSG00000050820	0	0	0	0	0	0	0	0	0	0	0	0	0	0	0	0	0	0	0	0	0	0	0	0	0	0	0	0	0	0	0	0	0	0	0	0	0	0	0	0	0	0	0	0	0	0	0	0	0
ENSG00000051009	0	0	0	0	0	0	0	0	2	0	2	0	0	0	0	0	2	0	0	0	0	0	0	0	3	0	0	7	2	0	5	3	1	3	0	0	0	0	1	0	16	0	0	0	0	0	3	0	0
ENSG00000051108	65	17	55	1	16	94	197	0	83	6	16	16	0	31	8	0	34	18	13	0	7	8	7	2	152	14	28	15	5	47	66	1	6	35	0	0	64	40	1	27	51	11	0	0	17	0	17	49	16
ENSG00000051128	0	0	0	0	0	0	0	0	0	0	0	0	0	0	0	0	0	0	0	0	0	0	0	0	0	0	0	0	0	0	0	0	0	0	0	0	0	0	0	0	0	0	0	0	0	0	0	0	0
ENSG00000051180	0	8	0	0	1	0	3	0	0	0	0	0	0	0	0	0	25	0	0	0	1	0	0	0	0	0	0	0	0	0	0	0	1	0	0	0	0	0	0	0	0	0	0	0	0	0	0	0	0
ENSG00000051341	0	0	13	0	0	1	1	1	15	3	0	0	0	0	7	0	28	0	0	0	2	1	2	0	0	0	1	0	1	0	1	0	1	0	0	0	0	0	0	0	0	0	0	0	0	0	0	0	0
ENSG00000051382	433	442	664	235	334	312	355	569	341	81	246	448	387	791	237	518	324	134	151	677	290	129	298	237	171	491	114	642	194	191	77	278	415	77	70	0	87	318	158	158	244	351	523	146	248	377	685	369	205
ENSG00000051523	27	14	12	4	11	24	74	11	31	15	17	0	14	13	7	14	73	3	11	2	11	15	9	11	153	41	13	25	2	81	63	2	15	93	15	9	33	0	6	0	26	2	9	4	26	12	10	15	9
ENSG00000051596	1	0	0	0	2	0	4	0	3	0	1	0	0	0	3	0	4	0	0	1	1	1	3	1	5	0	1	0	1	1	0	0	0	1	0	0	0	0	2	2	1	0	0	0	1	0	0	0	0
ENSG00000051620	7	0	0	0	0	0	2	0	2	0	6	0	0	7	3	25	11	2	0	4	0	1	0	0	8	8	8	0	3	2	3	0	3	6	0	10	3	0	0	0	9	8	1	1	4	0	0	0	0
ENSG00000051825	38	43	48	3	39	2	49	6	61	17	64	1	0	35	19	148	111	8	9	26	19	9	65	0	18	37	0	11	24	23	36	13	18	20	73	0	0	0	23	31	13	30	93	38	32	20	86	0	52
ENSG00000052126	56	32	28	37	21	4	57	1	15	0	46	5	0	19	5	0	22	13	3	18	14	29	15	23	0	7	10	59	6	30	16	1	22	3	13	0	0	0	12	81	17	33	0	42	3	3	2	65	13
ENSG00000052344	0	0	0	0	0	0	0	0	0	0	0	0	0	0	0	0	2	0	0	0	0	0	0	0	0	0	0	0	0	0	0	0	0	0	0	0	0	0	0	0	0	0	0	0	0	0	0	0	2
ENSG00000052723	8	11	6	6	9	4	5	0	7	0	0	1	2	13	4	0	25	4	7	0	1	9	0	0	17	0	3	0	4	4	4	0	4	2	0	0	0	0	5	5	6	1	20	0	1	3	16	2	5
ENSG00000052749	1	1	0	0	2	1	12	20	8	1	0	0	0	0	4	0	52	0	1	0	15	0	2	8	47	2	7	20	3	26	14	1	3	9	0	0	1	98	0	0	0	0	0	0	12	0	0	0	0
ENSG00000052795	0	0	0	1	0	0	0	0	13	0	0	0	0	0	0	0	6	3	0	0	0	1	0	0	0	0	0	0	0	1	1	0	1	0	0	0	0	0	0	0	0	0	0	0	0	0	0	0	0
ENSG00000052802	7	14	0	0	0	17	0	0	4	0	0	0	0	0	2	0	20	0	2	8	0	2	4	0	0	56	3	0	0	8	2	1	4	1	0	0	0	0	0	0	2	0	0	7	0	0	0	0	9
ENSG00000052841	160	92	8	0	50	211	1	78	125	39	68	16	62	61	4	116	64	0	5	30	16	18	0	6	44	21	3	20	4	70	66	20	11	35	47	0	0	0	12	0	50	53	91	0	39	72	79	37	8
ENSG00000052850	0	0	0	0	0	0	0	0	0	0	0	0	0	0	0	0	0	0	0	0	0	0	0	0	0	0	0	0	0	0	0	0	0	0	0	0	0	0	0	0	0	0	0	0	0	0	0	0	0
ENSG00000053108	122	210	161	43	197	127	37	51	142	17	91	167	58	66	127	432	28	66	60	81	41	44	118	21	59	28	35	114	37	31	18	53	98	18	12	0	150	0	122	83	47	63	90	12	65	8	43	201	132
ENSG00000053254	25	26	16	3	11	0	0	1	14	3	7	9	0	0	5	9	15	3	0	1	1	5	0	0	12	4	13	6	2	9	1	1	4	6	16	0	15	0	17	28	17	4	11	4	7	8	36	6	13
ENSG00000053328	0	0	0	0	0	0	0	0	0	0	0	0	0	0	0	0	0	0	0	0	0	0	0	0	0	0	0	0	0	0	0	0	0	0	0	0	0	0	4	0	0	0	0	0	0	0	0	0	0
ENSG00000053371	53	58	29	3	21	18	3	32	17	0	0	35	12	70	4	29	28	8	0	16	21	9	47	28	22	124	27	45	23	10	4	45	38	29	68	0	0	2	78	30	13	33	3	5	13	60	142	47	39
ENSG00000053372	6	0	0	1	0	32	18	35	3	0	22	0	0	0	15	0	66	2	8	0	0	9	0	0	0	0	0	6	1	5	18	0	5	1	0	0	2	0	0	14	6	0	0	12	2	0	0	0	7
ENSG00000053438	0	0	0	0	0	0	0	0	0	0	0	0	0	0	0	0	0	0	0	0	0	0	0	0	0	0	0	0	0	0	0	0	0	0	0	0	0	0	0	0	0	0	0	0	0	0	0	0	0
ENSG00000053501	11	9	11	13	13	11	1	16	13	7	12	9	0	1	0	36	30	4	2	0	0	9	16	0	19	9	3	10	5	8	10	7	10	9	0	44	0	0	0	9	3	7	38	0	15	0	12	6	12
ENSG00000053524	12	2	0	0	0	7	9	0	0	0	9	0	0	0	0	0	3	0	0	0	0	1	0	0	0	1	0	0	0	0	0	1	1	0	0	0	0	0	1	13	0	4	0	0	0	0	1	0	0
ENSG00000053702	0	0	0	0	0	0	0	0	0	0	0	0	0	0	0	0	0	0	0	0	0	0	0	0	0	0	0	0	0	0	0	0	0	0	0	0	0	0	0	0	0	0	0	0	0	0	0	0	0
ENSG00000053747	0	0	0	0	0	0	0	0	0	0	0	0	21	0	0	0	0	0	0	0	0	0	0	0	0	0	0	0	0	0	0	0	0	0	0	0	0	0	0	0	0	0	0	0	0	0	0	0	0
ENSG00000053770	59	110	52	25	53	51	48	134	90	16	55	7	36	66	45	164	64	17	25	69	34	30	29	22	30	66	32	61	25	29	32	29	64	36	0	0	10	6	106	31	55	33	72	90	43	73	31	97	34
ENSG00000053900	32	3	18	0	0	1	219	1	2	14	38	0	0	84	6	6	66	0	0	0	1	8	51	1	10	1	0	62	5	5	18	2	27	25	0	0	93	0	0	0	39	10	90	17	0	0	0	35	0
ENSG00000053918	0	0	0	0	0	0	0	0	0	0	0	0	0	0	0	0	0	0	0	0	0	0	0	0	0	0	0	0	0	0	3	0	0	0	0	0	1	0	0	4	0	0	0	0	0	0	0	0	0
ENSG00000054116	27	7	17	0	11	2	17	4	6	6	37	0	0	0	14	0	44	7	7	18	6	6	27	12	44	14	14	8	11	9	9	11	21	19	100	75	0	1	7	11	1	7	33	6	17	5	7	0	14
ENSG00000054118	104	85	137	25	35	64	160	38	100	26	57	44	11	10	70	14	307	41	49	30	26	40	65	19	113	41	46	79	49	87	41	26	89	66	25	30	112	64	76	96	81	49	193	93	64	29	56	55	32
ENSG00000054148	49	10	11	2	12	44	67	52	13	17	19	22	0	17	5	61	96	2	9	11	12	14	10	5	48	6	16	20	17	30	10	8	24	10	4	4	0	0	16	7	30	9	13	21	15	6	6	24	12
ENSG00000054179	0	0	0	0	0	0	0	0	0	0	0	0	0	0	0	0	0	0	0	0	0	0	0	0	0	0	0	0	0	0	0	0	0	0	0	0	0	0	0	0	0	0	0	0	0	0	0	0	0
ENSG00000054219	0	0	0	0	0	0	0	0	0	0	0	0	0	0	0	0	0	0	0	0	0	0	0	0	0	0	0	0	0	0	0	0	0	0	0	0	0	0	0	0	0	0	0	0	0	0	0	0	0
ENSG00000054267	243	104	130	67	62	331	446	45	145	66	183	85	61	194	44	177	147	18	52	41	46	129	111	36	234	55	22	44	46	108	116	40	101	129	80	0	237	30	60	227	152	71	292	131	107	131	80	109	104
ENSG00000054277	0	0	5	0	0	2	0	0	0	0	0	0	0	0	0	0	0	0	0	0	1	1	0	0	2	0	0	0	0	0	1	0	0	1	0	0	0	0	0	0	0	0	0	0	0	0	0	0	0
ENSG00000054282	302	497	273	52	193	448	550	269	365	63	304	330	497	460	163	252	224	116	102	240	94	255	286	158	136	212	192	145	139	124	152	110	150	95	104	0	156	969	242	394	244	188	216	278	100	157	391	357	292
ENSG00000054356	37	36	74	3	113	15	25	27	31	9	5	36	58	83	7	90	65	45	6	28	13	16	46	33	2	65	16	47	19	20	5	64	59	7	144	0	222	0	34	62	19	33	74	20	40	62	60	16	25
ENSG00000054392	2	4	1	0	3	7	0	0	9	0	0	0	1	0	3	0	0	0	0	0	0	4	0	0	0	0	0	0	0	0	0	0	0	1	0	0	0	0	0	0	1	0	0	0	0	0	0	0	0
ENSG00000054523	33	24	28	0	0	19	4	85	49	12	1	42	34	37	5	4	26	0	0	22	38	14	3	2	21	42	33	1	19	23	7	0	21	31	10	0	3	2	7	0	1	14	0	0	28	55	73	22	0
ENSG00000054598	0	0	0	0	1	0	0	0	0	0	0	0	0	0	0	0	0	0	0	0	0	0	0	0	0	0	0	0	0	0	0	0	0	0	0	0	0	0	0	0	0	0	0	0	0	0	0	0	0
ENSG00000054611	33	3	2	1	8	0	1	21	28	4	7	8	5	30	11	8	16	0	2	5	2	7	4	25	0	23	0	20	3	12	6	28	20	22	134	1	19	33	6	9	2	8	0	0	10	0	24	3	1
ENSG00000054654	200	32	15	22	15	46	275	81	119	22	119	61	2	0	17	0	44	3	6	0	2	30	0	0	181	17	6	74	6	139	30	1	39	146	0	0	97	40	125	24	126	126	0	0	23	7	28	14	39
ENSG00000054690	0	0	0	0	0	0	0	0	0	0	0	0	0	0	0	0	0	0	0	0	0	0	0	0	0	0	0	0	0	0	0	0	0	0	0	0	0	0	0	0	0	0	0	0	0	0	0	0	0
ENSG00000054793	32	9	39	10	6	24	43	6	17	6	59	32	28	19	14	40	13	14	7	29	37	9	16	15	30	23	13	11	16	17	4	8	21	8	41	5	21	9	21	26	17	22	33	24	14	12	36	27	20
ENSG00000054796	0	0	0	0	0	0	0	0	0	0	0	0	0	0	0	0	0	0	0	0	0	0	0	0	0	0	0	0	0	0	0	0	0	0	0	0	0	0	0	0	0	0	0	0	0	0	0	0	0
ENSG00000054803	0	0	0	0	0	0	0	0	0	0	0	0	0	0	0	0	0	0	0	0	0	0	0	0	0	0	0	0	0	0	0	0	0	0	0	0	0	0	0	0	0	0	0	0	0	0	0	0	0
ENSG00000054938	0	0	0	0	0	0	0	0	0	0	0	0	0	0	0	0	0	0	0	0	0	0	0	0	1	0	0	0	0	0	0	0	0	0	0	0	0	0	0	0	0	0	0	0	0	0	0	0	0
ENSG00000054965	7	0	2	0	0	0	0	0	1	1	0	5	0	5	1	0	5	0	4	0	0	0	0	0	0	1	0	0	2	0	0	1	1	1	0	0	0	0	1	0	0	1	5	0	0	0	0	1	4
ENSG00000054967	4	0	0	0	0	0	1	1	2	0	0	0	0	0	0	0	0	0	0	0	0	0	0	0	8	0	0	0	0	0	2	5	0	5	8	0	3	0	0	0	0	0	0	0	0	0	0	0	0
ENSG00000054983	54	0	0	6	4	31	52	0	2	0	33	25	48	53	0	0	20	5	7	4	0	8	0	5	32	21	0	12	2	48	7	8	6	11	0	0	0	0	0	15	8	3	0	0	3	0	0	21	0
ENSG00000055044	248	76	96	41	45	144	298	118	134	17	206	85	124	1	61	181	557	18	50	44	16	38	22	16	169	1	29	58	47	74	83	2	77	75	0	0	1	118	50	37	109	35	4	76	73	62	18	109	54
ENSG00000055070	47	60	32	10	39	28	38	24	27	17	34	40	44	60	31	84	79	18	26	31	41	19	69	34	27	63	19	41	20	72	26	42	48	22	57	16	98	110	25	23	37	21	23	22	30	17	52	30	19
ENSG00000055118	0	0	0	0	0	0	0	0	0	0	0	0	0	0	0	0	9	0	0	0	0	0	0	0	0	0	0	0	0	0	0	0	0	0	0	0	0	0	0	0	0	0	0	0	0	0	0	0	0
ENSG00000055130	35	114	53	39	103	71	182	3	162	13	59	68	7	2	17	1	135	15	48	94	18	43	4	46	39	51	37	67	14	66	63	31	80	34	0	1	110	23	30	145	56	66	211	95	46	56	61	21	50
ENSG00000055147	52	0	10	4	6	19	107	0	39	0	0	0	0	1	5	1	32	5	17	14	1	4	0	0	0	2	1	24	14	21	12	0	25	13	2	0	1	1	29	0	0	15	42	0	5	0	0	55	16
ENSG00000055163	373	67	76	66	69	208	136	276	212	24	213	52	77	69	58	201	407	20	68	101	38	75	54	32	182	100	115	75	74	148	123	42	174	90	1	0	100	186	106	1	232	58	346	108	187	17	0	193	113
ENSG00000055208	132	106	93	17	69	98	182	96	124	44	129	98	37	85	62	149	73	29	19	64	58	35	103	31	39	38	18	85	34	40	22	48	50	22	4	0	69	10	42	90	62	59	107	34	64	80	97	91	44
ENSG00000055211	52	20	31	0	31	21	12	28	3	8	35	0	0	52	16	0	37	0	3	7	11	7	34	23	10	6	10	1	19	13	13	7	14	1	37	0	157	14	27	0	0	6	0	17	9	41	13	7	21
ENSG00000055332	92	38	16	21	13	116	135	192	73	0	0	0	0	8	10	272	217	0	5	8	7	26	46	25	44	0	6	31	25	81	30	9	27	76	69	0	0	0	18	60	53	28	15	86	45	74	41	18	31
ENSG00000055483	44	0	0	3	0	20	0	0	9	3	4	0	1	0	1	0	9	0	1	0	0	1	1	4	5	0	0	8	1	3	17	0	4	7	0	0	0	0	0	1	23	1	5	0	5	0	0	7	0
ENSG00000055609	280	427	249	58	259	309	380	233	270	27	256	203	255	325	96	319	168	36	56	564	145	108	158	110	122	228	170	144	82	139	104	159	186	101	25	1	62	6	140	233	303	156	261	327	125	248	380	125	208
ENSG00000055732	0	0	0	0	0	0	0	0	0	0	0	0	0	0	0	0	0	0	0	0	0	0	0	0	0	0	0	0	0	0	0	0	0	0	0	0	0	0	0	0	0	0	0	0	0	0	0	0	0
ENSG00000055813	0	0	0	0	0	0	0	0	0	0	0	0	0	0	0	0	0	0	0	0	0	0	0	0	0	0	0	0	0	0	0	0	0	0	0	0	0	0	0	0	0	0	0	0	0	0	0	0	0
ENSG00000055917	137	55	100	12	28	102	150	27	54	8	33	4	74	3	29	56	59	19	32	34	23	35	132	10	59	20	35	22	11	46	19	28	48	15	0	0	0	0	75	10	20	45	244	1	69	84	23	52	53
ENSG00000055950	10	1	2	0	4	2	24	15	8	0	11	0	0	4	0	0	11	0	1	0	0	0	0	0	6	5	6	6	3	8	5	1	5	6	0	0	0	39	3	0	6	2	5	0	5	2	0	2	2
ENSG00000055955	0	0	0	0	0	0	0	0	0	0	0	0	0	0	0	0	0	0	0	0	0	0	0	0	0	0	0	0	0	0	0	0	0	0	0	0	0	0	0	0	0	0	0	0	0	0	0	0	0
ENSG00000055957	0	0	0	0	0	0	0	0	0	0	0	0	0	0	0	0	0	0	0	0	0	0	0	0	0	0	0	0	0	0	0	0	0	0	0	0	0	0	1	0	1	0	0	0	0	0	0	0	0
ENSG00000056050	8	12	4	0	0	29	46	0	10	1	40	5	21	17	4	125	86	0	8	0	3	7	8	0	9	3	15	1	11	13	8	1	26	7	0	1	0	0	11	0	25	0	0	5	14	0	0	1	7
ENSG00000056097	276	576	171	72	181	252	499	277	314	42	200	225	257	372	163	401	369	76	49	206	139	139	185	67	160	100	157	241	118	167	137	126	178	95	90	1	346	448	154	180	188	251	121	283	159	178	436	147	190
ENSG00000056277	0	17	0	0	14	3	0	0	0	0	0	10	0	2	0	0	6	6	0	1	0	0	0	0	2	0	0	0	0	9	0	0	0	0	0	0	0	0	1	0	2	2	0	0	0	0	0	2	0
ENSG00000056291	0	0	0	0	0	0	0	0	0	0	0	0	0	0	0	0	0	0	0	0	0	0	0	0	0	0	0	0	0	0	0	0	0	0	0	0	0	0	0	0	0	0	0	0	0	0	0	0	0
ENSG00000056487	0	0	0	0	0	0	0	0	0	0	0	0	0	0	0	0	0	0	0	0	0	0	0	0	0	0	0	0	0	0	0	0	0	0	0	0	0	0	0	0	0	0	0	0	0	0	0	0	0
ENSG00000056558	5	0	0	0	0	0	2	0	1	0	0	0	0	0	0	0	1	0	0	0	0	0	0	0	0	0	0	0	0	0	0	0	1	0	0	0	0	0	0	0	5	0	0	0	0	0	0	1	0
ENSG00000056586	240	259	144	43	226	67	58	201	147	46	95	114	218	158	101	282	139	53	38	169	168	81	107	49	66	101	81	141	48	78	68	111	112	55	87	0	84	143	67	168	50	171	251	75	97	123	406	87	111
ENSG00000056661	0	7	0	0	0	0	0	0	0	0	0	0	0	3	0	0	3	0	0	0	0	0	0	0	0	0	0	0	0	0	0	0	0	0	0	0	0	1	0	0	0	1	0	1	2	3	5	0	0
ENSG00000056736	0	0	0	0	0	0	0	0	0	0	0	0	0	0	0	0	0	0	0	0	0	0	0	0	0	0	0	0	0	1	0	0	0	2	0	0	0	0	0	0	0	0	0	0	0	0	0	0	0
ENSG00000056972	1	0	0	0	6	0	0	0	0	0	0	0	0	0	2	0	6	0	0	10	0	1	0	0	10	0	5	0	0	0	9	0	2	0	14	0	0	0	12	0	0	0	0	0	0	0	1	11	0
ENSG00000056998	0	0	0	0	0	0	0	0	0	0	0	0	0	0	0	0	0	0	0	0	0	0	0	0	0	0	0	0	0	0	0	0	0	0	0	0	0	0	0	0	0	0	0	0	0	0	0	0	0
ENSG00000057019	0	0	0	0	0	0	0	0	0	0	0	0	0	0	5	0	7	0	0	0	0	0	0	0	0	0	0	0	0	0	0	0	0	0	0	0	0	0	0	0	0	0	0	0	0	0	3	0	0
ENSG00000057149	0	0	0	0	0	0	0	0	0	0	0	0	0	0	0	0	0	0	0	0	0	0	0	0	0	0	0	0	0	0	0	0	0	0	0	0	0	0	0	0	0	0	0	0	0	0	0	0	0
ENSG00000057252	4	0	0	0	6	1	4	0	13	1	0	0	0	37	0	0	13	0	1	4	6	0	0	0	30	0	8	9	0	31	16	0	2	9	0	0	1	0	1	0	6	0	129	0	0	1	0	10	0
ENSG00000057294	6	2	8	20	11	31	4	0	12	6	5	11	7	28	5	1	6	3	7	8	30	1	11	11	0	18	4	0	0	9	2	1	8	0	0	0	64	0	28	35	12	7	0	26	5	0	8	0	12
ENSG00000057468	0	0	1	0	1	0	0	0	0	0	0	0	0	0	0	0	7	0	0	0	0	0	0	0	0	0	0	0	0	5	0	0	2	0	0	0	0	0	0	0	0	0	0	0	0	0	0	0	0
ENSG00000057593	0	0	0	0	0	0	0	0	0	0	0	0	0	0	0	0	0	0	0	0	0	0	0	0	0	0	0	0	0	0	0	0	0	0	0	0	0	0	0	0	0	0	0	0	0	0	0	0	0
ENSG00000057608	730	513	152	169	199	466	605	634	528	99	409	93	201	250	262	576	974	86	168	171	60	195	83	102	373	141	223	266	249	246	291	134	306	199	42	73	355	120	117	298	164	177	732	192	377	191	165	428	336
ENSG00000057657	8	0	0	0	0	0	0	7	3	0	1	0	0	0	0	0	1	0	2	1	0	0	0	0	0	0	0	3	0	2	1	0	1	2	0	0	0	0	0	2	0	2	0	0	0	0	0	0	0
ENSG00000057663	106	8	31	20	6	53	5	0	12	8	0	0	0	88	3	61	73	2	3	0	0	7	35	13	23	19	8	14	11	21	29	7	23	8	77	0	200	9	30	90	24	6	74	0	27	22	0	2	31
ENSG00000057704	3	0	0	0	1	0	2	0	0	0	0	0	0	0	0	0	3	0	0	0	0	2	0	0	1	0	1	0	0	1	0	1	0	0	0	0	0	0	0	0	2	0	0	0	0	0	0	0	5
ENSG00000057757	7	1	3	0	4	22	0	2	1	1	0	0	0	46	7	1	22	0	3	4	8	0	0	7	16	0	2	14	2	5	1	13	13	1	71	0	1	4	14	8	11	7	9	0	2	0	0	4	0
ENSG00000057935	22	26	0	0	23	32	6	41	47	0	0	0	1	54	0	0	18	3	4	0	21	17	0	6	0	0	0	1	4	4	2	5	6	0	1	0	0	0	1	0	17	0	46	0	13	47	2	0	0
ENSG00000058056	0	0	0	0	0	0	0	0	0	0	0	0	0	0	0	0	1	0	0	0	10	1	0	0	0	0	0	7	0	0	0	0	1	0	0	0	0	39	0	0	0	0	0	0	0	0	0	0	0
ENSG00000058063	168	91	52	3	39	100	242	13	72	24	115	32	116	10	110	1	55	4	33	91	81	18	0	65	40	59	60	4	2	29	29	44	27	13	0	0	50	0	114	93	32	78	50	47	53	69	7	126	101
ENSG00000058085	0	0	0	0	0	0	0	0	0	0	0	0	0	0	0	0	0	0	0	0	0	0	0	0	0	0	0	0	0	1	0	0	0	0	0	0	0	0	0	0	0	0	0	0	0	0	0	0	0
ENSG00000058091	25	73	65	17	37	81	10	90	53	3	87	29	9	95	48	41	14	23	9	0	8	28	63	10	24	1	16	5	12	36	18	17	17	14	0	0	56	4	21	59	12	3	20	32	30	41	26	51	39
ENSG00000058262	36	46	17	3	21	36	111	34	15	0	12	22	7	18	13	11	55	2	10	5	7	4	24	17	39	40	9	14	5	23	23	10	14	11	0	0	0	3	0	12	28	8	72	7	10	29	89	15	19
ENSG00000058272	1118	715	987	249	539	845	1202	1472	1172	341	891	1009	654	1285	419	1467	692	301	230	506	417	356	654	318	438	316	328	556	238	583	369	279	604	304	166	115	684	141	551	946	451	694	1108	484	534	578	830	906	410
ENSG00000058335	0	0	0	0	0	0	0	0	0	0	0	0	0	0	0	0	0	0	0	0	0	0	0	0	0	0	0	0	0	0	0	0	0	0	0	0	0	0	0	0	0	0	0	0	0	0	0	0	0
ENSG00000058404	0	0	0	0	0	0	0	0	0	0	0	0	0	0	0	0	0	0	0	0	0	0	0	0	0	0	0	0	0	0	0	0	0	0	0	0	0	0	0	0	0	0	0	0	0	0	0	0	0
ENSG00000058453	0	0	0	0	0	0	1	4	0	0	0	0	0	0	0	0	4	0	2	0	0	0	0	0	0	0	0	0	0	0	0	0	0	0	0	0	1	0	0	0	0	0	0	0	0	0	0	0	0
ENSG00000058600	1	7	3	1	10	4	16	13	16	6	17	0	0	2	0	0	19	10	3	0	0	12	0	3	15	0	1	0	0	10	14	2	3	4	0	0	0	0	0	6	17	1	0	4	10	0	0	0	0
ENSG00000058668	12	0	0	0	1	6	0	0	15	0	16	0	0	1	0	0	18	0	0	0	0	1	0	0	9	0	0	0	0	11	2	0	2	2	0	0	0	0	0	0	1	0	8	0	0	0	0	0	0
ENSG00000058673	384	339	320	87	236	459	321	311	385	41	317	267	241	305	127	148	164	140	27	379	147	105	190	105	111	267	95	187	140	144	88	98	231	43	10	2	43	5	221	291	129	296	168	378	156	506	396	161	376
ENSG00000058729	41	18	13	11	0	52	0	0	32	12	38	0	0	0	1	0	56	0	2	0	0	0	0	0	10	8	32	16	0	3	15	0	6	1	0	0	0	0	0	38	13	8	124	0	0	0	0	25	35
ENSG00000058799	68	23	12	29	46	47	0	115	45	5	91	0	6	46	17	0	48	2	10	1	12	14	0	8	32	53	26	5	17	14	40	12	24	26	0	0	6	0	31	111	0	52	19	8	36	26	21	53	21
ENSG00000058804	18	12	6	0	8	9	13	44	3	1	2	21	1	2	5	25	40	0	1	15	3	2	4	0	1	6	25	9	2	26	1	5	3	8	1	14	0	0	0	0	2	1	4	4	7	3	0	30	3
ENSG00000058866	138	229	159	44	189	137	9	79	145	122	203	88	103	67	159	415	161	46	65	191	189	61	78	137	58	145	99	70	106	159	64	153	118	38	93	8	150	235	118	66	64	158	109	64	165	42	325	153	180
ENSG00000059122	1	0	0	0	1	0	0	0	0	0	0	0	0	0	0	0	0	0	0	0	0	0	0	0	1	0	0	0	0	0	0	0	0	0	0	0	0	0	0	0	0	0	0	0	0	0	0	0	0
ENSG00000059145	1	3	4	3	2	13	0	0	0	0	6	0	12	3	2	30	3	2	4	7	0	0	0	9	3	5	4	4	0	7	1	6	4	0	0	0	0	0	4	6	0	6	8	4	6	0	0	5	1
ENSG00000059377	859	1739	728	204	782	761	1153	559	814	296	843	471	479	1179	418	1042	816	220	211	1349	496	242	780	774	559	673	260	727	264	516	331	464	576	239	453	10	822	793	595	1013	295	848	736	452	532	667	1451	629	556
ENSG00000059378	0	4	0	0	0	0	43	0	0	0	8	0	23	0	3	0	3	0	0	4	0	3	0	0	0	0	6	0	0	3	2	0	3	7	0	0	0	0	0	15	1	2	0	0	0	25	1	0	1
ENSG00000059573	44	13	3	0	0	22	72	0	0	0	0	0	17	0	0	0	53	1	0	0	0	1	0	0	0	0	1	0	9	19	22	0	2	6	0	0	0	0	7	0	19	8	0	0	0	0	0	2	0
ENSG00000059588	19	34	0	0	26	38	0	101	9	0	0	0	2	0	1	0	23	0	0	0	0	11	0	0	0	0	0	0	0	5	3	0	1	3	0	0	0	0	1	1	2	13	0	0	9	0	0	0	0
ENSG00000059691	26	0	0	12	0	7	87	0	26	0	0	1	3	40	0	0	42	0	0	1	0	0	0	4	40	0	0	0	9	5	3	1	5	9	0	1	0	0	0	0	0	4	0	0	10	0	5	14	0
ENSG00000059728	25	28	8	2	5	24	21	21	43	6	14	6	6	32	6	3	43	8	11	22	11	10	2	14	80	6	10	30	2	87	26	20	21	47	44	2	7	18	2	20	32	30	3	17	18	9	26	17	15
ENSG00000059758	40	40	17	6	77	55	210	0	82	20	56	7	51	64	16	114	47	28	7	34	18	15	197	20	27	46	7	56	20	24	23	25	50	17	1	0	23	7	60	66	66	65	26	4	63	38	52	48	19
ENSG00000059769	0	0	0	0	0	0	13	0	0	0	0	0	0	0	0	0	2	0	0	0	0	0	0	0	1	0	0	0	0	0	0	0	0	2	0	0	0	0	0	0	0	0	0	0	0	0	0	0	0
ENSG00000059804	545	2097	921	361	871	579	664	627	1025	390	634	1051	570	1216	759	1196	885	253	323	1257	694	378	851	677	432	602	326	743	165	729	366	613	765	270	134	20	321	205	690	603	363	662	671	528	476	382	804	705	646
ENSG00000059915	0	0	0	0	0	1	0	0	0	0	0	0	0	0	0	0	0	0	0	0	0	0	0	0	0	0	0	0	0	0	0	0	0	0	0	0	0	0	0	0	0	0	0	0	0	0	0	0	0
ENSG00000060069	0	0	0	0	0	0	0	0	0	0	0	0	0	0	0	0	0	0	0	0	0	0	0	0	1	0	0	0	1	0	0	0	0	1	0	0	0	0	0	0	0	0	0	0	0	0	0	4	0
ENSG00000060138	98	206	133	21	99	103	74	208	64	49	77	38	156	98	75	168	193	59	36	71	105	67	142	59	34	94	73	74	48	107	45	119	101	72	202	0	31	125	86	33	44	57	97	39	150	62	152	71	48
ENSG00000060140	2	4	0	2	2	0	29	0	0	4	0	0	0	0	0	0	7	0	0	0	0	0	0	0	0	0	0	0	0	5	2	0	0	0	0	0	0	0	0	0	0	0	0	0	3	0	0	0	0
ENSG00000060237	73	121	81	15	57	87	11	76	42	16	64	17	88	62	13	2	105	26	12	51	40	30	10	13	30	36	27	26	7	42	19	33	44	23	0	0	1	2	20	20	38	31	144	31	24	69	50	31	39
ENSG00000060303	0	0	0	0	0	0	0	0	0	0	0	0	0	0	0	0	0	0	0	0	0	0	0	0	0	0	0	0	0	0	0	0	0	0	0	0	0	0	0	0	0	0	0	0	0	0	0	0	0
ENSG00000060339	285	203	161	95	107	90	358	200	273	75	168	145	176	317	142	426	266	99	95	110	56	109	76	53	131	66	77	86	61	76	98	39	147	85	34	0	140	577	135	339	105	89	397	119	183	85	238	138	127
ENSG00000060491	2	0	0	0	0	0	0	0	0	0	0	0	0	0	0	0	0	0	0	0	0	0	0	0	0	0	0	0	0	0	0	0	0	1	0	0	0	0	0	0	0	0	0	0	0	0	0	1	0
ENSG00000060558	7	14	9	4	10	3	29	40	7	8	2	1	0	0	14	0	8	12	0	4	17	11	1	10	7	21	13	15	2	10	5	23	16	5	58	0	0	27	5	1	4	20	21	0	9	0	14	6	15
ENSG00000060566	0	0	0	0	0	0	0	0	0	0	0	0	0	0	0	0	0	0	0	0	0	0	0	0	0	0	0	0	0	0	0	0	0	0	0	0	0	0	0	0	0	0	0	0	0	0	0	0	0
ENSG00000060642	8	0	0	0	0	0	0	0	0	0	3	1	0	0	0	0	3	0	0	0	0	0	0	1	0	2	0	0	3	2	0	1	1	1	0	0	0	0	0	0	0	0	3	0	1	1	0	0	0
ENSG00000060656	0	0	0	0	0	0	0	0	0	0	0	0	0	0	0	0	0	0	0	0	0	0	0	0	0	0	0	0	0	0	0	0	0	0	0	0	0	0	0	0	0	0	0	0	0	0	0	0	0
ENSG00000060688	101	106	42	20	14	43	136	0	42	8	73	41	8	78	37	241	152	21	41	28	9	45	23	22	69	29	17	79	39	25	30	10	51	27	98	0	22	6	43	29	35	27	40	28	32	0	132	119	42
ENSG00000060709	0	0	0	0	0	0	0	0	0	0	0	0	0	0	0	0	0	0	0	0	0	0	0	0	0	0	0	0	0	0	0	0	0	0	0	0	0	0	0	0	0	0	0	0	0	0	0	0	0
ENSG00000060718	0	0	0	0	0	0	0	0	0	0	0	0	0	0	0	0	0	0	0	0	0	0	0	0	0	0	0	0	0	0	0	0	0	0	0	0	0	0	0	0	0	0	0	0	0	0	0	0	0
ENSG00000060749	0	0	2	0	3	0	42	1	0	4	24	9	11	2	0	0	5	0	0	0	4	2	0	0	7	0	0	5	11	4	5	0	2	3	0	0	0	0	2	9	0	0	18	0	3	26	0	2	10
ENSG00000060762	137	102	58	32	92	57	140	107	44	24	73	43	65	121	49	164	92	9	39	77	49	38	66	45	56	82	91	52	20	45	77	29	69	28	70	0	12	48	43	101	80	50	47	45	22	34	23	50	24
ENSG00000060971	14	8	3	0	10	17	0	0	6	0	0	0	0	1	0	0	13	0	0	0	0	0	0	0	44	0	16	4	3	6	1	2	7	14	1	1	0	3	0	5	0	18	0	0	7	0	0	1	14
ENSG00000060982	55	23	13	0	9	5	0	0	9	0	0	21	6	31	2	69	14	2	0	31	20	3	0	4	4	14	4	0	9	8	1	3	9	1	0	0	0	0	0	19	11	7	0	0	10	42	24	2	2
ENSG00000061273	1	1	1	0	2	0	0	0	3	5	11	0	0	0	0	0	7	0	0	0	0	0	0	0	7	0	3	0	0	1	0	7	1	4	0	0	0	28	0	0	10	0	0	0	7	5	0	1	8
ENSG00000061337	0	0	0	0	0	0	0	0	0	0	0	0	0	0	0	0	0	0	0	0	0	0	0	0	0	0	0	0	0	0	0	0	0	0	0	0	0	0	0	0	0	0	0	0	0	0	0	0	0
ENSG00000061455	0	0	0	0	0	0	0	0	0	0	0	0	0	0	0	0	0	0	0	0	0	0	0	0	0	0	0	0	0	0	0	0	0	0	0	0	0	0	0	0	0	0	0	0	0	0	0	0	0
ENSG00000061492	0	0	0	0	0	0	0	0	0	0	0	5	0	0	0	0	0	0	0	0	0	0	0	0	0	0	0	0	0	0	0	0	0	0	0	0	0	0	0	0	0	0	0	0	0	0	0	0	0
ENSG00000061656	0	0	0	0	0	0	34	0	0	0	0	0	0	0	0	0	0	0	0	0	0	0	0	0	0	0	0	1	0	0	0	0	0	0	0	0	0	0	0	0	0	0	0	0	0	0	0	0	0
ENSG00000061676	242	409	437	115	387	331	203	127	212	54	159	328	219	297	127	472	132	74	43	338	170	160	171	110	99	232	78	173	93	178	115	164	198	16	17	1	47	110	157	405	113	342	550	251	231	335	76	269	211
ENSG00000061794	39	36	8	5	2	26	100	23	33	29	24	1	17	21	13	0	99	2	12	5	0	23	16	12	34	22	21	19	18	15	22	4	13	7	0	0	3	97	0	0	9	10	48	31	8	0	3	43	20
ENSG00000061918	2092	3096	2186	764	1959	1645	936	1195	1813	609	2049	2066	1407	2639	1345	2535	1193	611	704	2299	1274	920	2251	1609	631	1550	1044	1425	520	1581	805	2068	1206	485	522	1	660	1475	1377	1664	967	1464	2085	1683	1193	1417	2367	2265	1609
ENSG00000061936	22	14	2	0	14	26	22	1	9	1	16	1	1	0	16	0	10	0	1	0	1	5	5	2	19	1	0	3	5	1	3	1	15	20	1	0	0	0	4	0	6	12	1	0	12	1	0	2	0
ENSG00000061938	0	0	0	0	0	0	1	0	0	0	1	0	0	0	1	0	1	0	0	0	0	1	0	1	0	0	0	1	1	0	3	0	0	2	0	0	0	0	0	0	0	0	0	0	0	0	1	0	0
ENSG00000061987	71	6	1	1	44	8	4	0	21	2	0	0	1	0	8	1	27	0	1	0	0	7	0	0	10	13	1	3	0	29	8	0	9	16	0	1	53	9	0	1	19	9	10	0	0	0	7	5	2
ENSG00000062038	0	0	0	0	0	0	0	0	0	0	0	0	0	0	0	0	0	0	0	0	0	0	0	0	0	0	0	0	0	6	0	0	0	0	0	0	0	0	0	0	0	0	0	0	0	0	0	0	0
ENSG00000062096	0	0	0	0	0	0	0	0	0	0	0	0	0	0	0	0	0	0	0	0	0	0	0	0	0	0	0	0	0	0	0	0	0	0	0	0	0	0	0	0	0	0	0	0	0	0	0	0	0
ENSG00000062194	300	180	240	106	127	340	358	216	177	66	188	196	112	116	115	487	262	145	68	244	113	128	208	109	189	113	156	235	93	151	105	91	247	96	102	0	195	100	142	240	208	220	166	175	194	172	184	233	194
ENSG00000062282	13	0	0	0	0	0	0	0	6	3	0	0	0	0	0	0	10	0	0	0	0	0	0	0	14	0	0	0	0	14	13	0	1	11	0	0	0	0	0	0	0	6	0	15	0	0	0	0	1
ENSG00000062370	0	0	0	0	1	0	0	0	0	0	0	0	0	0	0	0	0	0	0	0	0	0	0	0	0	1	0	0	0	0	0	0	0	0	0	0	0	0	0	0	0	0	0	0	0	0	0	0	0
ENSG00000062485	104	96	36	32	41	47	144	114	91	20	42	63	45	19	37	116	164	8	22	18	15	13	3	16	49	26	45	29	13	71	29	16	24	12	0	1	20	68	48	79	24	6	63	7	39	12	24	37	108
ENSG00000062524	0	0	1	0	7	21	0	0	1	0	0	0	0	0	0	0	0	0	0	0	0	0	0	0	0	0	7	0	0	4	0	5	0	0	0	0	0	0	0	0	0	0	0	0	0	0	0	0	0
ENSG00000062582	0	0	0	0	0	0	0	0	0	0	0	0	0	0	0	0	0	0	0	0	0	0	0	0	0	0	0	0	0	0	0	0	0	0	0	0	0	0	0	0	0	0	0	0	0	0	0	0	0
ENSG00000062598	90	246	319	60	92	144	277	329	101	49	294	64	61	31	92	98	158	29	36	183	135	87	55	140	118	49	129	163	48	104	29	49	80	34	2	1	0	0	133	2	1	80	109	92	92	165	193	72	57
ENSG00000062650	53	70	37	14	49	1	107	36	53	6	72	60	53	29	11	0	84	26	23	129	25	30	89	31	103	16	14	40	32	30	41	29	62	32	1	0	0	4	49	107	38	19	137	3	56	44	4	37	54
ENSG00000062716	460	83	85	67	38	253	278	233	361	33	375	113	25	261	52	153	118	35	44	63	62	32	155	49	341	62	62	92	66	269	174	26	59	132	3	1	131	22	92	214	155	140	88	32	66	55	207	184	103
ENSG00000062725	9	37	19	14	11	0	76	55	22	6	2	20	2	0	4	88	16	28	7	3	6	6	7	2	20	3	2	25	6	15	6	0	7	7	0	0	0	0	12	58	4	0	25	16	19	3	0	23	12
ENSG00000062822	10	0	0	0	16	0	0	0	0	0	14	0	0	0	0	0	40	0	0	0	0	0	0	0	6	22	0	0	4	0	1	0	0	5	0	0	0	0	0	0	0	0	0	0	0	0	0	0	0
ENSG00000063015	0	0	0	0	0	0	0	0	0	0	0	0	0	0	0	0	0	0	0	0	0	0	0	0	0	0	0	0	0	0	0	0	0	0	0	0	0	0	0	0	0	0	0	0	0	0	0	0	0
ENSG00000063046	114	53	53	28	66	29	61	60	75	9	90	17	67	38	94	16	175	23	28	29	7	48	15	24	65	35	42	87	25	60	56	8	71	24	15	51	1	166	25	49	58	10	41	36	55	3	86	60	53
ENSG00000063127	0	2	0	2	0	0	0	0	6	0	0	0	0	0	0	0	0	0	0	0	0	0	0	0	5	0	0	0	0	1	1	0	1	0	0	0	0	0	0	0	0	0	0	0	0	0	0	0	0
ENSG00000063169	0	0	0	0	0	0	0	0	0	0	0	0	0	0	0	0	0	0	0	0	0	0	0	0	0	0	0	0	0	0	0	0	0	0	0	1	0	0	0	0	0	0	0	0	0	0	0	0	0
ENSG00000063176	1	0	4	0	0	0	0	2	0	0	0	0	0	0	0	0	4	0	1	1	0	0	0	2	0	7	0	0	0	0	0	0	0	0	0	0	0	0	4	1	0	0	0	0	0	16	0	0	0
ENSG00000063177	639	211	217	208	138	334	512	417	292	210	423	212	102	182	397	364	2055	83	397	43	75	432	158	90	1035	182	484	602	352	390	464	93	670	431	49	245	325	472	129	223	357	103	509	98	604	60	119	291	231
ENSG00000063180	0	0	0	0	0	0	0	0	0	0	0	0	0	0	0	0	0	0	0	0	0	0	0	0	0	0	0	0	0	0	0	0	0	0	0	0	0	0	0	0	0	0	0	0	1	0	0	0	0
ENSG00000063241	0	0	0	0	0	0	0	0	0	0	0	0	0	0	0	0	4	0	2	0	0	3	0	0	4	0	0	0	0	0	0	0	2	1	0	0	0	13	0	0	0	0	0	0	0	0	0	0	0
ENSG00000063244	4	4	11	1	1	0	2	22	13	2	2	24	9	2	5	1	20	8	2	8	2	9	7	4	2	3	0	13	4	3	7	3	6	7	0	0	2	0	11	0	2	1	29	0	10	1	0	7	8
ENSG00000063245	0	0	0	0	0	0	0	0	0	0	0	0	0	0	0	0	0	0	0	0	0	0	0	0	1	0	0	0	0	0	0	0	0	2	1	0	0	11	0	0	0	0	0	0	0	0	1	1	1
ENSG00000063322	16	5	7	3	11	4	0	11	8	0	0	7	0	0	2	42	22	6	5	4	3	3	6	3	12	5	4	8	13	13	4	7	12	10	0	0	43	69	5	5	10	4	27	0	9	21	5	10	3
ENSG00000063438	0	0	0	0	0	0	0	0	0	0	0	0	0	0	0	0	0	0	0	0	0	0	0	0	0	0	0	0	0	0	0	0	0	0	0	0	0	0	0	0	0	0	0	0	0	0	0	0	0
ENSG00000063515	0	0	0	0	0	0	0	0	0	0	0	0	0	0	0	0	0	0	0	0	0	0	0	0	0	0	0	0	0	0	0	0	0	0	0	0	0	0	0	0	0	0	0	0	0	0	0	0	0
ENSG00000063587	0	0	0	0	0	0	0	0	0	0	0	0	0	0	0	0	1	1	2	1	2	0	0	0	0	0	0	0	0	0	0	0	3	0	0	0	0	0	0	0	0	0	0	0	1	0	0	0	0
ENSG00000063601	0	0	1	0	8	0	0	0	3	0	0	0	0	0	1	0	0	0	0	0	0	2	5	0	9	0	0	3	4	6	1	0	2	0	0	0	0	0	0	0	0	0	0	0	7	0	0	0	3
ENSG00000063660	0	0	0	0	0	0	0	0	0	0	0	0	0	0	0	0	0	0	0	0	0	0	0	0	0	0	0	0	0	0	0	0	0	0	0	0	0	0	0	0	0	0	0	0	0	0	0	0	0
ENSG00000063761	0	0	0	2	0	0	34	27	0	0	0	0	0	0	0	0	7	0	0	0	0	0	0	0	8	0	0	0	0	0	0	0	0	6	0	0	0	0	0	0	0	0	0	0	6	0	0	6	0
ENSG00000063854	36	63	48	4	21	20	66	42	22	3	34	21	54	0	16	7	238	7	11	15	15	13	5	14	19	20	28	37	15	17	21	21	14	6	19	0	9	136	0	17	16	35	27	17	11	30	6	42	45
ENSG00000063978	48	99	60	12	30	95	80	13	60	24	51	52	0	39	24	54	111	16	26	11	1	24	13	20	65	10	24	64	28	31	40	19	65	16	0	0	12	0	18	43	43	38	95	31	44	45	48	47	12
ENSG00000064012	56	10	19	1	2	40	6	54	57	0	17	0	0	0	2	0	19	5	5	0	0	10	0	1	41	0	20	2	3	53	27	5	8	43	0	0	0	0	10	0	38	14	0	0	7	4	0	19	0
ENSG00000064042	0	0	0	0	0	0	0	0	0	0	0	0	0	18	0	0	1	0	0	0	0	0	0	1	0	0	0	0	0	6	0	0	0	0	0	0	0	0	0	0	0	0	0	0	0	0	0	0	0
ENSG00000064102	37	22	14	23	22	40	119	37	20	0	22	49	0	118	11	19	75	0	10	15	11	14	12	18	0	30	28	6	3	17	18	0	22	8	0	0	0	0	0	4	16	0	24	8	24	54	0	0	1
ENSG00000064115	16	42	18	0	57	1	0	51	25	1	13	52	2	53	11	230	18	13	6	39	25	1	38	10	0	50	7	11	9	15	9	24	12	17	3	0	48	0	51	81	20	15	37	43	12	8	47	39	35
ENSG00000064195	0	0	0	0	0	0	0	0	0	0	0	0	0	0	0	0	0	0	0	0	0	0	0	0	0	0	0	0	0	0	0	0	0	0	0	0	0	0	0	0	0	0	0	0	0	0	0	0	0
ENSG00000064199	17	17	11	0	5	10	5	5	8	3	11	17	1	14	5	8	11	0	3	10	10	11	6	8	8	19	10	10	6	10	3	4	8	2	0	0	14	0	2	13	4	5	3	11	4	6	12	5	6
ENSG00000064201	119	310	111	13	57	51	81	155	124	19	99	203	49	82	25	149	118	11	16	159	71	30	27	84	39	163	28	5	29	58	26	69	24	14	120	1	52	125	57	90	26	58	45	11	77	22	97	43	53
ENSG00000064205	0	0	0	0	0	0	0	0	0	0	0	0	0	0	0	0	0	0	0	0	0	0	0	0	0	0	0	0	0	1	0	0	0	0	0	0	0	0	0	0	0	0	0	0	0	1	0	0	0
ENSG00000064218	0	0	0	0	0	0	0	0	0	0	0	0	0	0	0	0	0	0	0	0	0	0	0	0	0	0	0	0	0	0	0	0	0	0	0	0	0	0	0	0	0	0	0	0	0	0	0	0	0
ENSG00000064225	60	48	136	64	103	27	45	81	67	23	59	136	69	57	56	82	20	43	19	123	86	23	127	84	10	117	32	68	8	66	37	65	43	40	1	0	10	171	94	63	9	18	111	41	39	64	113	88	69
ENSG00000064270	0	0	0	0	0	0	0	0	0	0	0	0	0	0	0	0	12	0	0	0	0	0	0	0	0	0	0	0	0	0	0	0	0	0	0	0	0	0	0	0	0	0	0	0	0	0	0	0	0
ENSG00000064300	0	0	0	0	0	1	0	0	0	0	2	0	0	0	0	0	0	0	0	0	0	0	0	0	0	0	0	0	0	0	0	0	0	0	0	0	0	0	0	0	0	0	0	0	0	0	0	0	0
ENSG00000064309	0	0	0	0	0	0	0	0	0	0	0	0	0	0	0	0	0	0	0	0	0	0	0	0	0	0	0	0	0	0	0	0	0	0	0	0	0	0	0	0	0	0	0	0	0	0	0	0	0
ENSG00000064313	177	80	87	50	20	130	37	32	50	27	129	28	69	60	47	275	106	22	21	13	29	33	27	24	26	14	10	70	35	32	48	10	41	38	11	0	0	122	26	53	116	67	216	45	55	113	118	36	73
ENSG00000064393	124	362	158	66	147	255	139	325	158	64	101	156	67	162	77	282	167	71	52	128	82	56	67	75	124	185	114	141	72	91	95	91	110	74	39	0	200	149	166	160	115	157	319	162	114	204	350	133	190
ENSG00000064419	150	296	46	41	12	11	212	24	30	7	12	95	74	1	19	0	277	6	2	37	11	25	67	12	6	3	12	1	15	63	51	8	42	37	0	45	0	1	43	3	34	49	133	51	51	1	138	84	78
ENSG00000064489	0	0	0	0	0	0	0	0	0	0	0	0	0	0	0	0	0	0	0	0	0	0	0	0	0	0	0	0	0	0	0	0	0	0	0	0	0	0	0	0	0	0	0	0	0	0	0	0	0
ENSG00000064490	36	30	0	0	25	17	25	37	36	11	22	13	12	17	12	41	76	9	9	0	8	6	48	14	18	10	16	5	2	8	18	11	21	13	18	0	3	0	17	2	0	12	23	0	13	0	18	16	22
ENSG00000064545	5	0	0	0	0	0	0	2	0	5	0	0	0	0	0	0	0	0	0	0	0	0	0	0	19	0	0	0	0	6	1	0	4	5	0	0	0	0	0	0	0	0	0	0	0	0	0	0	0
ENSG00000064547	0	0	0	0	0	4	0	0	0	0	0	0	0	4	2	0	3	0	0	0	0	0	0	0	7	0	0	0	0	0	0	0	0	5	0	0	0	0	0	0	1	0	0	0	2	0	0	0	0
ENSG00000064601	18390	28639	23527	4337	20657	14050	15328	16088	16273	5446	14458	25408	18240	22095	8725	21775	17097	4753	4911	30654	11662	6213	16691	18367	5410	26341	10741	11157	6821	14462	4935	16660	15212	5241	23824	456	23639	23773	31218	18270	11863	20134	18434	17084	11803	19843	34105	16941	19157
ENSG00000064607	5	9	0	0	0	3	3	0	11	1	0	0	0	0	0	3	5	0	3	28	0	0	0	0	6	0	0	0	0	2	5	10	2	4	0	0	0	0	0	1	0	0	0	0	3	0	0	2	0
ENSG00000064651	6	22	1	0	0	0	0	3	0	0	1	2	2	21	8	6	6	0	6	6	0	1	8	0	14	0	26	0	0	6	7	4	4	3	0	0	8	0	1	0	0	9	9	0	1	30	5	1	7
ENSG00000064652	85	79	42	7	28	61	0	46	2	16	61	60	0	96	13	1	26	6	18	88	23	26	32	26	1	35	18	0	24	27	31	62	0	10	29	2	0	1	64	0	55	48	45	59	35	0	178	60	70
ENSG00000064655	0	0	0	0	0	0	0	0	0	0	0	0	0	0	0	0	0	0	0	0	0	0	0	0	0	0	0	0	0	0	0	0	0	0	0	0	0	0	0	0	0	0	0	0	0	0	0	0	0
ENSG00000064666	178	144	164	31	361	113	98	114	83	35	70	80	78	250	69	172	257	38	50	168	72	46	68	92	116	125	87	81	40	148	63	52	138	81	264	19	136	211	113	55	69	44	230	29	113	92	242	124	80
ENSG00000064687	1	2	8	2	0	0	1	0	0	4	1	2	1	3	2	12	8	1	5	1	1	4	1	9	20	7	4	5	2	6	4	7	6	18	17	0	0	4	2	0	1	3	1	1	7	0	0	5	3
ENSG00000064692	0	0	0	0	0	0	0	0	0	0	0	0	0	0	0	0	0	0	0	0	0	0	0	0	0	0	0	0	0	0	0	0	0	0	0	0	0	0	0	0	0	0	0	0	0	0	0	0	0
ENSG00000064703	14	26	4	0	15	0	0	0	6	0	0	0	0	47	0	0	1	0	0	0	4	5	0	8	1	0	7	10	0	1	1	0	5	7	0	2	1	0	0	26	2	0	47	0	4	0	2	0	0
ENSG00000064726	15	52	14	11	40	34	0	18	10	2	12	1	24	20	8	103	19	0	9	30	5	8	4	36	18	23	12	33	3	24	6	37	21	4	1	0	0	0	10	49	15	13	75	58	8	18	44	15	25
ENSG00000064763	0	36	19	5	31	2	0	13	55	2	60	49	11	4	8	1	107	9	0	58	21	13	1	15	0	0	8	13	10	24	1	15	23	5	58	0	17	100	6	1	15	2	31	0	11	24	4	13	10
ENSG00000064787	1	0	0	0	1	0	0	0	0	0	0	0	0	0	0	0	1	0	0	0	0	0	0	0	12	0	0	0	0	0	0	1	0	0	0	0	0	0	0	0	0	0	0	0	1	0	0	0	0
ENSG00000064835	0	0	0	0	0	0	0	0	0	0	0	0	0	0	0	0	0	0	0	0	0	0	0	0	0	0	0	0	0	0	0	0	1	0	0	0	0	0	0	0	0	0	0	0	0	0	0	0	0
ENSG00000064886	58	25	0	0	0	23	110	0	18	11	24	12	0	0	36	0	44	17	6	0	8	15	0	0	0	0	4	52	10	10	10	0	31	3	0	0	0	0	0	16	23	8	0	10	40	24	0	21	25
ENSG00000064932	0	0	0	0	2	0	0	0	0	0	1	0	0	0	0	0	0	0	0	0	0	0	0	0	2	0	0	1	0	0	0	0	1	2	0	0	0	0	0	0	1	0	0	0	0	0	0	0	1
ENSG00000064933	34	15	34	12	3	42	34	12	8	3	41	14	0	0	33	1	57	7	7	19	9	18	51	17	14	30	19	28	12	28	16	9	22	16	64	9	0	0	12	51	27	9	35	18	6	5	12	17	29
ENSG00000064961	41	57	36	5	52	46	35	24	14	33	32	23	41	68	15	29	36	18	13	61	13	6	27	80	66	106	36	59	48	21	12	101	37	31	478	21	91	313	59	87	23	11	49	11	52	43	145	98	93
ENSG00000064989	0	0	1	0	0	28	0	4	5	0	0	0	0	0	0	0	4	0	0	0	0	0	0	1	9	1	0	0	4	0	2	0	0	2	0	0	0	0	0	3	7	0	0	31	0	0	0	0	0
ENSG00000064995	7	8	6	0	10	5	26	23	9	0	0	7	0	2	1	0	10	0	2	4	5	5	5	2	1	2	0	12	0	4	0	5	5	1	0	0	1	0	5	0	9	6	8	0	0	4	4	9	3
ENSG00000064999	5	2	7	9	19	15	3	13	7	3	0	0	0	0	5	0	0	12	2	16	7	4	15	1	5	26	0	9	0	5	7	0	9	5	0	0	0	0	0	16	1	29	0	0	4	2	11	19	19
ENSG00000065000	39	0	6	6	6	8	7	7	6	1	0	1	0	0	3	5	23	0	0	7	4	4	0	3	31	0	16	16	13	2	7	7	8	3	5	29	1	8	4	0	0	8	0	3	4	32	0	11	5
ENSG00000065029	2	22	16	0	2	0	53	8	0	0	8	0	0	0	10	17	33	0	12	12	0	5	0	5	27	33	3	1	12	23	8	2	13	11	0	48	0	0	14	0	27	20	13	0	1	0	32	11	17
ENSG00000065054	6	0	1	0	1	0	51	33	2	0	7	0	0	1	0	21	50	11	0	0	0	3	0	0	1	0	0	0	1	3	0	0	0	0	0	33	0	23	0	0	0	0	11	0	0	0	0	1	14
ENSG00000065057	1	3	5	0	2	0	0	0	4	0	0	0	0	0	0	0	4	0	0	0	0	1	0	0	0	0	0	0	0	1	1	0	3	0	0	0	0	0	0	0	6	5	0	0	0	0	0	0	0
ENSG00000065060	38	159	123	12	43	65	233	39	46	18	55	46	5	90	17	32	68	9	1	102	38	36	91	27	44	105	62	57	30	64	26	36	81	14	13	0	0	0	8	70	13	95	11	104	22	59	65	121	71
ENSG00000065135	200	186	102	45	50	105	244	203	186	15	133	130	181	164	71	265	243	10	45	115	36	42	70	27	99	45	46	106	46	153	102	39	106	43	19	0	147	27	64	116	72	82	288	48	109	110	53	139	138
ENSG00000065150	98	47	0	17	26	2	189	71	18	0	1	0	4	0	44	353	117	0	16	37	0	16	0	5	9	20	2	25	7	18	29	1	22	15	0	0	0	0	31	1	85	2	0	9	35	80	1	1	21
ENSG00000065154	60	36	19	14	7	24	35	84	64	6	16	41	0	0	9	0	366	0	16	12	4	22	27	0	48	11	28	50	0	65	40	3	30	21	0	0	103	26	7	27	23	0	15	0	9	25	0	10	31
ENSG00000065183	24	0	0	19	0	7	26	2	12	1	0	17	0	0	29	0	87	0	38	41	0	7	0	4	0	0	0	0	1	17	23	0	18	8	0	0	0	0	0	0	17	0	9	0	10	0	0	22	16
ENSG00000065243	50	80	23	38	34	71	106	65	103	24	56	40	50	55	38	141	68	15	29	15	28	39	82	19	105	8	24	11	15	48	55	11	31	48	1	48	1	152	16	32	63	9	120	38	25	53	56	46	59
ENSG00000065268	0	12	0	0	4	0	0	0	9	3	0	0	0	0	0	0	18	0	0	0	4	0	0	4	15	0	7	0	0	4	0	0	5	1	0	0	0	0	1	0	0	0	0	0	0	0	0	0	14
ENSG00000065308	6	11	0	0	0	0	0	2	0	1	0	7	0	3	1	1	4	1	1	9	1	0	3	0	0	11	2	7	1	5	1	0	3	2	0	0	0	9	2	0	0	0	5	0	0	7	0	3	0
ENSG00000065320	0	0	0	0	0	0	0	0	0	0	0	0	0	0	0	0	0	0	0	0	0	0	0	0	0	0	0	0	0	0	0	0	0	0	0	0	0	0	0	0	0	0	0	0	0	0	0	0	0
ENSG00000065325	0	0	0	0	0	0	0	0	0	0	0	0	0	0	0	0	0	0	0	0	0	0	0	0	0	0	0	0	0	0	0	0	0	0	0	0	0	0	0	0	0	0	0	0	0	0	0	0	0
ENSG00000065328	6	6	2	0	1	1	1	0	0	2	1	2	1	0	2	10	69	11	3	1	3	1	0	0	2	7	2	1	1	0	1	4	0	0	0	0	0	0	0	1	0	0	9	1	7	0	0	1	0
ENSG00000065357	210	151	66	10	16	63	124	285	230	1	18	2	69	119	42	171	63	29	22	63	43	29	3	10	60	56	0	42	22	76	74	37	94	99	124	0	0	221	65	153	43	22	5	15	54	46	23	97	90
ENSG00000065361	0	0	0	0	0	0	0	0	0	0	0	0	0	0	0	0	0	0	0	0	0	0	0	0	0	0	1	0	0	0	0	0	1	0	0	1	0	0	0	0	0	0	0	0	0	0	0	0	0
ENSG00000065371	0	0	0	0	0	0	0	0	0	0	0	0	0	0	0	0	0	0	0	0	0	0	0	0	0	0	0	0	0	0	0	0	0	0	0	0	0	0	0	0	0	0	0	0	0	0	0	0	0
ENSG00000065413	49	46	10	14	2	71	108	0	59	8	4	3	0	5	10	0	48	27	12	0	2	17	0	5	97	0	19	16	29	46	30	10	14	46	0	0	4	0	1	129	10	28	0	0	8	1	8	31	1
ENSG00000065427	280	132	158	25	129	218	404	223	264	66	33	105	93	131	63	466	544	46	53	54	86	80	129	50	223	66	106	86	65	132	129	70	171	64	156	0	99	17	229	83	104	52	138	84	155	85	126	133	158
ENSG00000065457	63	123	62	8	34	22	19	44	47	3	26	12	72	63	18	61	37	3	9	41	9	6	45	34	5	73	41	19	3	22	9	40	20	4	0	0	18	0	23	31	25	40	0	25	17	105	49	44	10
ENSG00000065485	25	28	10	1	19	29	20	16	16	4	1	11	0	1	7	0	71	5	1	4	6	17	0	7	15	0	5	21	13	9	4	17	1	4	0	0	0	0	35	0	18	23	15	0	13	0	27	1	20
ENSG00000065491	2	1	4	0	8	0	13	35	21	0	23	0	0	0	0	7	12	1	1	11	1	1	0	0	1	4	19	0	0	7	0	0	1	9	0	0	0	0	0	13	7	0	0	0	0	0	0	3	0
ENSG00000065518	602	315	250	74	152	258	370	202	103	135	117	211	258	489	183	745	519	91	135	256	238	169	306	331	286	291	232	358	130	143	260	229	514	81	143	13	254	142	170	171	149	258	170	161	277	199	206	163	144
ENSG00000065526	2	38	0	3	28	0	62	0	20	4	0	9	5	41	3	1	7	1	0	8	10	0	18	11	4	4	3	5	8	10	5	6	7	18	1	0	0	0	17	47	2	17	9	1	7	1	5	2	15
ENSG00000065534	4069	11906	7081	1516	5393	7085	7987	6453	6597	1932	5983	7693	3137	5827	3560	5976	3378	2179	1482	7754	3690	2476	6133	3996	2130	2786	3134	3011	1370	2858	1687	2476	4519	1250	3188	67	4177	4510	5646	8198	2355	5753	6724	4162	3874	4799	6695	6469	6083
ENSG00000065548	94	47	66	9	38	55	82	70	103	1	28	0	133	39	68	185	177	11	31	54	21	29	32	4	98	70	26	86	48	62	65	21	70	50	72	26	39	89	75	66	42	44	97	9	54	39	62	74	37
ENSG00000065559	3	2	3	2	3	39	20	1	0	1	27	27	0	1	0	0	0	4	2	14	0	1	0	3	2	4	8	11	11	8	2	1	11	4	2	0	0	3	25	9	5	7	7	21	5	0	29	15	15
ENSG00000065600	19	115	70	17	28	104	5	26	48	11	59	38	19	100	28	53	25	10	2	74	38	17	85	48	50	24	16	22	20	17	18	21	16	9	25	0	33	0	26	0	27	48	46	32	10	0	105	54	21
ENSG00000065609	0	0	0	0	0	0	0	0	0	0	0	0	0	0	2	0	0	0	0	0	0	0	0	0	0	0	0	0	0	0	0	0	0	0	0	0	0	0	0	0	0	0	0	0	0	0	0	0	0
ENSG00000065613	25	62	14	13	23	8	0	1	11	3	21	14	7	17	10	0	33	25	3	42	12	18	19	6	13	0	2	0	6	14	11	5	8	16	0	0	84	0	14	40	14	11	1	33	4	31	51	14	38
ENSG00000065615	348	416	293	75	239	109	431	161	287	72	436	208	62	498	135	391	296	37	80	543	144	118	186	233	246	240	88	214	96	202	80	186	187	129	183	0	539	2	184	95	172	226	546	177	108	172	649	304	410
ENSG00000065618	0	0	0	0	7	0	0	0	1	0	0	6	0	8	0	0	53	0	0	0	1	0	0	0	0	4	1	0	0	1	2	0	0	0	22	0	0	0	0	0	0	0	0	0	0	0	0	0	4
ENSG00000065621	0	0	0	0	0	0	0	0	0	3	0	2	17	2	3	0	0	0	0	4	0	4	1	0	9	0	0	0	0	0	0	1	0	0	0	38	0	0	0	0	0	0	0	0	0	0	0	0	0
ENSG00000065665	8	0	1	0	1	0	0	0	0	1	0	0	0	0	0	0	1	0	0	10	0	0	0	0	0	0	5	0	0	5	3	6	12	7	0	0	0	0	0	0	5	0	0	1	0	12	0	6	0
ENSG00000065675	74	58	163	117	216	107	69	134	407	27	122	202	36	170	90	168	57	39	52	104	88	41	340	120	63	85	120	73	51	85	60	77	101	34	84	0	59	34	127	108	24	176	1	50	36	127	162	181	138
ENSG00000065717	2	0	0	0	0	0	0	0	0	0	0	0	0	0	0	0	0	0	0	0	0	0	0	0	0	0	0	0	0	0	0	0	0	0	0	0	0	0	0	0	0	0	0	0	0	0	0	0	0
ENSG00000065802	0	0	0	0	2	5	0	0	0	2	0	0	0	0	0	3	4	0	0	0	0	0	0	0	5	0	0	3	0	2	0	0	1	1	0	0	0	0	0	0	2	1	0	2	5	0	0	0	2
ENSG00000065809	38	38	13	6	12	9	16	36	24	3	49	29	2	26	18	43	14	0	5	24	7	6	22	4	12	17	2	44	11	18	14	29	14	19	4	0	21	29	19	44	20	12	71	4	25	8	40	40	44
ENSG00000065833	99	28	33	8	130	36	0	50	10	37	97	388	40	118	4	9	107	2	70	110	41	22	4	38	3	349	36	44	1	20	4	52	40	17	225	0	50	1	48	79	72	5	4	0	37	0	293	0	44
ENSG00000065882	78	62	81	16	90	72	70	115	53	36	51	135	94	109	46	213	29	18	24	83	57	42	46	34	64	46	63	51	53	52	55	45	40	32	30	11	36	14	109	109	44	78	117	96	58	57	63	99	91
ENSG00000065883	1	19	4	7	16	0	2	35	8	3	17	4	9	44	8	1	5	5	2	5	2	5	6	8	3	7	13	3	4	12	3	0	8	8	26	1	0	0	4	26	30	3	19	2	4	15	1	4	20
ENSG00000065911	191	388	190	55	173	176	223	227	166	31	241	262	160	422	106	206	152	107	40	270	86	148	117	162	72	172	164	232	157	216	74	107	207	79	19	0	90	103	108	196	99	160	251	155	104	286	324	276	126
ENSG00000065923	0	4	0	0	0	0	0	2	5	0	0	23	0	2	0	0	4	0	2	0	0	0	0	0	0	0	2	0	0	1	1	1	0	0	0	0	0	0	0	0	0	0	0	0	1	0	10	0	0
ENSG00000065970	12	75	36	1	6	15	0	17	3	3	54	9	23	49	4	0	29	0	0	20	9	12	0	9	0	13	17	32	14	22	12	15	25	10	1	0	0	0	11	7	1	13	34	4	9	23	25	17	27
ENSG00000065978	202	199	161	42	210	70	140	152	102	48	137	216	138	202	77	138	359	35	80	105	103	58	107	104	88	151	93	71	93	163	75	97	152	57	27	39	177	150	162	103	128	110	161	73	80	130	218	99	129
ENSG00000065989	0	0	0	0	0	0	0	0	0	0	0	0	0	0	0	0	1	0	0	0	0	1	0	0	1	0	0	0	0	0	1	0	0	0	0	0	0	0	0	0	0	0	0	0	0	0	0	7	0
ENSG00000066027	88	76	85	13	39	129	194	81	62	57	71	76	68	55	19	84	33	50	23	147	71	56	154	47	55	48	51	66	55	69	51	56	90	74	7	0	73	323	123	109	68	99	43	81	46	68	62	188	79
ENSG00000066032	0	0	0	0	0	0	0	0	0	0	0	0	0	0	0	0	0	0	0	0	0	0	0	0	0	0	0	0	0	0	0	0	0	0	0	0	0	0	0	0	0	0	0	0	0	0	0	0	0
ENSG00000066044	4	0	3	4	8	0	0	1	5	0	0	4	1	0	2	0	7	0	2	3	2	0	4	3	11	3	1	1	0	7	0	2	2	4	0	0	0	0	1	0	0	4	0	2	4	0	0	2	0
ENSG00000066056	0	0	0	0	0	0	1	0	0	0	0	0	0	0	0	0	0	0	0	0	0	0	0	0	0	0	0	0	0	0	0	0	0	0	0	0	0	0	0	0	0	0	0	0	0	0	0	0	0
ENSG00000066084	1	0	0	12	0	19	2	23	16	0	0	0	0	0	10	1	8	0	0	0	0	5	0	4	0	0	0	0	0	7	4	7	0	15	0	0	0	0	0	0	14	1	0	0	4	0	0	0	0
ENSG00000066117	6	1	1	3	1	2	3	2	1	1	3	3	0	1	0	26	3	0	1	2	1	1	0	0	0	0	0	0	3	1	3	0	3	3	0	0	25	0	0	1	3	2	0	0	2	1	0	7	0
ENSG00000066135	0	0	0	0	4	0	13	60	9	14	0	0	2	43	0	0	32	1	1	4	15	5	0	1	6	4	9	31	0	2	10	0	4	3	0	0	0	0	0	0	14	6	84	22	0	0	15	0	0
ENSG00000066136	147	78	83	29	79	34	181	167	79	23	38	181	96	123	56	139	176	12	20	45	33	19	85	29	62	64	26	84	40	71	34	42	58	31	21	0	8	0	58	100	20	67	100	27	29	83	147	85	52
ENSG00000066185	224	224	268	172	211	133	27	165	72	130	203	261	153	201	96	564	67	64	89	220	80	105	530	148	37	96	58	57	80	38	93	68	115	45	3	36	361	13	162	130	19	133	197	67	159	79	165	394	70
ENSG00000066230	0	0	0	0	0	0	0	0	0	0	0	0	0	0	0	0	0	0	0	0	0	0	0	0	0	0	0	0	0	0	0	0	0	0	0	0	0	0	0	0	0	0	0	0	0	0	0	0	0
ENSG00000066248	0	0	0	0	0	0	0	0	0	0	0	0	0	0	0	0	0	0	0	0	0	0	0	0	0	0	0	0	0	0	0	0	0	0	0	1	0	0	0	0	0	0	0	0	0	3	0	0	0
ENSG00000066279	1	17	7	1	11	0	0	0	0	0	4	0	1	0	2	0	56	0	0	8	1	2	9	4	0	0	0	0	6	3	0	0	8	4	0	0	0	0	0	6	1	19	2	0	10	1	3	6	0
ENSG00000066294	217	469	208	63	383	282	179	164	147	70	190	367	268	490	97	303	174	42	76	233	177	85	174	61	64	196	86	156	31	177	70	111	152	47	104	5	269	73	178	226	125	145	224	389	188	296	337	104	132
ENSG00000066322	62	87	54	21	35	49	163	52	45	35	31	52	28	34	17	18	245	5	5	19	9	13	12	32	35	41	35	64	30	46	48	13	48	23	0	0	44	160	36	22	9	31	27	1	43	1	15	32	4
ENSG00000066336	4	0	0	0	0	3	0	0	6	0	0	0	0	6	0	0	0	0	0	3	0	2	0	0	5	1	0	2	0	4	1	0	1	5	0	0	0	2	0	0	0	0	0	0	1	0	0	0	2
ENSG00000066379	27	1	2	3	3	1	36	29	20	0	12	4	8	6	7	6	39	0	4	12	6	1	8	0	3	0	2	18	6	6	1	12	9	7	0	13	0	0	4	0	1	9	0	0	9	4	11	4	1
ENSG00000066382	4	1	3	0	2	0	0	0	0	0	17	3	2	0	4	0	0	1	4	0	0	4	4	7	2	0	0	0	9	1	0	3	2	2	0	0	0	0	8	3	0	0	0	0	0	0	0	1	5
ENSG00000066405	0	0	0	0	0	0	0	0	0	0	0	0	0	0	0	0	0	0	0	0	0	0	0	0	0	0	0	0	0	1	0	0	0	0	0	0	0	0	0	0	0	0	0	0	0	0	0	0	0
ENSG00000066422	31	20	13	5	20	0	12	0	4	0	0	6	3	1	0	45	23	2	0	4	0	1	0	3	15	0	11	42	0	1	2	3	9	7	0	0	4	5	0	1	25	11	0	0	5	3	22	12	0
ENSG00000066427	18	13	27	0	6	41	48	47	28	4	0	16	32	5	0	19	61	3	15	23	0	12	0	6	24	24	42	34	28	9	11	3	73	12	0	0	47	0	20	12	4	47	103	21	7	0	0	10	16
ENSG00000066455	19	22	23	1	13	22	67	16	30	7	0	28	17	39	4	0	47	0	0	12	1	1	0	0	0	0	13	24	19	7	16	0	12	0	10	0	0	0	7	0	0	18	0	26	13	0	0	1	10
ENSG00000066468	0	0	0	0	0	0	0	0	0	0	0	0	0	0	0	0	0	0	0	0	0	0	0	0	0	0	0	0	0	0	0	0	0	0	0	0	0	0	0	0	0	0	0	0	0	0	0	0	0
ENSG00000066557	44	43	0	12	14	6	0	0	5	0	17	0	0	40	13	0	46	0	13	0	0	0	32	5	24	0	0	0	11	14	8	0	14	6	0	0	0	0	0	0	0	0	0	42	7	38	0	22	0
ENSG00000066583	15	17	26	4	25	6	59	19	6	5	1	31	20	5	9	32	58	3	10	27	8	11	22	29	13	22	4	20	12	19	10	16	28	13	58	0	16	1	8	16	27	5	15	5	14	9	20	14	30
ENSG00000066629	0	0	0	0	1	0	0	0	0	0	0	0	0	0	0	0	17	0	0	0	0	0	0	0	0	0	0	0	0	0	0	0	0	0	0	0	0	0	0	0	0	0	0	0	0	0	0	0	0
ENSG00000066651	28	0	0	15	4	27	0	0	9	0	36	0	0	0	1	0	20	0	10	17	0	1	0	0	2	0	9	0	8	2	1	0	0	5	0	0	0	0	0	0	6	0	0	0	5	0	0	0	0
ENSG00000066654	138	60	85	47	12	145	68	83	48	26	73	107	80	101	38	63	100	34	11	50	15	30	52	37	67	37	14	99	18	28	19	24	94	12	47	44	163	2	40	82	29	46	97	39	41	24	154	94	43
ENSG00000066697	16	8	14	4	11	11	16	14	6	16	14	6	20	8	25	18	28	22	24	20	41	15	12	20	14	16	12	30	14	17	13	17	66	13	7	0	18	37	6	18	15	19	16	6	31	15	14	10	8
ENSG00000066735	0	0	0	0	0	0	0	0	0	0	0	0	0	0	0	0	0	0	0	0	0	0	0	0	0	0	0	0	0	0	0	0	0	0	0	0	0	1	0	0	0	0	0	0	0	0	0	0	0
ENSG00000066739	7	0	0	1	0	21	0	24	1	4	30	36	0	44	5	0	30	4	0	0	0	0	10	0	0	0	0	0	0	6	5	0	16	2	0	0	0	0	4	0	0	0	0	0	12	0	0	0	0
ENSG00000066777	65	118	47	28	84	46	251	74	58	43	51	113	28	91	22	70	53	23	19	81	17	80	78	10	6	76	38	73	34	26	25	35	58	35	0	0	57	0	53	18	19	49	19	77	43	82	137	99	60
ENSG00000066813	0	0	0	0	0	0	0	0	0	0	0	0	0	0	0	0	0	0	1	0	0	0	0	0	0	0	0	0	0	0	0	0	0	0	0	0	0	0	0	0	0	0	0	0	0	0	0	0	0
ENSG00000066827	5	14	22	1	3	0	0	0	1	0	0	0	8	5	0	0	0	0	1	0	0	2	0	1	0	2	0	2	0	5	1	0	0	4	0	0	0	0	0	0	0	0	0	0	2	0	0	0	9
ENSG00000066855	6	6	19	0	2	6	0	4	14	0	1	8	0	11	2	6	11	0	2	7	14	0	3	1	11	8	0	0	7	6	0	5	3	4	0	0	17	0	19	14	0	12	0	1	5	0	22	13	19
ENSG00000066923	0	0	0	2	0	0	0	0	0	0	0	0	0	3	1	0	3	0	1	0	0	0	0	0	0	2	0	0	0	0	0	0	0	0	0	0	0	0	0	5	1	0	4	0	1	0	0	0	0
ENSG00000066926	97	83	69	0	25	12	138	102	32	2	5	44	41	126	41	1	781	6	10	41	15	37	31	49	22	77	60	64	28	37	10	2	84	14	1	12	0	168	59	67	26	55	1	69	35	188	118	37	32
ENSG00000066933	11	51	7	1	7	6	111	0	9	1	20	27	0	18	10	13	16	0	5	0	1	5	11	1	34	5	1	12	6	14	9	0	9	13	1	0	0	0	0	1	11	0	19	0	0	6	0	0	23
ENSG00000067048	0	0	1	0	0	0	1	0	0	0	0	0	0	0	0	0	0	0	1	0	1	0	0	0	14	50	45	2	0	111	71	0	0	40	0	0	0	0	27	0	7	0	18	32	0	0	0	51	29
ENSG00000067057	195	101	282	14	320	178	126	137	84	23	171	389	10	248	28	53	195	31	60	943	28	24	159	525	29	222	66	74	21	183	62	215	188	97	199	0	706	295	232	406	152	265	151	53	108	151	222	179	78
ENSG00000067064	44	34	29	7	25	48	33	52	22	8	23	13	21	34	11	119	58	8	11	36	20	27	21	12	56	59	31	35	24	23	33	13	59	3	41	0	0	0	20	6	30	26	32	28	32	39	15	22	24
ENSG00000067066	153	157	49	67	82	284	436	402	237	78	31	230	43	131	156	43	694	55	53	88	56	109	23	7	248	82	115	119	94	176	138	67	154	211	49	0	305	1	56	97	166	66	183	77	196	35	41	47	139
ENSG00000067082	112	86	20	21	56	144	109	50	99	32	29	25	36	126	27	63	109	30	29	38	8	20	2	43	121	36	36	59	14	69	61	38	56	82	23	0	77	66	20	87	47	32	77	15	46	11	57	88	47
ENSG00000067113	0	0	0	0	0	0	10	0	5	0	11	0	0	0	0	0	0	0	0	1	0	0	0	0	0	0	0	0	0	0	0	1	0	0	0	0	0	0	0	0	0	0	0	0	0	0	0	0	1
ENSG00000067141	0	0	0	0	0	0	0	0	0	0	18	0	0	0	0	0	0	0	0	0	0	0	0	0	0	0	0	0	0	4	0	0	0	0	0	0	0	0	0	0	0	0	0	0	0	0	0	0	0
ENSG00000067167	4493	3009	3577	1640	2426	2298	2421	2203	3240	828	2697	4250	2583	3165	1438	1866	1483	841	976	2501	1080	1089	3045	1362	1343	2006	1348	1754	1454	1387	1182	1482	1981	636	1835	216	2375	2261	2524	2817	1915	3518	3604	2755	1591	1655	3795	3826	2216
ENSG00000067177	0	0	0	0	0	0	0	0	0	0	0	0	0	0	0	0	3	0	0	0	0	0	0	0	0	0	0	0	0	0	0	0	0	0	0	0	0	0	0	0	0	0	0	0	0	0	0	0	0
ENSG00000067182	16	0	1	0	9	16	0	0	51	0	0	0	0	0	4	0	15	0	0	2	1	4	0	0	45	13	5	0	0	33	14	0	0	28	0	0	0	0	0	0	0	2	0	0	1	0	0	0	0
ENSG00000067191	0	10	0	0	3	22	0	0	3	0	0	0	0	28	0	0	4	0	0	4	0	0	0	0	0	0	0	0	0	0	2	0	0	3	0	0	0	0	0	0	9	0	0	0	0	0	0	11	0
ENSG00000067208	11	49	5	24	8	48	42	0	6	14	21	17	36	44	2	0	22	6	13	22	6	13	11	19	15	26	23	8	9	9	18	0	6	19	0	0	150	0	5	43	22	31	58	92	9	1	5	3	24
ENSG00000067221	6	4	0	0	0	0	0	0	0	0	0	0	0	0	0	0	4	0	0	0	0	0	0	0	0	0	0	0	5	0	0	0	0	0	0	0	0	0	0	0	0	0	0	0	0	0	0	0	0
ENSG00000067225	22472	32491	34556	5143	23139	15293	16366	23839	25638	6160	16288	33616	16395	18890	10165	15291	15546	5569	6011	30216	10187	7261	22837	15087	5369	13798	9970	10377	6642	12442	5949	17671	13990	5848	6324	221	7741	5848	30646	20114	15856	15974	22995	13632	15858	15822	29418	21204	18936
ENSG00000067248	108	89	42	31	62	39	60	135	51	44	96	1	30	116	24	4	98	20	13	40	18	35	19	71	32	82	39	43	22	35	18	16	61	26	21	0	36	0	71	92	36	27	86	77	5	81	53	25	41
ENSG00000067334	75	18	14	0	2	59	70	33	61	8	45	19	18	3	15	79	58	0	7	1	1	3	17	3	61	22	21	16	18	37	34	3	22	22	33	0	5	0	11	0	27	18	11	0	19	4	46	19	8
ENSG00000067365	161	213	144	44	54	75	206	200	119	50	118	144	177	140	105	163	150	56	44	221	278	139	149	144	138	343	96	108	87	129	69	114	250	45	196	43	229	187	243	180	107	202	229	181	165	280	230	124	125
ENSG00000067369	11	1	11	19	0	1	1	0	1	0	32	3	0	0	0	0	17	0	0	0	2	16	0	0	1	1	0	17	1	16	11	1	17	10	0	0	0	0	7	0	4	0	0	7	7	38	23	0	22
ENSG00000067445	0	0	1	0	0	0	0	0	0	0	0	0	0	0	0	0	1	0	0	0	0	0	0	0	0	0	0	0	0	0	0	0	0	0	0	0	0	0	0	0	0	1	0	0	0	0	0	0	0
ENSG00000067533	6	0	0	0	3	1	1	4	11	3	5	1	15	3	4	0	25	0	4	0	4	0	0	0	7	9	10	0	1	4	7	0	4	1	0	0	0	0	0	17	5	1	5	1	19	0	12	3	6
ENSG00000067560	3813	3705	3537	1010	3410	2588	2996	2848	2936	676	2077	3991	2487	3101	1839	2418	3283	1161	803	3901	2470	1331	2863	2417	1326	3370	1795	2255	1258	2081	1085	2246	3106	1000	3317	160	3065	3446	3293	2770	2016	3242	3376	2497	1907	3175	4498	3608	3121
ENSG00000067596	16	60	21	0	25	32	187	21	25	17	5	10	1	10	3	44	95	5	2	46	20	28	82	7	32	26	35	26	17	40	30	0	28	14	0	0	0	7	6	0	18	9	9	1	23	20	4	72	50
ENSG00000067601	16	23	27	7	12	29	15	3	11	10	5	9	28	52	13	50	20	5	5	10	19	14	25	4	3	23	22	16	15	8	17	5	18	1	19	0	0	110	50	0	30	14	11	7	14	10	15	31	0
ENSG00000067606	0	0	0	5	4	0	0	0	0	0	0	0	0	0	0	0	0	0	0	0	0	0	0	0	4	0	1	0	0	0	0	0	0	3	0	0	0	0	0	0	0	0	0	0	0	0	0	5	0
ENSG00000067646	0	0	0	0	0	0	0	0	0	0	0	0	0	0	0	0	0	0	0	0	0	0	0	0	5	0	0	0	0	7	0	0	0	1	0	0	0	0	0	0	0	0	0	18	0	0	0	0	1
ENSG00000067704	0	2	0	0	0	0	0	0	9	0	89	0	0	0	10	1	10	0	6	0	0	12	19	0	4	4	13	26	22	24	13	0	7	9	0	0	0	0	0	0	21	6	25	0	17	3	0	0	0
ENSG00000067715	0	0	0	0	0	27	0	0	0	0	0	0	0	0	0	0	0	0	0	0	0	0	0	0	0	0	0	0	0	0	0	0	0	0	0	0	0	0	0	0	0	0	0	0	0	0	0	0	0
ENSG00000067798	3	0	0	0	0	0	0	22	0	0	0	0	0	0	0	0	0	0	0	0	0	0	0	0	0	0	0	0	0	4	0	0	0	3	0	0	0	0	0	0	0	0	0	0	3	0	0	0	0
ENSG00000067829	333	316	173	41	166	208	280	277	185	77	64	173	117	161	164	194	307	88	46	353	92	83	153	123	134	133	87	67	107	135	92	104	170	59	230	63	376	147	158	215	79	139	56	63	128	132	149	98	120
ENSG00000067836	10	7	31	0	82	35	55	47	27	0	27	24	6	22	11	45	65	16	6	26	29	17	45	48	50	75	33	18	19	33	27	17	18	10	67	0	52	0	29	17	34	16	18	46	29	55	79	15	57
ENSG00000067840	0	0	0	0	0	0	0	0	0	0	0	0	0	0	0	0	0	0	0	0	0	0	0	0	0	0	0	0	0	0	0	0	0	0	0	0	0	1	0	0	0	0	0	0	0	0	0	0	0
ENSG00000067842	0	0	0	0	0	0	0	0	0	0	0	0	0	0	0	0	0	0	0	0	0	0	0	0	0	0	0	0	0	0	0	0	0	0	0	0	0	0	0	0	0	0	0	0	0	0	0	0	0
ENSG00000067900	586	424	469	152	441	436	274	183	346	178	648	168	318	436	230	981	350	152	160	364	253	237	363	280	357	223	321	387	187	175	155	168	381	233	71	0	416	426	259	373	235	175	421	314	205	188	313	345	253
ENSG00000067955	13	17	3	0	1	8	23	0	3	3	0	0	0	1	3	0	4	0	0	1	1	2	0	2	0	1	0	21	0	1	1	0	11	0	0	0	0	0	4	12	9	6	0	0	0	0	12	0	4
ENSG00000067992	143	186	207	61	144	99	213	80	129	50	136	190	19	143	53	93	89	66	36	147	29	21	108	161	77	101	75	65	43	51	62	135	147	72	205	0	80	470	174	145	29	160	87	107	33	161	285	294	185
ENSG00000068001	0	0	0	0	0	0	0	0	0	0	0	0	0	0	0	0	1	0	0	0	0	0	0	0	0	0	0	0	0	0	0	0	0	0	0	0	0	0	0	0	0	0	0	0	0	0	0	0	0
ENSG00000068024	0	0	0	0	0	0	0	0	0	1	0	0	0	0	0	0	0	0	0	0	0	0	0	0	4	0	0	0	0	1	0	0	1	3	0	0	0	0	0	0	5	0	0	0	0	0	0	0	0
ENSG00000068028	58	2	11	1	0	45	12	12	14	8	50	4	0	0	3	3	75	2	2	8	1	4	0	5	25	2	25	15	9	17	6	3	21	8	33	0	7	0	10	16	0	35	11	13	13	10	4	20	21
ENSG00000068078	0	0	0	0	0	0	0	0	0	0	0	0	0	0	0	0	0	0	0	0	0	0	0	0	0	0	0	0	0	0	0	0	0	0	0	0	0	0	0	0	0	0	0	0	0	0	0	0	0
ENSG00000068079	58	45	17	6	24	82	189	80	68	15	33	14	0	0	3	175	109	1	9	0	0	13	0	0	41	2	24	14	4	32	16	8	21	36	0	77	11	0	21	0	34	5	0	6	15	3	0	33	24
ENSG00000068097	15	28	13	0	0	5	0	0	4	0	19	0	13	0	3	0	36	0	0	0	0	7	0	5	1	0	0	0	5	7	6	0	0	6	0	0	0	0	32	0	21	0	0	0	0	0	0	3	17
ENSG00000068120	93	119	90	18	53	93	26	109	54	6	48	39	73	87	35	114	93	8	12	58	31	17	27	40	70	31	33	69	15	60	17	37	59	15	0	0	43	2	49	64	51	71	61	32	50	155	30	89	39
ENSG00000068137	0	0	0	0	0	0	0	0	0	0	0	0	0	0	0	0	0	0	0	0	0	0	0	0	0	0	0	0	0	0	0	0	0	0	0	0	0	0	0	0	0	0	0	0	0	0	0	0	0
ENSG00000068305	53	112	94	23	21	92	135	77	78	37	91	79	39	61	38	94	98	23	44	128	37	66	118	53	39	53	71	114	36	57	49	30	112	27	124	0	8	27	44	153	37	62	32	54	50	51	82	62	51
ENSG00000068308	173	126	328	16	188	133	530	121	161	100	86	80	162	257	60	340	240	100	47	198	68	76	172	131	149	186	114	243	76	67	53	158	319	18	223	0	140	82	156	168	92	159	112	69	86	238	270	190	164
ENSG00000068323	1	0	6	4	9	10	28	0	4	2	6	0	0	11	4	0	16	0	0	4	2	0	18	8	0	0	1	1	2	4	2	2	8	10	9	0	0	0	2	0	0	0	0	0	3	0	12	1	9
ENSG00000068354	28	42	20	3	41	13	0	2	34	4	4	25	26	24	7	34	24	3	8	27	5	9	15	11	7	13	9	19	2	7	14	14	19	7	0	0	58	101	24	38	2	7	27	15	13	36	9	18	28
ENSG00000068366	258	311	115	71	170	147	10	446	205	74	237	225	186	384	197	152	209	186	111	308	201	104	109	149	96	199	149	279	126	143	107	138	158	120	10	0	166	267	113	450	151	270	235	108	153	162	363	94	348
ENSG00000068383	35	81	83	48	21	42	205	103	58	20	70	1	1	27	22	144	70	2	14	67	23	25	94	34	30	39	72	51	18	11	12	39	71	9	2	0	97	1	28	22	2	30	94	27	33	19	81	67	42
ENSG00000068394	60	0	13	2	0	1	15	7	14	0	0	0	0	0	4	85	59	5	5	0	0	2	0	0	7	0	3	8	0	18	8	5	8	29	0	31	0	3	2	1	0	9	0	0	17	3	0	21	0
ENSG00000068400	112	180	87	21	153	63	77	77	93	22	110	22	67	288	61	0	164	57	27	119	53	53	32	62	62	51	53	123	37	56	35	116	71	50	15	0	50	277	49	58	7	65	72	28	82	26	91	109	44
ENSG00000068438	26	20	0	5	32	46	85	0	19	10	36	0	0	0	38	68	107	10	6	0	16	18	0	30	12	0	1	11	8	10	21	0	15	18	0	1	0	0	35	114	31	1	14	0	21	0	32	27	8
ENSG00000068489	20	18	0	2	21	0	2	7	14	1	40	6	0	0	4	0	90	1	2	0	0	4	1	7	20	11	0	20	13	6	9	2	7	4	0	0	0	144	1	0	12	0	1	0	7	0	4	0	8
ENSG00000068615	0	5	7	0	0	0	0	1	0	0	0	2	0	0	0	0	3	0	0	0	1	5	0	0	11	0	5	1	0	3	1	1	7	0	0	0	0	0	0	0	0	8	1	23	1	0	0	17	0
ENSG00000068650	72	152	55	15	39	104	76	70	151	26	40	87	271	166	37	149	52	29	27	186	72	19	163	74	54	253	22	90	43	59	49	48	81	25	30	0	26	8	184	12	97	44	20	67	45	413	220	77	207
ENSG00000068654	2	0	0	0	0	0	11	2	1	0	1	3	0	1	14	2	1	0	0	0	0	0	11	0	2	0	6	0	7	4	1	0	2	0	0	0	0	0	0	0	0	0	0	0	0	0	0	0	13
ENSG00000068697	165	23	17	1	27	137	206	48	187	14	71	17	28	20	22	47	89	2	5	46	16	7	40	12	96	27	16	47	30	97	54	26	14	57	32	0	146	110	17	51	85	16	75	0	25	27	33	30	32
ENSG00000068724	0	0	0	0	0	8	0	0	3	0	0	0	0	0	0	9	2	0	0	0	0	4	0	0	6	0	0	15	3	8	0	0	5	2	0	0	0	0	0	0	12	0	0	0	0	0	0	0	2
ENSG00000068745	43	40	51	15	17	16	52	16	38	15	30	0	31	16	22	42	61	20	21	31	14	16	32	12	55	14	35	45	9	23	17	10	52	13	0	2	9	127	25	19	9	7	19	5	14	8	37	12	18
ENSG00000068781	0	0	0	0	0	0	0	0	0	2	0	0	0	0	0	0	0	0	0	0	0	0	3	0	0	0	0	0	0	0	0	0	3	0	0	0	0	0	0	5	0	0	3	0	0	0	0	0	0
ENSG00000068784	117	7	33	16	19	61	50	107	41	0	48	3	21	2	20	13	72	0	12	3	1	18	0	18	25	42	2	77	27	1	22	18	38	17	0	0	42	295	39	35	1	56	16	30	70	7	39	22	0
ENSG00000068793	239	185	148	55	167	42	129	138	165	21	119	108	72	159	76	207	277	22	40	358	77	23	36	67	19	97	55	51	25	117	74	109	76	50	2	0	1	12	246	16	35	79	180	68	178	44	194	53	107
ENSG00000068796	10377	9970	6800	2782	6114	7236	4268	6646	5631	2491	7343	8358	6166	10557	4328	5798	4722	2676	3420	6968	6071	4495	6965	5570	2116	8421	3940	4512	4109	4513	3165	4029	5619	3746	7248	693	11332	11431	4788	8838	5014	6255	6415	5800	3818	5163	10074	6484	6970
ENSG00000068831	232	255	223	71	144	157	228	194	223	144	179	276	171	305	129	389	296	165	91	382	176	104	91	553	130	352	171	279	104	178	83	312	301	147	721	7	568	624	197	155	46	151	208	124	153	209	345	270	318
ENSG00000068878	202	278	242	82	113	302	422	121	82	70	170	275	16	21	113	214	228	15	21	316	73	106	381	105	40	58	126	135	71	145	55	81	154	28	122	0	0	80	43	67	106	218	118	195	103	180	460	146	47
ENSG00000068885	7	1	0	0	5	0	0	1	1	0	9	0	1	19	1	0	8	0	0	1	0	0	0	0	0	0	0	0	3	0	2	0	0	0	0	0	0	0	8	29	0	4	0	0	0	15	0	2	4
ENSG00000068903	662	815	687	78	1010	429	407	652	550	135	503	710	371	607	203	645	756	119	154	770	187	144	764	387	298	649	468	476	180	344	109	447	664	137	408	0	552	203	799	468	452	538	539	425	406	705	729	383	451
ENSG00000068912	81	173	108	2	10	36	0	48	78	9	55	35	7	74	19	0	63	15	13	46	29	7	66	14	27	64	49	51	21	64	12	13	49	27	0	1	9	112	10	83	79	19	77	62	18	34	120	36	16
ENSG00000068971	0	0	0	0	0	0	0	0	0	1	0	0	0	0	0	0	12	0	2	0	0	7	0	1	0	9	0	0	0	1	1	0	1	5	0	0	0	0	0	0	0	0	0	0	0	0	0	0	0
ENSG00000068976	0	0	0	0	0	3	0	0	0	0	0	0	5	0	0	0	2	0	0	0	0	0	0	0	0	0	0	0	0	6	0	0	2	4	0	0	0	0	0	2	0	7	0	12	5	0	0	0	0
ENSG00000068985	0	0	0	0	0	0	0	0	0	0	0	0	0	0	0	0	0	0	0	0	0	0	0	0	0	0	0	0	0	0	0	0	0	2	0	0	0	0	0	0	0	0	0	0	0	0	0	0	0
ENSG00000069011	0	0	0	0	0	0	0	0	0	0	0	0	0	0	0	0	0	0	0	0	0	0	0	0	0	0	0	0	0	0	0	0	0	0	0	0	0	0	0	0	0	0	0	0	0	0	0	0	0
ENSG00000069018	0	0	0	0	0	0	0	0	0	0	0	0	0	0	0	0	0	0	0	0	0	0	0	0	0	0	0	0	0	0	0	0	0	0	0	0	0	0	0	0	0	0	0	0	0	0	0	0	0
ENSG00000069020	297	132	161	94	101	317	172	73	67	161	115	133	79	208	101	181	177	70	107	112	129	122	149	101	156	140	116	108	64	105	118	112	233	53	16	6	101	59	191	111	65	85	65	90	177	203	305	186	167
ENSG00000069122	0	0	0	0	11	0	3	0	0	0	0	0	0	0	0	0	0	0	0	0	6	0	0	0	0	0	0	0	0	0	0	0	0	0	0	0	0	0	0	0	0	0	0	0	0	0	0	0	0
ENSG00000069188	0	0	0	0	0	0	0	0	0	0	0	0	0	0	0	0	0	0	0	0	0	0	0	0	0	0	0	0	0	0	0	0	0	0	0	0	0	0	0	0	0	0	0	0	0	0	0	0	0
ENSG00000069206	0	0	0	0	0	0	0	0	0	0	0	0	0	0	0	0	0	0	0	0	0	0	0	0	0	0	0	0	0	0	0	0	0	0	0	0	0	0	0	0	0	0	0	0	0	0	0	0	0
ENSG00000069248	26	55	24	12	5	13	94	0	23	1	30	59	7	1	21	16	31	7	3	0	0	7	0	9	9	52	0	40	8	12	7	16	11	10	0	0	0	0	45	0	24	42	11	9	22	1	0	20	4
ENSG00000069275	84	74	58	33	49	105	109	126	55	8	55	100	93	56	46	73	157	35	49	40	31	56	93	72	39	73	33	29	58	42	24	35	72	61	37	13	84	38	67	57	51	63	135	21	60	101	140	43	45
ENSG00000069329	447	340	100	136	143	302	696	322	282	65	192	167	145	578	141	738	652	43	131	237	44	210	95	71	239	222	118	176	176	287	206	69	240	121	0	33	70	186	218	387	88	101	562	208	271	236	281	317	124
ENSG00000069345	230	210	184	14	49	102	203	242	99	13	141	107	139	124	87	48	226	46	36	148	81	41	101	78	105	95	63	93	83	96	44	112	178	40	52	0	131	66	98	75	63	87	55	37	121	80	127	159	110
ENSG00000069399	0	0	0	3	0	0	17	6	0	0	0	0	0	0	0	0	0	0	0	0	0	1	0	1	7	0	1	0	3	2	1	0	0	3	0	0	0	0	0	0	2	0	0	0	0	0	0	0	0
ENSG00000069424	16	18	15	14	15	65	15	6	38	12	31	19	0	8	12	59	49	2	4	0	1	13	0	2	37	4	27	4	28	13	18	6	37	6	0	2	0	181	0	14	4	14	25	0	19	7	0	31	11
ENSG00000069431	0	0	0	0	0	0	0	0	0	0	0	0	0	0	0	0	0	0	0	0	1	0	0	0	0	0	0	0	0	0	0	0	0	0	0	0	0	0	0	0	0	0	0	0	0	0	0	0	0
ENSG00000069482	0	0	0	0	0	0	0	0	0	0	0	0	0	0	0	0	0	0	0	0	0	0	0	0	0	0	0	0	0	0	0	0	0	0	0	0	0	0	0	0	0	0	0	0	0	0	0	0	0
ENSG00000069493	99	2	0	14	11	30	71	39	45	1	36	14	7	5	4	23	36	1	5	0	0	9	16	2	35	0	2	49	2	26	9	0	16	38	32	0	0	0	9	0	1	0	16	0	33	12	0	13	5
ENSG00000069509	23	25	12	3	6	20	3	20	9	3	22	1	0	34	14	58	27	0	2	5	8	4	28	15	11	7	4	0	6	2	6	3	30	0	0	0	0	0	4	25	0	18	9	5	23	2	1	5	7
ENSG00000069535	43	12	39	8	159	0	0	53	9	4	34	4	0	49	15	0	85	24	19	69	78	12	70	86	0	216	35	40	4	45	24	84	36	5	17	0	48	207	3	88	11	27	10	110	35	77	150	20	25
ENSG00000069667	75	0	13	1	10	0	2	1	7	0	0	0	0	0	0	46	5	0	0	0	0	1	0	0	0	24	1	16	0	0	0	4	9	7	0	0	0	0	13	2	2	9	0	18	5	2	0	3	12
ENSG00000069696	0	0	0	0	0	0	0	0	0	0	0	0	0	0	0	0	0	0	0	0	0	0	0	0	0	0	0	0	0	0	0	0	0	0	0	0	0	0	0	0	0	0	0	0	0	0	0	0	0
ENSG00000069702	15	0	0	0	8	5	10	26	0	0	0	0	0	0	0	0	2	0	0	0	0	0	0	0	10	0	0	1	0	6	3	0	2	4	0	0	0	0	0	0	6	1	0	0	0	0	0	0	0
ENSG00000069712	0	5	0	4	0	0	0	0	0	5	0	0	0	0	0	0	0	0	0	0	0	0	0	0	0	0	0	0	0	0	0	0	0	0	0	0	0	0	0	0	3	0	0	0	0	0	0	0	0
ENSG00000069764	0	0	1	0	0	0	0	1	0	0	0	0	0	0	0	0	0	0	0	0	0	0	0	0	0	0	0	0	0	0	0	0	2	0	0	0	0	0	0	0	0	0	0	0	0	0	0	0	0
ENSG00000069812	0	0	0	0	0	0	0	0	0	0	0	0	0	0	0	0	0	0	0	0	0	0	0	0	0	0	0	0	0	0	0	0	0	0	0	0	0	0	0	0	0	0	0	0	0	0	0	0	0
ENSG00000069849	46	39	12	0	24	19	22	86	29	8	13	8	19	1	11	0	56	3	6	16	25	7	18	12	37	52	14	22	15	36	19	15	11	15	0	0	68	38	43	0	45	1	47	15	9	0	23	9	4
ENSG00000069869	35	119	61	41	17	0	56	7	62	0	40	171	64	77	8	0	67	0	4	76	32	11	19	2	23	39	1	27	3	16	35	7	15	11	0	0	1	0	1	0	36	0	0	4	0	0	73	52	40
ENSG00000069943	17	33	71	17	38	0	63	69	56	18	58	50	1	107	17	152	81	10	28	108	53	6	57	14	2	51	27	16	8	29	37	14	33	5	41	0	134	0	50	157	14	91	27	47	28	62	55	48	35
ENSG00000069956	49	29	28	18	39	61	38	3	34	10	53	115	89	70	29	29	59	12	14	42	87	35	12	25	21	46	22	54	10	25	34	12	59	9	5	0	6	1	22	61	26	57	46	2	27	61	53	54	48
ENSG00000069966	848	1198	1054	215	1271	431	530	1118	641	208	327	771	743	1115	536	534	582	166	282	1035	624	278	605	698	159	530	357	489	274	713	243	782	572	325	569	2	722	796	713	775	458	488	952	497	525	646	1155	492	646
ENSG00000069974	1	7	6	0	6	34	86	0	0	6	16	18	0	17	5	0	43	9	1	12	9	5	0	1	12	9	3	1	12	33	11	0	11	17	39	0	0	0	12	0	0	0	0	13	0	2	0	18	21
ENSG00000069998	0	0	6	3	0	0	2	0	15	0	0	10	0	0	1	0	2	0	0	0	0	0	0	0	1	0	2	0	0	0	1	1	1	4	0	0	0	0	8	0	0	0	0	0	2	0	4	2	0
ENSG00000070010	808	518	672	134	274	382	552	434	398	139	472	506	395	552	243	936	509	76	117	333	254	234	441	282	191	379	242	186	231	312	145	287	457	102	469	83	875	601	321	236	372	401	273	310	286	418	335	413	221
ENSG00000070018	5	2	4	0	0	0	0	17	0	0	0	0	0	1	0	0	0	0	0	6	0	0	0	0	0	0	0	0	0	0	0	0	0	1	0	0	0	1	0	0	1	0	0	0	0	44	0	0	0
ENSG00000070019	0	0	0	0	0	0	2	0	0	0	0	0	0	0	0	0	0	0	0	0	0	0	0	0	0	0	0	0	0	0	0	0	0	0	0	0	0	0	0	0	0	0	0	0	0	0	0	0	0
ENSG00000070031	0	1	0	0	0	0	0	0	0	0	0	0	0	0	0	0	0	0	0	0	0	0	0	0	0	0	0	0	0	0	0	0	0	0	0	0	0	0	0	0	1	0	0	0	0	0	0	0	0
ENSG00000070047	4	0	0	0	1	0	0	0	0	0	26	0	0	0	0	1	0	1	0	0	1	7	0	0	2	0	0	0	0	4	1	0	2	2	0	0	0	0	1	0	0	1	0	0	0	0	0	0	1
ENSG00000070061	100	8	21	0	5	4	0	0	8	0	21	0	0	0	0	0	50	0	8	7	0	14	24	0	0	26	0	9	30	18	31	0	9	21	0	0	0	0	0	0	2	40	39	0	2	0	1	37	32
ENSG00000070081	350	341	334	139	216	137	394	115	312	112	201	271	258	364	149	427	911	143	134	346	208	88	281	220	203	316	163	220	139	177	128	223	216	89	177	58	258	433	257	333	193	241	260	244	212	252	314	245	191
ENSG00000070087	0	0	0	0	0	0	2	0	0	0	0	0	0	0	0	0	1	0	0	0	0	0	0	0	2	1	1	0	0	0	0	0	0	0	0	0	0	0	0	0	0	0	0	0	0	0	0	3	0
ENSG00000070159	0	0	0	0	0	0	0	0	1	0	0	0	0	0	0	0	0	0	0	0	0	0	0	0	0	0	0	0	0	0	0	0	0	0	0	0	0	0	0	0	0	0	0	0	0	0	0	0	0
ENSG00000070182	33	71	13	31	137	16	0	22	63	12	34	62	74	91	26	28	99	14	11	84	57	6	71	45	19	139	57	71	39	28	21	76	26	17	25	0	11	5	5	40	14	10	28	16	28	0	13	30	18
ENSG00000070190	8159	8253	6664	3785	7352	8203	4750	6999	6994	2459	9338	9126	5012	11808	3958	9480	3121	3058	2988	7967	4179	2616	8471	4285	2558	3051	3365	5796	2612	3739	2758	4138	6314	1732	2903	242	8752	8556	4999	10659	3587	7843	7062	4588	3523	4865	10620	8635	4994
ENSG00000070193	0	0	0	0	0	0	0	0	0	0	0	0	0	0	0	0	0	0	0	0	0	0	0	0	0	0	0	0	0	0	0	0	0	0	0	0	0	0	0	0	0	0	0	0	0	0	0	0	0
ENSG00000070214	166	197	87	49	134	81	92	9	90	24	46	83	205	196	67	112	62	38	32	93	95	34	166	58	50	14	39	102	30	64	39	64	81	31	23	0	0	7	127	35	108	89	228	95	32	112	121	184	58
ENSG00000070269	21	27	21	2	16	39	0	1	30	5	12	36	31	9	8	2	11	3	7	32	16	16	8	6	6	3	0	13	3	5	6	1	2	6	0	0	0	5	15	71	18	14	0	2	12	18	4	25	9
ENSG00000070366	17	14	8	0	11	0	24	0	5	0	0	0	0	59	4	0	18	0	0	5	0	0	1	1	21	3	14	0	0	4	2	7	3	0	0	0	0	0	0	4	0	4	0	0	7	1	15	5	0
ENSG00000070367	96	93	34	12	53	71	48	44	33	0	142	21	23	0	9	163	58	0	21	16	13	34	23	14	22	38	12	63	17	21	31	26	54	18	0	0	0	1	31	69	42	64	15	18	12	2	71	17	111
ENSG00000070371	0	0	21	0	0	0	0	0	24	0	0	0	0	0	0	0	27	0	0	0	0	0	0	0	0	0	0	0	9	3	0	0	0	2	0	0	0	0	0	0	0	0	0	0	5	0	0	0	1
ENSG00000070388	0	0	0	0	0	0	0	0	0	0	0	0	0	0	0	0	0	0	0	0	0	0	0	0	0	0	0	0	0	0	0	0	0	0	0	0	0	0	0	0	0	0	0	0	1	0	0	0	0
ENSG00000070404	0	0	0	0	0	0	0	0	0	0	0	0	0	0	0	0	0	0	0	0	0	0	0	0	0	0	0	0	0	0	0	0	0	0	0	0	0	0	0	0	0	0	0	0	0	0	0	0	0
ENSG00000070413	16	34	17	17	35	15	19	38	33	16	20	95	16	23	21	4	22	8	11	96	10	8	34	51	11	30	50	26	7	29	12	59	17	14	7	0	41	16	82	31	13	25	43	17	8	12	80	28	80
ENSG00000070423	0	0	0	0	0	0	0	0	1	0	0	0	1	0	6	0	0	0	2	0	0	0	0	1	3	0	1	0	5	0	0	0	0	5	0	0	0	0	0	0	6	0	0	0	0	0	0	0	0
ENSG00000070444	1	0	0	0	3	0	0	0	0	0	0	0	0	0	0	0	6	0	0	1	0	0	0	1	1	0	0	2	0	1	0	0	0	0	0	0	0	0	0	0	1	0	1	0	1	0	1	1	0
ENSG00000070476	10	0	0	0	0	5	0	0	4	0	0	0	0	4	0	0	0	0	0	0	0	0	0	0	7	0	0	0	0	1	0	0	0	1	0	0	0	0	0	0	0	0	0	0	0	0	0	0	0
ENSG00000070495	7	17	8	7	8	11	38	12	26	8	30	9	0	0	0	0	38	2	4	0	0	5	0	0	25	0	6	9	6	8	3	0	2	12	0	0	0	0	0	0	7	8	31	0	11	0	0	8	0
ENSG00000070501	0	21	39	14	33	68	64	20	73	2	52	0	68	31	4	49	59	19	1	0	3	10	0	5	19	17	11	5	8	43	16	11	15	45	0	0	24	0	18	94	0	0	47	6	23	1	0	41	30
ENSG00000070526	0	0	0	0	0	0	0	0	0	0	0	0	0	0	0	0	0	0	0	0	0	0	0	0	0	0	0	0	0	0	0	0	0	0	0	0	0	0	0	0	0	0	0	0	0	0	0	0	0
ENSG00000070540	600	784	818	67	666	387	597	273	392	194	197	486	399	796	242	979	494	175	135	233	311	188	343	223	172	471	197	484	120	328	149	367	424	121	865	26	675	512	342	510	311	642	404	232	327	270	738	344	396
ENSG00000070601	0	0	0	0	0	0	0	0	0	0	0	0	0	0	0	0	0	0	0	0	0	0	0	0	0	0	0	0	0	0	0	0	0	0	0	0	0	0	0	0	0	0	0	0	0	0	0	0	0
ENSG00000070610	6	41	12	12	13	4	0	0	12	2	32	35	0	46	1	17	15	0	0	11	12	5	39	8	22	0	5	1	0	18	3	14	1	1	1	0	0	0	1	0	0	21	14	0	13	0	20	2	0
ENSG00000070614	28	91	63	13	92	20	100	36	112	21	39	108	53	85	35	26	49	22	19	63	22	17	34	28	35	81	57	73	17	57	25	75	31	17	19	0	40	5	150	54	66	79	84	19	48	44	108	137	70
ENSG00000070669	0	0	9	14	0	0	81	0	21	0	0	41	0	47	9	10	79	0	7	0	0	3	0	0	17	0	0	6	0	6	9	0	7	4	0	0	0	0	0	0	9	0	0	0	10	0	0	0	1
ENSG00000070718	68	113	46	1	11	93	41	1	47	0	63	19	60	0	18	41	51	15	5	54	18	22	1	21	17	29	20	22	24	10	29	11	22	19	0	0	0	0	12	64	38	42	30	59	35	26	30	107	28
ENSG00000070729	0	0	0	0	0	0	0	0	0	0	0	0	0	0	0	0	0	0	0	0	0	0	0	0	0	0	0	0	0	0	0	0	0	0	0	0	0	0	0	0	0	0	0	0	0	0	0	0	0
ENSG00000070731	0	0	0	0	0	0	0	9	13	0	0	0	0	0	0	0	0	0	0	0	2	0	0	0	9	0	0	3	0	9	3	0	0	2	0	0	0	0	0	0	0	0	0	0	0	0	4	0	0
ENSG00000070748	0	0	0	0	0	0	0	0	0	0	0	0	0	0	0	0	0	0	0	0	0	0	0	0	0	0	0	0	0	0	0	0	0	0	0	0	0	0	0	0	0	0	0	0	0	0	0	0	0
ENSG00000070756	4486	1771	2745	908	4888	1881	1369	2666	2639	696	1539	3046	3100	4195	1465	2452	2760	862	1033	2767	1867	1057	1540	2102	1781	2903	1452	1457	1169	2020	1134	2583	1508	1216	1102	130	1979	2729	2982	1627	1492	1737	2739	1533	1601	3347	3810	2614	2402
ENSG00000070759	0	44	24	0	1	44	29	0	3	0	31	0	2	0	1	0	29	0	0	13	2	1	0	0	2	18	0	36	0	3	5	6	1	0	0	0	2	0	0	0	20	2	0	3	16	0	1	0	5
ENSG00000070761	18	14	2	1	5	20	61	8	10	3	18	0	0	0	3	31	23	0	0	13	0	5	7	0	6	0	5	1	0	6	3	1	7	1	0	0	1	0	2	0	0	3	30	8	11	0	10	2	3
ENSG00000070770	1	8	12	1	4	26	3	24	3	0	35	0	0	23	0	71	13	5	0	0	0	0	12	0	0	2	2	11	0	8	8	0	7	0	0	0	0	52	13	1	0	3	4	0	10	0	21	3	0
ENSG00000070778	0	0	0	0	0	0	0	1	0	0	0	0	0	0	0	0	0	0	0	0	0	0	0	0	0	0	0	0	0	0	0	0	0	0	0	0	0	0	0	0	0	0	0	0	0	0	0	0	0
ENSG00000070785	26	19	40	8	11	41	97	39	42	4	0	10	0	0	36	112	109	0	20	0	0	5	0	0	45	0	15	4	0	14	7	0	11	7	0	102	1	0	0	0	12	0	58	0	22	0	0	14	4
ENSG00000070808	0	0	0	0	0	0	0	0	0	0	0	0	0	0	0	0	0	0	0	0	0	0	0	0	0	0	0	0	0	0	0	0	0	0	0	0	0	0	0	0	0	0	0	0	0	0	0	0	0
ENSG00000070814	15	0	2	2	10	0	14	0	7	2	0	4	0	0	2	0	30	0	0	1	0	9	1	0	2	0	2	1	1	9	2	0	11	0	0	0	0	102	0	0	1	0	17	0	2	0	2	6	2
ENSG00000070831	514	584	296	300	366	534	347	522	443	306	905	660	565	1017	446	596	555	422	309	537	878	422	568	543	465	599	359	536	473	390	360	312	640	327	511	23	1078	689	429	627	425	790	763	615	413	292	844	463	815
ENSG00000070882	0	0	0	7	0	0	0	0	4	0	0	0	2	0	0	0	21	0	2	0	0	10	0	0	0	1	0	1	0	2	1	1	8	8	0	0	0	0	0	0	0	0	0	0	1	0	0	0	0
ENSG00000070886	0	0	0	0	0	0	0	0	0	0	0	0	0	0	0	0	0	0	0	0	0	0	0	0	0	0	0	0	0	0	0	0	0	0	0	0	0	0	0	0	0	0	0	0	0	0	0	0	0
ENSG00000070915	21	44	0	0	0	45	0	0	0	0	0	0	0	32	0	0	0	16	1	0	0	0	0	0	0	0	0	0	0	0	0	0	0	0	0	0	0	0	0	0	13	0	0	0	0	0	0	0	0
ENSG00000070950	37	9	1	1	3	17	10	2	12	0	17	58	0	84	6	46	40	4	5	0	2	1	36	2	18	20	3	9	8	19	11	6	19	1	0	0	0	24	0	22	25	1	1	13	13	14	29	4	16
ENSG00000070961	66	0	20	3	10	55	26	21	26	6	24	0	0	0	1	0	16	19	4	0	2	12	0	0	79	4	10	0	0	48	11	3	18	53	1	0	87	0	6	0	0	11	13	7	4	2	1	0	3
ENSG00000070985	0	0	0	0	0	0	0	0	0	0	0	0	0	0	0	0	0	0	0	0	0	0	0	0	0	0	0	0	0	0	0	0	0	0	0	0	0	0	0	0	0	0	0	0	0	0	0	0	0
ENSG00000071051	13	12	22	9	13	15	23	13	16	6	18	17	19	64	19	31	17	11	6	28	15	8	16	19	10	25	11	33	12	20	10	39	39	4	14	1	33	4	22	11	4	21	10	18	24	9	26	17	23
ENSG00000071054	177	178	112	16	31	75	34	22	51	6	87	57	25	158	27	52	125	0	16	94	35	43	38	18	142	237	82	46	51	73	81	27	116	39	2	0	44	57	131	17	136	107	78	22	59	75	49	96	74
ENSG00000071073	125	0	0	0	10	2	133	0	1	0	0	0	4	47	0	103	8	0	0	0	0	0	0	0	9	0	1	15	2	33	16	0	7	15	0	0	0	2	2	0	44	0	1	0	12	0	2	0	0
ENSG00000071082	1454	407	470	438	337	591	1054	787	522	446	931	396	319	363	772	1335	4034	229	847	86	145	930	324	184	2365	664	1048	1764	840	974	1183	219	1607	790	126	228	435	953	294	587	819	253	1188	248	1356	153	265	589	484
ENSG00000071127	6190	6833	6077	1244	5319	5012	5522	4450	5208	1879	4075	5489	3401	5120	2323	2935	5161	1247	1693	8544	3560	1728	3243	5012	1798	4766	2754	3334	1631	2954	1660	5181	5252	1190	2331	82	3255	2624	6202	4591	3062	5629	4462	4150	4609	3386	5656	5549	5397
ENSG00000071189	148	26	35	0	63	3	27	27	48	21	59	67	55	59	28	475	75	16	18	41	28	56	57	19	47	6	17	52	19	71	19	27	32	35	11	0	0	0	72	97	64	109	77	6	47	91	61	48	47
ENSG00000071203	0	0	0	0	0	0	0	0	0	0	0	0	0	0	0	0	0	0	0	0	0	0	0	0	0	0	0	0	0	0	0	0	0	0	0	0	0	0	0	0	0	0	0	0	0	0	0	0	0
ENSG00000071205	149	85	70	41	100	79	82	51	46	26	92	133	44	129	98	159	88	37	41	124	85	28	12	61	16	98	58	58	21	34	57	23	42	71	109	0	4	48	107	81	102	42	67	102	39	172	120	38	149
ENSG00000071242	23	0	0	0	0	0	0	0	0	2	0	0	0	0	0	0	0	0	0	0	0	0	0	0	0	0	0	0	0	0	0	0	0	0	0	0	0	0	0	0	0	0	0	0	0	0	0	0	3
ENSG00000071243	246	316	185	96	179	263	165	272	223	31	264	145	123	242	108	176	203	30	85	81	45	110	273	67	69	134	89	55	80	68	111	77	153	59	93	0	37	59	104	205	157	269	232	135	137	78	142	207	98
ENSG00000071246	3	0	0	0	1	0	0	11	0	0	0	0	0	0	0	0	1	0	0	0	0	2	0	0	0	0	0	0	0	0	0	0	0	0	0	0	0	0	0	0	0	0	0	0	0	0	4	0	0
ENSG00000071282	6	0	0	0	1	0	13	10	1	2	3	0	0	1	1	0	11	0	0	0	0	0	7	1	3	0	1	0	1	0	1	0	12	0	0	0	0	0	7	2	1	0	2	5	2	2	0	8	7
ENSG00000071462	95	116	92	22	54	24	192	133	102	15	15	26	31	18	22	46	144	0	23	65	13	12	93	22	116	58	52	43	36	21	61	24	44	41	0	0	0	0	90	105	67	50	56	9	20	106	23	38	36
ENSG00000071537	119	336	186	20	91	34	268	74	120	10	162	102	56	379	60	76	92	5	27	96	49	20	145	32	74	80	29	37	24	56	61	78	73	28	41	0	41	90	44	95	74	26	39	33	27	141	185	45	74
ENSG00000071539	10	3	17	5	0	53	25	22	0	4	18	12	21	0	6	0	42	18	1	11	0	3	0	4	21	17	10	1	0	0	0	6	2	3	0	1	0	0	0	2	0	11	0	0	0	0	0	29	0
ENSG00000071553	159	193	116	18	225	101	45	93	111	58	103	176	73	158	82	90	279	42	69	225	70	60	61	258	41	209	105	64	41	129	74	143	152	48	92	29	295	237	109	59	48	70	120	86	113	177	157	90	160
ENSG00000071564	1	0	0	0	0	0	0	0	0	0	0	0	0	0	0	0	9	0	3	0	0	0	0	0	0	0	0	0	0	1	4	0	1	0	1	0	0	0	0	0	0	0	0	0	8	0	0	0	0
ENSG00000071575	13	0	0	0	0	0	0	0	0	0	0	0	0	0	0	0	5	0	0	3	0	1	0	1	0	0	2	1	1	3	1	0	1	2	0	0	0	0	0	0	0	0	0	0	0	0	0	3	0
ENSG00000071626	9	2	0	0	1	6	0	0	0	0	0	0	0	0	0	1	4	0	0	0	2	6	23	3	0	0	0	0	1	2	2	0	1	3	0	0	1	0	0	0	0	0	1	0	0	0	0	0	4
ENSG00000071655	0	0	0	0	0	0	0	0	0	0	0	0	0	0	0	0	0	0	0	0	0	0	0	0	0	0	0	0	0	0	0	1	0	0	0	0	0	0	0	0	0	0	0	0	1	0	0	0	0
ENSG00000071677	0	0	0	0	0	0	0	0	0	0	0	0	0	0	0	0	0	0	0	0	0	0	0	0	0	0	0	0	0	0	0	0	0	0	0	0	0	0	0	0	0	0	0	0	0	0	0	0	0
ENSG00000071794	26	131	222	25	65	117	233	62	64	14	192	164	174	35	58	286	265	57	35	98	45	100	246	58	52	166	48	255	41	65	42	27	153	14	51	0	2	47	30	80	66	93	297	151	59	149	42	24	97
ENSG00000071859	32	29	33	23	37	0	36	57	19	13	0	7	26	23	2	1	43	0	7	30	0	11	0	9	22	96	18	13	7	27	10	29	28	11	41	0	0	65	42	0	0	22	22	78	21	11	64	24	16
ENSG00000071889	0	22	11	0	18	0	0	0	2	2	0	0	1	0	4	34	14	10	4	7	7	0	10	20	7	0	6	30	4	2	3	19	7	6	2	0	142	111	6	0	10	1	0	0	20	12	23	8	19
ENSG00000071894	15	2	0	0	4	0	35	0	3	0	1	0	0	0	0	0	46	0	1	6	8	4	0	5	10	5	6	0	2	11	9	0	7	19	0	0	0	1	5	0	1	0	0	0	2	0	0	20	26
ENSG00000071909	195	15	18	3	86	20	6	401	0	13	58	101	6	125	29	0	96	26	29	8	5	61	13	16	55	70	34	45	0	94	13	0	81	14	74	0	71	52	68	3	5	37	0	172	176	52	265	3	34
ENSG00000071967	2	8	4	0	5	6	12	5	6	0	5	0	0	8	0	0	69	3	2	0	1	10	0	2	18	0	4	9	3	10	1	0	6	0	0	0	0	0	0	0	1	2	14	16	2	6	2	11	18
ENSG00000071991	0	0	0	0	0	0	0	0	0	0	0	0	0	0	0	0	0	0	0	0	0	0	0	1	0	0	0	0	0	0	0	0	2	0	0	0	0	0	0	0	0	0	0	0	0	0	0	0	0
ENSG00000071994	4	9	6	0	5	12	0	20	12	5	1	0	0	0	5	0	10	0	2	7	0	0	5	0	16	0	13	0	0	7	8	0	3	7	0	14	0	0	5	10	22	0	0	1	10	0	7	0	0
ENSG00000072041	0	0	0	0	0	0	0	0	0	0	0	0	0	0	0	0	0	0	0	0	0	0	0	0	0	0	0	2	0	0	0	0	1	1	0	0	0	0	0	0	1	0	0	0	0	0	0	0	0
ENSG00000072042	1108	1854	1500	447	1346	1168	1172	662	1241	355	1245	1503	832	2042	1060	1396	1128	353	427	1451	916	626	986	877	438	1066	558	812	337	893	433	866	993	295	794	26	1209	1214	963	1086	462	1050	1146	905	574	838	1755	1132	936
ENSG00000072062	34	27	26	4	7	17	29	13	21	13	59	24	9	26	6	86	17	15	4	19	4	5	42	5	23	8	7	4	2	7	5	8	4	5	1	0	6	28	6	15	12	17	14	18	28	7	21	9	6
ENSG00000072071	0	0	0	0	0	0	0	0	0	0	0	0	0	0	0	0	0	0	0	0	0	0	0	0	0	0	0	0	0	0	0	0	1	0	0	0	0	0	0	0	0	0	0	0	0	0	0	0	0
ENSG00000072080	0	0	0	0	0	0	0	0	0	0	0	0	0	0	0	0	0	0	0	0	0	0	0	0	0	0	0	0	0	0	0	0	0	0	0	0	0	0	0	0	0	0	0	0	0	0	0	0	0
ENSG00000072110	7527	9823	6376	1588	9208	5816	6659	6618	7630	2211	5533	7636	5639	8633	3599	9346	4732	1602	2158	8487	3580	1220	4403	3372	2067	5796	4222	3564	1992	3027	1776	5754	3763	1812	4587	77	4720	3376	9194	7760	4366	7458	8503	4215	3830	4938	10866	8348	8628
ENSG00000072121	1	17	0	0	1	32	11	22	3	2	4	0	50	0	2	1	16	0	0	4	2	1	0	0	0	0	0	8	6	5	0	0	8	8	0	0	0	0	0	0	0	2	4	0	2	0	0	0	0
ENSG00000072133	0	0	0	0	0	0	0	0	0	0	0	0	0	0	0	0	0	0	0	0	0	0	0	0	0	0	0	0	0	0	0	0	0	0	0	0	0	0	0	0	0	0	0	0	0	0	0	0	0
ENSG00000072134	0	0	0	0	0	0	0	0	0	0	0	0	0	0	2	0	7	0	1	0	1	0	0	0	0	0	0	0	0	1	1	0	0	0	0	0	0	0	0	0	0	0	0	0	3	0	0	0	0
ENSG00000072135	251	275	283	169	201	171	273	197	321	214	233	284	187	292	224	369	339	179	131	225	220	174	205	309	138	192	185	209	98	282	135	378	390	138	242	25	432	446	184	312	89	186	231	138	236	128	303	260	189
ENSG00000072163	0	3	0	1	0	7	57	10	9	1	0	0	0	0	0	39	29	0	0	0	2	0	0	10	5	0	0	0	0	0	0	0	0	1	0	0	0	0	1	0	6	0	0	0	3	0	0	0	5
ENSG00000072182	0	0	0	0	0	0	0	0	0	0	0	0	0	0	0	0	0	0	0	0	0	0	0	0	0	0	0	0	0	0	0	0	0	0	0	0	0	0	0	0	0	0	0	0	0	0	0	0	0
ENSG00000072195	0	0	0	1	0	0	0	0	0	0	0	0	0	0	0	0	0	0	0	0	0	0	0	0	0	0	0	0	0	0	0	0	0	0	0	0	0	0	0	0	0	0	0	0	0	0	0	0	0
ENSG00000072201	1	0	5	0	0	0	0	2	0	1	0	0	0	0	0	0	6	0	0	0	0	0	0	0	0	0	0	0	0	0	0	4	0	0	0	0	0	0	0	0	0	0	0	0	3	0	0	0	0
ENSG00000072210	12	7	10	1	0	31	0	1	13	0	0	0	0	0	0	0	25	0	0	6	0	9	0	0	51	0	6	21	0	2	9	1	13	13	0	0	0	1	0	0	4	7	0	0	2	0	0	0	11
ENSG00000072274	61	11	2	8	13	2	115	0	26	0	11	0	0	0	17	0	1169	2	13	0	0	9	0	8	32	56	0	4	21	18	38	21	6	7	0	0	0	0	0	1	4	4	0	0	5	0	0	7	0
ENSG00000072310	0	0	0	0	0	0	0	0	0	0	0	0	0	0	0	0	0	0	0	0	0	0	0	0	0	0	0	0	0	0	0	0	0	0	0	0	0	0	0	0	0	0	0	0	0	0	0	0	0
ENSG00000072315	0	0	0	0	0	0	0	0	0	0	0	0	0	0	0	0	0	0	0	0	0	0	0	0	0	0	0	0	0	0	0	0	0	0	0	0	0	0	0	0	0	0	0	0	0	0	0	0	0
ENSG00000072364	2	14	3	2	4	14	31	60	16	10	1	1	9	0	2	9	16	4	1	27	0	9	0	0	28	1	5	1	0	6	6	2	1	6	0	1	1	0	8	25	17	1	3	27	13	0	5	4	12
ENSG00000072401	31	7	0	0	0	20	0	18	11	4	0	15	0	23	0	0	54	3	5	0	1	7	5	9	28	0	11	0	1	37	17	0	13	42	0	0	22	0	0	0	39	2	0	0	16	0	0	11	5
ENSG00000072415	14	16	11	17	0	3	0	0	12	2	81	34	1	18	23	0	11	2	10	6	8	12	4	4	0	32	16	4	2	23	10	9	18	2	0	0	0	0	3	10	0	3	11	7	5	20	38	53	28
ENSG00000072422	134	295	271	20	123	91	129	68	155	35	71	60	39	163	44	116	54	31	24	193	109	70	110	68	50	103	36	96	64	57	34	104	84	12	87	6	192	234	133	70	57	82	32	77	95	232	100	102	103
ENSG00000072444	0	0	0	0	0	0	0	0	0	0	0	0	0	0	0	0	0	0	0	0	0	0	0	0	0	0	0	0	0	0	0	0	0	0	0	0	0	0	0	0	0	0	0	0	0	0	0	0	0
ENSG00000072501	64	114	100	0	33	50	39	83	144	16	51	42	70	63	22	68	301	15	16	62	17	34	40	11	10	50	55	77	25	40	18	4	59	35	30	0	0	0	31	91	57	33	58	61	16	0	60	30	21
ENSG00000072506	61	3	18	16	21	29	81	27	21	17	24	24	0	12	7	20	110	0	11	4	4	9	13	6	47	14	39	18	19	17	4	3	25	8	0	0	0	0	8	33	45	6	16	14	12	13	0	12	21
ENSG00000072518	19	3	0	0	0	0	62	0	0	0	0	2	0	0	4	0	6	0	0	6	3	3	0	0	2	0	0	0	2	3	5	2	6	3	0	0	0	0	0	0	0	6	27	0	3	0	0	0	4
ENSG00000072571	14	3	0	0	0	0	13	0	22	5	0	1	2	38	0	0	234	0	0	1	0	19	0	9	0	10	0	0	0	2	0	1	3	3	0	0	0	0	0	11	21	10	0	0	2	0	0	13	3
ENSG00000072609	20	0	0	0	0	1	0	0	16	0	0	21	15	2	0	0	38	4	1	0	1	6	0	6	15	0	0	32	1	3	5	2	17	4	0	0	7	0	0	0	18	2	0	6	6	0	17	2	9
ENSG00000072657	10	38	2	0	6	0	0	0	20	0	8	0	0	4	4	0	7	10	0	0	0	8	0	4	1	1	0	0	2	2	7	6	9	2	0	1	0	0	32	0	19	7	0	31	0	26	1	2	5
ENSG00000072682	0	0	0	0	0	0	0	0	1	0	0	0	0	0	0	0	0	0	0	0	0	0	0	0	0	0	0	0	0	6	0	0	0	0	0	1	0	0	0	0	0	0	0	0	0	0	0	0	0
ENSG00000072694	1	3	2	0	0	0	16	12	5	2	1	0	0	0	1	0	5	0	1	0	0	0	0	0	5	1	0	1	0	7	2	0	0	1	6	0	0	0	4	0	11	0	0	0	2	0	0	0	0
ENSG00000072736	28	6	5	0	4	15	55	46	24	5	12	13	22	24	0	44	32	4	0	0	2	10	15	4	7	18	12	14	8	21	12	2	28	17	0	0	0	3	2	5	13	7	16	8	14	29	7	14	13
ENSG00000072756	39	41	92	9	19	8	31	55	28	0	61	28	9	9	18	105	70	9	17	29	15	15	29	5	13	44	24	31	22	14	23	27	27	13	0	0	14	27	41	16	17	13	86	25	21	41	40	25	27
ENSG00000072778	127	252	96	9	201	50	234	134	53	16	109	31	78	131	37	222	171	4	27	118	93	23	30	50	110	247	120	245	74	58	64	209	192	48	298	0	3	26	95	31	176	98	207	112	114	105	106	172	149
ENSG00000072786	55	13	13	0	0	4	22	44	63	2	86	0	1	27	3	1	79	1	15	29	0	11	0	7	66	0	20	11	0	55	9	8	27	32	0	0	16	14	1	0	6	33	9	0	32	0	8	20	13
ENSG00000072803	20	31	10	7	37	50	19	49	4	9	22	20	18	14	18	34	30	2	11	28	19	9	17	14	10	56	19	18	16	23	17	20	20	14	5	0	19	3	29	7	15	47	6	9	15	7	51	24	22
ENSG00000072818	56	23	0	25	2	0	20	84	30	12	4	51	8	17	8	4	71	0	9	5	4	13	3	1	65	2	9	34	14	35	13	6	8	51	0	0	2	0	4	23	33	4	0	7	11	2	5	9	22
ENSG00000072832	0	0	0	0	0	0	0	0	0	0	0	0	0	0	0	0	0	0	0	0	0	0	0	0	0	0	0	0	0	0	0	0	0	0	0	0	0	0	0	0	0	0	0	0	0	0	0	0	0
ENSG00000072840	0	0	0	0	0	0	0	0	0	0	0	0	0	0	0	0	0	0	0	0	0	0	0	0	0	0	0	0	0	0	0	0	0	0	0	0	0	0	0	0	0	0	0	0	0	0	0	0	0
ENSG00000072849	129	139	79	13	68	110	133	58	71	9	47	31	22	71	24	75	117	17	27	27	18	29	49	33	50	46	24	65	24	55	23	17	61	23	49	0	56	57	25	19	43	37	71	59	77	38	47	76	23
ENSG00000072858	36	88	25	1	33	21	69	0	15	10	13	63	64	6	29	1	23	17	1	82	48	21	10	9	7	20	15	11	10	18	1	29	32	6	140	0	0	13	33	26	53	15	24	16	33	14	69	54	27
ENSG00000072864	10	26	10	12	8	20	14	32	13	2	13	15	15	1	9	66	61	4	8	18	0	11	4	2	62	0	19	8	2	42	15	39	15	27	7	0	0	3	9	2	1	12	1	6	16	0	33	21	16
ENSG00000072952	17	22	4	3	41	1	1	1	9	5	5	2	9	10	2	19	11	4	7	5	15	5	12	17	0	9	9	6	3	25	11	9	12	21	3	0	0	2	17	5	4	27	20	2	11	0	25	11	10
ENSG00000072954	0	0	0	0	0	0	0	0	1	0	0	0	0	0	0	0	0	0	0	0	0	0	0	0	0	0	0	0	0	4	0	0	0	0	0	0	0	0	0	0	0	0	0	0	0	0	0	0	0
ENSG00000072958	127	143	36	14	50	64	59	0	1	12	53	32	16	108	6	50	156	21	15	5	4	28	68	22	11	35	15	75	16	48	13	25	45	18	77	36	0	193	16	57	21	49	113	13	26	29	50	87	40
ENSG00000073008	0	0	0	0	0	0	0	0	0	0	0	0	0	0	0	0	2	0	0	0	0	0	0	0	0	0	0	0	0	0	0	0	0	0	0	0	0	0	0	0	0	0	0	0	0	0	0	0	0
ENSG00000073009	51	29	42	12	34	27	60	24	24	18	19	55	45	79	24	13	48	12	14	72	34	17	40	67	28	74	36	56	31	14	11	73	78	21	62	0	229	50	57	31	18	73	31	34	36	37	76	59	52
ENSG00000073050	40	71	15	4	50	120	2	0	65	18	26	117	57	39	45	60	99	30	9	23	47	8	46	27	39	37	20	20	6	17	22	28	38	33	1	0	145	128	82	86	16	15	5	19	45	32	68	37	43
ENSG00000073060	1	0	1	1	0	0	0	0	0	0	0	0	0	0	0	5	6	0	0	0	0	0	0	0	0	0	0	0	0	4	0	0	2	0	0	0	0	0	0	0	0	0	0	2	0	0	0	0	0
ENSG00000073067	0	0	0	0	0	0	0	0	0	0	0	0	0	0	0	0	0	0	0	0	0	0	0	0	0	0	0	0	0	0	0	0	0	0	0	0	0	0	0	0	0	0	0	0	0	0	0	0	0
ENSG00000073111	35	37	63	6	23	36	0	38	30	3	89	83	49	46	29	49	65	5	8	97	8	12	62	33	0	25	43	33	20	10	10	22	49	5	0	0	1	0	13	59	43	73	51	86	23	123	27	23	24
ENSG00000073146	0	0	0	0	0	0	0	0	0	0	0	0	0	4	0	0	0	0	0	0	0	0	0	1	0	5	0	0	0	0	0	0	0	1	0	0	0	0	0	0	0	0	0	0	0	0	0	0	0
ENSG00000073150	0	0	0	0	0	0	0	0	0	0	0	0	0	2	0	0	0	0	0	0	0	0	0	0	0	0	0	0	0	0	0	0	0	1	0	0	0	0	0	0	0	0	0	0	0	0	0	0	0
ENSG00000073169	0	0	0	0	0	0	0	0	0	0	0	0	0	0	0	0	4	0	0	0	0	0	0	0	9	0	0	0	0	0	1	0	0	1	0	0	0	0	0	0	0	0	0	0	0	0	0	0	0
ENSG00000073282	0	0	0	0	0	0	0	0	0	0	0	0	0	0	0	0	1	1	1	0	0	0	0	0	0	0	0	0	0	0	0	0	2	0	0	0	0	0	0	2	0	0	0	0	0	0	1	1	0
ENSG00000073331	0	0	5	0	0	0	7	0	35	0	0	2	0	18	0	10	19	0	0	0	0	6	16	0	21	2	9	0	4	24	8	10	3	13	43	0	0	0	1	0	12	0	0	2	8	0	0	0	2
ENSG00000073350	12	0	0	0	0	0	0	0	0	0	0	0	0	13	0	0	4	0	0	0	0	0	0	0	0	0	0	0	0	4	0	0	0	0	0	0	0	50	0	0	1	0	0	0	0	0	0	0	0
ENSG00000073417	0	3	0	1	2	0	0	0	12	0	21	1	0	0	0	16	1	0	1	0	2	6	3	0	18	5	0	0	0	0	1	2	0	3	0	0	0	28	0	0	4	7	2	0	10	1	0	1	0
ENSG00000073464	5	43	27	5	37	40	5	18	16	23	24	85	29	7	19	9	36	10	15	116	38	29	37	44	2	18	15	34	9	49	16	11	22	15	0	0	36	60	9	35	24	35	30	1	34	29	80	24	53
ENSG00000073536	4	0	0	0	6	0	0	0	0	0	0	0	0	0	0	0	3	9	1	0	0	0	0	0	13	0	0	0	0	0	2	0	0	2	0	0	0	0	0	0	14	0	0	0	0	0	0	0	8
ENSG00000073578	449	822	495	134	293	406	691	157	365	151	560	696	368	380	343	556	318	190	159	714	196	173	503	418	378	183	317	410	89	225	188	464	502	163	186	25	233	204	512	677	178	218	509	280	489	116	316	440	532
ENSG00000073584	99	78	58	45	74	32	57	66	54	43	70	64	52	91	45	56	97	26	41	38	50	80	31	30	58	47	45	94	51	61	46	20	129	38	56	0	35	29	48	63	23	66	122	46	47	62	46	40	57
ENSG00000073598	0	0	0	0	0	0	0	0	0	0	0	0	0	0	0	0	0	0	0	0	0	0	0	0	0	0	0	0	0	0	0	0	0	0	0	0	0	0	0	0	0	0	0	0	0	0	0	0	0
ENSG00000073605	13	0	7	0	2	44	1	0	5	8	0	4	0	0	2	0	2	0	0	15	0	0	6	2	0	0	0	5	2	2	0	0	4	2	0	0	0	0	0	0	0	6	0	5	2	0	1	5	0
ENSG00000073614	49	107	53	10	51	185	239	4	137	3	6	64	1	28	31	232	129	8	5	111	34	32	56	24	22	67	27	129	16	73	32	24	51	30	0	8	0	0	17	7	84	11	0	114	51	1	26	42	47
ENSG00000073670	0	0	0	0	0	0	0	12	0	0	0	0	0	0	0	0	0	0	0	0	0	0	0	1	0	0	0	0	0	0	0	0	0	0	0	0	0	0	0	0	0	0	0	0	0	0	0	0	0
ENSG00000073711	0	0	0	0	0	0	0	0	4	0	0	0	0	0	0	0	0	0	0	0	0	2	0	0	0	0	0	0	0	0	0	0	0	0	0	0	0	0	0	0	0	0	0	0	0	0	0	0	8
ENSG00000073712	0	0	1	0	0	4	0	10	0	0	0	1	2	0	0	0	19	6	1	0	0	0	30	0	0	0	0	0	0	2	3	0	3	0	0	0	0	0	0	0	0	0	4	0	0	0	0	0	2
ENSG00000073734	0	0	0	0	0	0	0	0	0	0	0	0	0	0	0	0	0	0	0	0	0	0	0	0	0	0	0	0	0	0	0	0	0	0	0	0	0	0	0	0	0	0	0	0	0	0	0	0	0
ENSG00000073737	3	6	0	0	0	0	36	23	10	2	0	0	0	0	1	0	5	0	0	0	0	0	0	0	0	3	0	5	1	2	0	0	2	0	0	0	0	0	0	0	0	0	0	6	4	0	0	0	0
ENSG00000073754	0	0	0	0	0	0	0	0	1	2	0	0	0	0	0	0	2	0	0	0	0	0	0	0	0	0	0	0	0	0	3	0	0	0	0	0	0	0	0	0	0	3	0	8	0	0	0	0	0
ENSG00000073756	2	0	0	0	0	0	0	40	22	0	3	0	0	0	0	0	26	0	0	0	0	0	0	0	20	4	4	2	0	31	1	9	0	14	0	0	0	0	1	0	0	0	0	19	0	0	0	0	0
ENSG00000073792	95	115	94	14	113	73	125	79	46	28	113	58	109	225	51	111	115	23	15	139	63	52	44	66	16	152	43	73	45	58	27	58	122	32	10	0	44	30	81	27	19	62	78	69	64	71	45	108	110
ENSG00000073803	5	2	7	3	34	9	17	32	4	1	13	2	11	2	5	12	36	0	0	0	18	5	7	1	7	50	6	11	5	14	10	4	24	11	1	0	0	60	12	4	5	18	0	10	15	8	0	4	7
ENSG00000073849	152	379	226	75	230	155	230	182	145	98	72	123	174	82	120	118	190	56	60	149	89	123	188	57	68	190	126	135	85	160	74	163	140	14	1	0	8	0	198	120	161	128	182	77	193	158	257	275	271
ENSG00000073861	0	0	0	0	0	0	0	0	0	0	0	0	0	0	0	0	0	0	0	0	0	0	0	0	0	0	0	0	1	0	0	0	0	1	0	0	0	0	0	0	0	0	0	0	0	0	0	0	0
ENSG00000073905	0	0	0	0	0	0	0	0	0	0	0	0	0	0	0	0	0	0	0	0	0	0	0	0	0	0	0	0	0	0	0	0	0	0	0	0	0	0	0	0	0	0	0	0	0	0	0	0	0
ENSG00000073910	25	0	0	0	0	31	0	0	16	3	0	0	0	6	0	0	30	5	0	0	0	8	0	0	30	1	0	1	0	14	12	0	2	11	0	0	0	0	1	0	0	15	8	11	3	16	0	0	2
ENSG00000073921	159	62	43	26	45	34	82	66	78	22	183	43	67	59	18	70	76	33	14	45	64	25	60	22	106	43	36	81	24	44	61	29	49	45	0	0	1	44	42	13	53	38	22	53	30	33	73	42	40
ENSG00000073969	13	65	12	3	26	1	28	0	24	0	0	47	0	0	11	0	53	12	5	8	7	5	1	2	32	47	12	44	10	29	4	7	25	11	0	0	0	0	37	0	13	12	61	27	18	4	41	28	3
ENSG00000074047	0	0	0	0	0	0	0	0	0	0	0	0	0	0	0	0	0	0	0	0	0	0	0	0	0	0	0	0	0	0	0	0	0	0	0	0	0	0	0	0	0	0	0	0	0	0	0	0	0
ENSG00000074054	75	248	44	16	41	21	190	49	111	20	104	31	106	102	80	412	126	52	5	39	67	64	8	60	35	68	14	60	26	53	50	40	69	21	2	0	0	1	39	74	40	66	7	15	66	29	54	119	82
ENSG00000074071	7	7	1	2	2	4	4	10	8	6	19	8	9	3	2	0	16	0	3	3	3	3	6	4	12	6	5	12	6	1	3	3	11	2	9	7	12	5	6	3	4	5	0	4	1	0	0	13	8
ENSG00000074181	0	0	0	0	1	0	0	1	0	0	0	0	0	3	0	0	0	0	0	0	0	0	0	0	0	0	0	0	0	0	0	0	1	0	0	0	0	0	0	0	0	0	0	0	0	0	0	0	0
ENSG00000074201	149	53	14	38	48	22	75	66	70	4	53	59	47	9	32	107	216	30	21	47	8	22	39	9	79	30	75	45	19	28	46	9	45	48	0	75	58	122	21	114	34	15	83	58	47	56	15	21	31
ENSG00000074211	0	0	0	0	0	0	0	0	0	0	0	0	0	0	0	0	0	0	0	0	0	0	0	0	0	0	0	0	0	0	0	0	0	0	0	0	0	0	0	0	0	0	0	0	0	0	0	0	0
ENSG00000074219	0	0	0	0	0	0	0	0	0	0	4	0	0	0	0	0	1	0	0	0	0	0	0	0	0	0	0	0	0	0	0	0	0	0	0	1	0	0	0	0	0	0	0	0	0	0	0	0	0
ENSG00000074266	51	29	0	7	10	0	52	44	15	2	0	23	0	49	24	224	46	0	4	6	0	8	0	8	8	21	12	37	7	12	16	1	13	12	0	0	1	0	52	1	7	1	0	0	25	0	1	7	30
ENSG00000074276	0	0	0	0	0	0	0	0	0	0	0	0	0	0	0	0	0	0	0	0	0	0	0	0	0	0	0	0	0	0	0	0	2	0	0	0	0	0	0	0	0	0	0	0	0	0	0	0	0
ENSG00000074317	0	0	0	0	0	0	0	0	0	0	0	0	0	0	0	0	0	0	0	0	0	0	0	0	0	0	0	0	0	0	0	0	0	0	0	0	0	0	0	0	0	0	0	0	0	0	0	0	0
ENSG00000074319	331	289	193	16	103	158	330	129	161	73	233	82	72	297	81	153	189	51	69	140	83	72	19	108	85	144	151	59	56	84	65	162	177	82	139	0	240	213	194	93	54	234	206	57	102	183	133	106	129
ENSG00000074356	13	39	1	0	1	0	0	0	5	2	1	0	0	0	10	77	28	9	5	1	7	14	1	13	46	20	4	0	15	15	7	4	23	21	1	0	0	2	19	0	0	2	2	0	1	13	19	0	33
ENSG00000074370	402	437	222	62	527	191	526	189	207	61	86	396	449	465	123	381	453	41	43	231	201	59	139	173	138	675	106	141	48	188	70	366	181	104	55	0	83	66	276	243	76	247	299	202	176	251	593	122	356
ENSG00000074410	1	0	0	0	0	0	0	0	0	0	0	0	0	0	0	0	0	0	0	0	0	0	0	0	0	0	0	0	0	0	0	0	0	0	0	0	0	0	0	0	0	0	0	0	0	0	0	0	0
ENSG00000074416	1814	3468	1844	499	2903	1426	1115	2005	1349	365	1172	2805	1367	3057	843	2238	1567	415	545	1778	971	642	1805	1490	360	1443	690	591	329	1900	459	2211	495	679	1233	63	3528	4426	1740	1550	941	1421	2356	1226	816	1843	3078	1482	1265
ENSG00000074527	0	0	0	0	0	0	0	0	0	0	0	0	0	0	0	0	0	0	0	0	0	0	0	0	0	0	0	0	0	0	0	0	0	0	0	0	0	0	0	0	0	0	0	0	0	0	0	0	0
ENSG00000074582	18	0	12	0	8	0	0	0	9	0	0	0	0	0	2	0	46	0	2	0	0	6	0	0	9	0	0	13	1	4	4	0	0	1	0	0	0	0	5	0	10	0	41	0	19	0	0	8	0
ENSG00000074590	0	0	0	0	0	0	0	13	0	0	0	0	0	0	0	0	0	0	0	0	0	0	0	0	0	0	0	0	0	0	0	0	0	0	0	0	0	0	0	0	0	0	0	0	0	0	0	2	0
ENSG00000074603	146	183	93	1	77	11	142	17	44	9	6	39	126	279	39	41	70	17	12	156	60	24	23	78	18	99	29	46	19	37	51	25	67	41	46	0	0	0	52	31	51	54	55	2	85	45	113	65	62
ENSG00000074621	1	0	0	0	0	0	0	0	0	0	0	0	0	0	0	0	0	0	0	0	0	1	0	0	0	0	0	0	0	1	0	0	0	0	0	0	0	0	0	0	0	0	0	0	0	0	0	5	0
ENSG00000074657	0	0	0	0	0	0	0	0	0	0	11	0	0	0	0	0	3	0	0	0	0	0	0	0	0	0	0	0	0	2	0	0	0	0	0	0	0	0	0	13	0	0	0	0	0	0	0	0	0
ENSG00000074660	5	0	1	1	0	0	1	1	1	0	0	0	1	0	0	0	6	0	0	0	2	0	0	2	2	0	0	0	0	0	0	0	0	1	0	0	0	0	2	0	0	0	1	0	0	0	0	3	3
ENSG00000074695	121	173	86	58	154	53	63	134	97	13	124	182	77	129	69	19	168	117	19	104	151	74	123	108	44	142	75	83	67	87	43	74	131	47	101	0	241	28	159	112	77	175	230	170	100	369	134	185	200
ENSG00000074696	10	0	15	15	0	0	0	0	20	11	15	0	0	212	5	61	65	0	0	20	0	0	0	16	21	55	10	40	17	16	0	0	38	1	0	0	0	0	5	0	1	0	0	0	14	0	0	0	0
ENSG00000074706	104	61	35	32	78	37	143	40	41	30	110	72	9	15	52	122	34	19	35	103	44	39	31	41	68	25	48	14	34	39	29	36	53	36	73	0	10	98	42	105	21	33	113	67	41	15	160	88	40
ENSG00000074755	11	45	27	0	18	13	3	37	40	3	18	13	21	0	11	0	34	24	0	41	19	20	21	8	31	7	25	13	2	28	29	13	29	21	0	0	38	2	21	37	11	25	20	57	20	3	18	65	5
ENSG00000074771	0	0	0	0	0	0	0	0	0	0	0	0	0	0	0	0	0	0	0	0	0	0	0	0	0	0	0	0	0	0	0	0	0	0	0	0	0	0	0	0	0	0	0	0	0	0	0	0	0
ENSG00000074800	4020	4266	3966	452	2763	2378	3480	2558	2218	413	2034	2184	2280	3145	1520	2390	4362	742	530	5066	2320	1236	2067	2756	1570	3526	1506	2123	1115	2326	998	1399	2696	895	3281	86	2104	3343	4725	2757	1750	1672	4036	1703	2462	3905	2548	2574	3117
ENSG00000074803	6	0	0	0	0	0	0	0	7	0	0	0	0	0	0	0	0	0	0	0	0	0	0	0	0	0	0	0	0	0	0	0	0	2	0	0	0	0	0	0	0	0	0	0	0	0	0	0	0
ENSG00000074842	27	3	0	0	3	13	24	1	20	8	0	6	13	0	7	1	32	0	3	0	0	0	0	4	52	6	9	4	0	7	22	3	4	16	3	0	0	43	1	11	26	4	0	0	5	3	12	7	2
ENSG00000074855	2	0	2	1	0	1	0	0	0	0	0	0	0	0	0	0	0	0	1	0	0	0	0	0	0	0	0	0	0	0	0	0	0	0	0	0	0	0	0	0	0	0	0	0	0	0	0	0	0
ENSG00000074935	26	0	0	8	0	0	0	0	1	0	17	2	0	0	2	0	27	0	0	0	0	0	0	0	2	0	0	0	0	13	2	0	0	3	0	0	0	0	0	0	7	0	0	0	1	0	18	0	7
ENSG00000074964	1	0	7	0	0	38	0	0	31	2	0	0	0	0	0	0	0	0	0	0	0	0	0	0	23	0	0	0	0	3	0	0	5	7	0	0	0	0	0	0	0	0	0	0	0	0	0	0	0
ENSG00000074966	82	45	18	35	7	0	89	5	33	3	33	0	1	0	2	0	7	2	3	4	8	19	0	8	23	3	19	24	2	21	6	2	8	9	0	5	0	0	0	3	12	0	35	6	27	4	0	17	2
ENSG00000075035	0	0	0	0	0	0	0	0	0	0	0	0	0	0	0	0	0	0	0	0	0	0	0	0	0	0	0	0	0	0	0	0	0	0	0	0	0	0	0	0	0	0	0	0	0	0	0	0	0
ENSG00000075043	0	0	0	0	0	0	0	0	0	0	0	0	0	0	0	0	0	0	0	0	0	0	0	0	0	0	0	0	0	0	0	0	0	0	0	0	0	0	0	0	0	0	0	0	0	0	0	0	0
ENSG00000075073	0	0	0	0	0	0	0	0	0	0	0	0	0	0	0	0	0	0	0	0	0	0	0	0	0	0	0	0	0	0	0	0	0	0	0	0	0	0	0	0	0	0	0	0	0	0	0	0	0
ENSG00000075089	117	42	21	44	49	6	118	0	4	1	56	0	90	47	34	96	64	9	21	15	11	15	0	13	34	16	19	41	20	12	16	6	25	11	0	1	0	61	0	17	29	23	84	56	19	3	47	35	23
ENSG00000075131	1	2	0	0	0	0	33	0	3	0	0	0	0	0	4	0	11	8	0	0	0	3	0	0	0	0	5	0	0	4	8	0	0	3	0	0	0	0	0	0	16	1	0	0	0	0	0	1	1
ENSG00000075142	121	30	33	15	43	82	111	26	88	9	27	21	24	10	19	114	256	23	36	23	4	40	47	15	104	30	44	26	33	68	42	10	48	19	29	0	20	36	18	40	51	15	25	24	47	28	15	47	50
ENSG00000075151	1045	1657	1011	359	1811	594	236	967	1479	218	969	1336	1950	2190	502	898	748	225	213	1410	1057	438	1267	460	385	1059	576	509	403	646	390	718	709	267	231	0	159	784	754	1225	510	1127	1443	819	510	1133	1715	1140	1086
ENSG00000075188	10	15	18	7	2	42	66	0	39	1	55	0	1	0	17	0	145	0	8	18	0	0	0	0	43	3	9	19	14	20	5	3	7	12	0	0	0	0	0	0	11	0	1	23	26	0	0	23	24
ENSG00000075213	0	0	0	0	0	0	0	0	0	0	0	0	0	0	0	0	0	0	0	0	0	0	0	0	0	0	0	0	0	0	0	0	0	0	0	0	0	0	0	0	0	0	0	0	0	0	0	0	0
ENSG00000075218	0	0	0	0	0	0	0	0	0	2	0	0	0	0	0	0	56	0	0	0	0	4	0	0	0	0	0	0	1	0	0	0	0	0	0	0	2	1	0	0	0	0	0	0	0	0	0	0	2
ENSG00000075223	0	24	1	0	0	33	0	0	12	0	0	0	16	0	0	0	0	0	0	0	0	0	0	0	3	0	0	0	0	0	4	0	1	0	0	0	0	0	0	0	0	0	0	0	0	0	0	0	0
ENSG00000075234	33	15	5	0	2	13	9	38	30	16	2	1	8	4	8	73	33	4	2	0	0	1	0	0	13	15	6	8	11	9	7	4	16	17	0	0	0	0	7	0	14	15	53	44	8	0	0	25	1
ENSG00000075239	23	0	5	0	11	111	178	62	51	9	41	0	0	37	13	66	233	13	7	14	6	9	0	0	17	19	23	50	37	21	13	6	48	20	0	0	1	74	11	1	6	12	0	27	40	6	13	39	39
ENSG00000075240	0	0	0	0	0	0	0	0	0	0	0	0	0	0	0	0	0	0	0	0	0	0	0	0	5	0	0	0	0	0	0	0	0	0	0	0	0	0	0	0	12	0	0	3	0	0	0	0	0
ENSG00000075275	0	0	0	0	0	0	0	0	0	0	0	0	0	0	0	0	0	0	0	0	0	0	0	0	0	18	0	0	0	0	0	0	0	0	0	0	0	0	0	0	0	0	0	0	0	0	0	0	0
ENSG00000075290	0	0	0	0	0	0	0	0	0	0	0	0	0	0	0	0	0	0	0	0	0	0	0	0	0	0	0	0	0	0	0	0	0	0	0	0	0	0	0	0	0	0	0	0	0	0	0	0	0
ENSG00000075292	131	47	68	12	88	149	53	226	116	29	35	45	64	6	40	169	161	35	31	18	49	57	27	18	105	13	59	30	35	54	61	39	64	64	0	0	7	223	19	102	104	35	2	2	48	37	12	42	112
ENSG00000075303	69	10	0	9	6	15	0	7	51	1	0	0	0	35	10	8	46	10	22	11	20	3	31	7	15	60	19	20	6	19	14	17	11	19	0	0	36	1	0	36	34	2	20	50	21	62	45	20	43
ENSG00000075336	2	0	0	0	0	0	0	17	9	3	0	0	0	0	1	0	30	1	1	0	0	0	0	0	4	0	0	0	0	0	0	0	0	2	0	0	0	0	0	21	7	2	0	0	0	0	0	11	4
ENSG00000075340	0	0	0	0	0	0	0	0	9	0	0	0	6	0	0	0	96	0	0	0	0	0	0	0	0	21	0	1	0	3	2	0	3	2	0	0	0	0	0	0	0	0	0	0	0	0	0	1	0
ENSG00000075388	0	0	0	0	0	0	0	0	0	0	0	0	0	0	0	0	0	0	0	0	0	0	0	0	0	0	0	0	0	0	0	0	0	0	0	0	0	0	0	0	0	0	0	0	0	0	0	0	0
ENSG00000075391	0	0	0	0	0	0	5	0	14	0	0	0	0	0	2	0	0	0	0	12	0	2	0	0	0	1	0	1	5	0	0	0	0	0	0	0	0	0	1	0	3	1	0	6	2	0	0	1	0
ENSG00000075399	9	0	1	0	3	1	3	0	4	0	0	2	10	4	1	2	2	1	0	4	8	0	1	6	14	3	8	3	0	2	1	5	0	5	1	0	6	0	1	6	0	0	0	0	5	1	0	1	3
ENSG00000075407	13	9	3	4	0	5	27	0	10	0	6	23	10	12	0	0	14	0	5	0	0	5	0	0	0	9	5	5	3	3	9	2	4	1	0	0	0	0	0	32	7	1	1	6	0	12	0	4	0
ENSG00000075413	63	58	64	24	12	63	78	81	144	16	96	114	1	84	42	179	48	14	2	40	34	19	69	18	47	13	23	104	22	20	22	32	63	48	68	0	22	0	52	66	23	71	30	60	60	397	50	38	32
ENSG00000075415	135	121	99	4	36	61	151	18	89	49	41	64	37	94	69	130	261	28	32	81	58	47	30	46	184	103	142	140	28	99	68	63	102	51	70	31	216	0	86	78	31	70	138	51	50	77	108	56	65
ENSG00000075420	15	0	0	0	0	0	12	1	25	11	9	0	0	0	0	0	7	8	0	0	9	1	0	0	22	0	1	10	0	32	0	15	11	6	11	39	0	0	12	8	5	11	47	0	0	0	0	12	3
ENSG00000075426	0	1	0	0	0	0	0	0	0	0	4	0	0	0	0	0	0	0	0	0	0	0	0	0	5	0	1	3	0	0	0	0	0	2	0	0	0	0	0	0	0	0	0	0	0	0	0	0	0
ENSG00000075429	0	0	0	0	0	0	0	0	0	0	0	0	0	0	0	0	0	0	0	0	0	0	0	0	0	0	0	0	0	0	0	0	0	0	0	0	0	0	0	0	0	0	0	0	0	0	0	0	0
ENSG00000075461	0	0	0	0	0	0	0	0	0	0	0	0	0	0	0	0	0	0	0	0	0	0	0	0	0	0	0	0	0	0	0	0	0	0	0	0	0	0	0	0	0	0	0	0	0	0	0	0	0
ENSG00000075539	81	34	37	2	42	79	28	26	33	12	3	19	40	29	27	0	38	14	17	7	39	18	17	7	8	27	18	13	35	31	20	5	17	24	77	0	1	5	2	3	23	5	92	45	22	0	86	11	160
ENSG00000075568	37	18	26	11	9	2	93	3	28	4	4	11	4	0	18	0	52	9	2	15	21	6	4	2	57	0	1	5	7	25	4	6	17	24	0	0	0	0	0	5	19	1	0	0	13	2	17	9	37
ENSG00000075618	0	0	0	0	0	0	0	0	0	0	0	0	0	0	0	0	1	0	0	0	0	0	0	0	0	0	0	0	0	0	0	0	0	0	0	0	0	0	0	0	0	0	0	0	0	0	0	0	1
ENSG00000075624	98215	58139	60400	19337	85098	43479	50247	55065	45709	19504	31588	73422	64044	109076	43105	40556	76969	23579	23890	90091	55058	21457	43087	61830	26204	84749	41644	40888	21184	58177	26474	48767	64613	26445	76797	2210	90840	62064	82397	51563	38286	59729	73705	33136	37342	37790	79592	74297	76402
ENSG00000075643	0	0	0	0	0	0	0	0	0	0	0	0	0	0	0	0	0	0	0	0	0	0	0	0	0	0	0	0	0	1	0	0	0	0	0	0	0	0	0	0	0	0	0	0	0	0	0	0	0
ENSG00000075651	0	0	1	0	0	0	0	0	18	0	0	0	0	0	6	0	43	16	0	0	0	0	0	0	20	0	19	0	1	14	3	1	0	3	0	0	0	0	0	0	0	0	0	0	4	0	0	0	0
ENSG00000075673	0	0	0	0	0	0	0	0	0	0	0	0	0	0	0	0	0	0	0	0	0	0	0	0	0	0	0	0	0	0	0	0	0	0	0	0	0	0	0	0	0	0	0	0	0	0	0	0	0
ENSG00000075702	0	0	0	0	0	0	0	0	0	0	0	0	0	0	0	0	22	0	0	0	0	0	0	0	11	0	0	0	0	0	0	0	0	2	0	0	0	0	0	0	0	0	0	0	0	0	0	0	0
ENSG00000075711	141	47	124	31	76	76	73	128	110	40	132	136	62	91	52	44	92	42	25	53	63	37	134	47	8	169	53	68	23	36	16	29	86	43	12	0	55	3	70	204	103	57	11	162	47	41	221	39	27
ENSG00000075785	305	325	267	83	267	324	277	180	218	89	217	221	202	286	182	401	344	127	125	269	182	129	190	211	195	282	147	220	172	187	119	172	275	103	183	19	177	374	131	231	209	208	270	317	201	116	317	263	174
ENSG00000075790	334	242	156	47	413	256	74	197	132	66	146	255	120	848	114	300	272	85	78	198	181	92	266	144	48	368	101	93	53	160	108	122	181	21	275	0	261	132	131	174	116	292	297	318	92	206	161	144	209
ENSG00000075826	8	0	0	0	0	14	0	0	17	0	0	0	0	0	0	0	0	0	3	0	0	0	0	0	18	0	0	0	0	7	7	0	3	3	0	0	0	31	0	0	0	0	3	0	7	0	0	0	0
ENSG00000075856	23	114	28	6	71	68	108	48	89	1	0	103	5	31	18	0	87	13	16	50	11	16	28	47	18	64	43	59	5	77	37	13	34	18	0	0	129	11	0	18	61	33	117	62	77	1	59	38	23
ENSG00000075884	403	62	46	28	107	15	330	5	185	29	108	73	21	21	21	206	246	7	15	52	15	26	134	25	231	11	44	90	47	223	62	17	84	170	0	0	235	0	23	81	62	47	268	63	193	7	12	129	135
ENSG00000075886	0	0	0	0	0	0	0	0	0	0	0	0	0	0	0	0	0	0	0	0	0	0	0	0	0	0	0	0	0	0	0	0	0	0	0	0	0	0	0	0	0	0	0	0	0	0	0	0	0
ENSG00000075891	0	0	0	0	0	0	0	0	0	0	0	0	0	0	0	0	0	0	0	0	0	0	0	0	0	0	0	0	0	0	0	0	0	0	0	0	0	0	0	0	0	0	0	0	0	0	0	0	0
ENSG00000075914	11	0	0	0	0	22	17	17	22	0	9	0	0	0	6	1	24	1	1	0	3	5	0	0	19	0	9	8	5	9	6	0	1	6	0	0	0	0	11	13	3	0	18	1	5	0	0	11	0
ENSG00000075945	984	987	1209	335	343	915	1971	1363	278	120	1027	861	735	437	775	927	661	228	291	1598	474	714	890	852	440	1947	729	1111	570	154	416	251	1304	110	364	7	86	437	420	742	725	843	692	951	572	1472	1866	1182	410
ENSG00000075975	0	10	0	0	0	30	10	0	10	3	11	47	0	23	18	7	36	3	1	5	0	0	0	0	2	12	9	14	8	20	3	10	9	3	0	0	16	0	5	4	0	2	0	54	19	15	0	14	0
ENSG00000076003	127	611	392	61	97	144	1358	165	185	39	169	329	172	160	100	93	438	70	43	262	129	82	326	214	272	256	222	85	158	127	82	356	311	64	111	1	85	81	385	296	89	617	122	310	81	314	481	349	302
ENSG00000076043	58	55	69	7	38	87	67	77	31	10	6	36	88	137	27	221	164	53	5	127	34	34	24	74	30	182	66	41	35	45	20	42	81	16	113	15	216	282	50	55	72	52	26	143	67	113	76	98	46
ENSG00000076053	0	0	0	0	0	0	0	0	0	0	0	0	0	0	0	0	0	0	0	0	0	0	0	0	0	0	0	0	0	0	0	0	0	0	0	0	0	0	0	0	0	0	0	0	0	0	0	0	0
ENSG00000076067	0	26	20	1	18	0	0	14	4	2	0	23	32	28	4	1	18	3	1	15	5	11	19	0	16	16	6	1	2	9	6	7	5	0	0	0	14	0	15	0	4	2	12	14	4	0	14	23	17
ENSG00000076108	79	97	52	1	38	52	50	24	87	11	17	75	27	39	18	51	57	17	15	7	22	9	13	12	42	9	31	13	3	52	28	31	23	54	1	0	1	2	15	41	16	6	66	24	21	13	4	12	37
ENSG00000076201	5	0	5	0	1	0	6	1	0	0	0	1	0	0	1	0	5	5	0	0	0	0	0	2	8	1	4	0	0	6	1	0	2	0	0	0	0	0	0	0	4	0	6	0	1	0	12	0	0
ENSG00000076242	163	29	58	6	51	37	191	32	2	14	0	0	1	0	37	1	187	0	3	36	9	45	0	12	55	68	49	19	18	16	19	27	54	16	0	68	0	0	16	0	50	20	0	14	59	0	65	19	13
ENSG00000076248	0	0	0	4	4	1	0	0	6	0	0	0	0	0	5	0	13	0	2	0	0	2	0	0	0	8	0	0	1	0	1	0	6	0	1	0	0	0	0	0	10	0	18	0	0	0	0	3	0
ENSG00000076258	0	14	6	0	0	0	26	2	0	0	0	0	0	0	0	0	0	0	0	12	0	3	0	0	4	0	0	0	0	5	0	0	0	0	0	0	0	0	0	0	0	0	0	0	0	0	0	0	0
ENSG00000076321	7	0	0	0	0	1	0	1	3	0	27	1	0	0	0	0	23	0	2	3	9	3	0	0	0	0	4	0	0	1	0	0	9	3	0	0	0	0	0	0	3	0	0	0	15	14	1	11	0
ENSG00000076344	0	0	0	0	0	0	0	0	0	0	0	0	0	0	0	0	0	0	0	0	0	0	0	0	0	0	0	0	0	0	0	0	0	0	0	0	0	0	0	0	0	0	0	0	0	0	0	0	0
ENSG00000076351	0	0	0	0	0	0	0	0	0	0	0	0	0	0	0	0	0	0	0	0	0	0	0	0	0	0	0	0	0	1	0	0	0	0	0	0	0	0	0	0	0	0	0	0	0	0	0	0	0
ENSG00000076356	10	50	39	0	8	0	58	82	75	4	57	16	15	39	19	0	14	12	2	22	3	12	9	19	2	52	47	21	14	15	15	11	30	1	30	0	0	0	54	0	5	16	1	30	8	23	39	37	17
ENSG00000076382	1	0	0	0	0	0	18	0	0	11	0	1	0	48	0	0	188	0	1	0	2	0	0	23	0	20	10	0	10	3	0	0	2	0	5	0	0	0	21	0	0	0	0	9	5	0	0	0	0
ENSG00000076513	20	16	9	0	14	10	81	24	16	4	60	1	2	42	4	0	16	9	2	38	2	3	22	12	20	5	8	2	6	21	7	25	15	2	7	0	0	0	0	0	10	25	0	2	10	32	47	10	21
ENSG00000076554	23	0	10	4	1	0	32	17	0	8	0	0	15	0	18	33	32	12	9	4	0	2	12	1	37	0	2	27	14	7	4	1	14	6	0	0	0	0	4	0	16	0	30	0	26	7	0	11	5
ENSG00000076555	5	1	0	0	0	0	0	2	0	0	0	0	0	0	7	0	8	0	0	0	0	8	0	0	8	0	0	3	0	0	0	0	2	0	0	1	2	0	0	0	0	1	0	0	2	0	0	0	0
ENSG00000076604	2	0	0	0	0	0	0	0	0	0	0	0	0	0	0	0	0	0	0	0	1	0	0	0	0	0	0	6	0	0	0	0	0	0	3	0	0	0	0	0	0	0	0	0	2	0	0	0	0
ENSG00000076641	4	1	9	1	4	7	11	20	9	5	4	1	0	1	4	5	1	0	2	0	0	0	0	0	2	0	1	2	0	4	2	0	0	1	0	0	2	0	0	1	0	0	0	0	3	0	0	10	4
ENSG00000076650	28	4	0	1	12	42	58	45	3	4	42	20	0	1	1	109	52	1	0	1	1	5	0	0	20	0	0	27	0	21	6	2	24	3	1	1	0	2	15	6	0	17	1	3	11	0	0	1	3
ENSG00000076662	36	16	11	13	2	5	63	0	63	17	3	27	0	15	7	67	127	1	10	0	2	1	22	5	111	1	25	30	15	73	32	1	15	69	6	0	71	35	4	18	15	10	27	0	13	0	14	22	19
ENSG00000076685	277	401	290	33	208	132	329	257	306	60	227	154	65	171	133	340	328	68	15	230	142	116	168	164	153	208	99	259	44	176	88	140	247	48	13	0	34	34	110	116	66	194	120	71	139	235	239	178	102
ENSG00000076706	0	0	0	0	0	0	0	0	0	0	0	0	0	0	0	0	0	0	0	0	0	0	0	0	0	0	0	0	0	0	0	0	0	0	0	0	0	0	0	0	0	0	0	0	0	0	0	0	0
ENSG00000076716	0	0	0	0	0	0	0	0	0	0	0	0	0	0	0	0	0	0	0	0	0	0	0	0	0	0	0	0	0	0	0	0	0	0	0	0	0	0	0	0	0	0	0	0	0	0	0	0	0
ENSG00000076770	920	690	733	167	1034	554	160	892	680	170	543	810	671	993	341	515	504	258	222	862	459	417	547	354	178	682	407	367	212	460	333	340	454	297	526	1	376	956	545	770	695	582	1000	892	340	653	1115	645	729
ENSG00000076826	0	0	0	0	0	0	0	0	0	0	0	0	0	0	0	0	0	0	0	0	0	0	0	0	0	0	0	0	0	0	0	0	0	0	0	0	0	0	0	0	0	0	0	0	0	0	0	0	0
ENSG00000076864	1	0	0	0	0	0	0	0	0	0	0	0	0	0	0	0	36	0	0	0	0	0	0	2	0	0	0	0	0	0	0	0	0	1	0	0	0	0	0	0	0	0	0	0	0	0	0	0	0
ENSG00000076924	24	11	16	0	9	0	66	0	25	0	19	4	0	13	7	34	31	0	4	13	7	3	0	0	22	3	25	19	2	3	15	4	21	15	0	0	2	0	20	21	14	4	41	3	16	0	22	13	17
ENSG00000076928	2	30	4	2	0	21	2	0	3	1	1	0	0	0	26	66	27	0	2	0	0	2	0	0	5	0	0	0	0	22	5	1	7	25	0	0	20	0	0	0	7	0	36	0	4	0	0	0	10
ENSG00000076944	1429	2019	1465	362	1371	1047	1405	1514	1183	446	1070	1531	847	1970	460	2423	1410	423	481	1593	624	373	1133	1318	538	1528	879	994	468	679	385	1335	1228	471	772	28	904	537	1483	1091	798	1155	848	926	893	751	2453	1773	916
ENSG00000076984	0	0	0	0	0	0	14	0	0	0	0	2	1	0	0	0	10	0	0	0	0	0	1	0	1	0	0	0	0	0	0	0	0	0	0	0	0	0	0	0	1	3	0	0	0	0	0	0	0
ENSG00000077009	0	0	0	0	0	0	0	0	0	0	0	0	0	0	0	0	0	0	0	0	0	0	0	0	0	0	0	0	0	0	0	0	0	0	0	0	0	0	0	0	0	0	0	0	0	0	0	0	0
ENSG00000077044	197	719	112	50	295	206	100	86	266	69	147	345	72	337	88	332	155	30	37	605	126	62	244	224	64	147	123	112	11	178	59	172	193	42	85	0	121	187	211	100	193	135	199	185	102	59	140	162	100
ENSG00000077063	0	0	1	0	0	0	0	0	0	0	0	0	0	0	0	0	0	0	0	0	0	0	0	0	1	0	0	0	0	0	0	0	0	0	0	0	0	0	0	0	0	0	0	0	0	0	0	0	0
ENSG00000077080	0	0	0	0	0	0	0	0	0	0	0	0	0	0	0	0	0	0	0	0	0	0	0	0	0	0	0	0	0	0	0	0	0	0	0	0	0	0	0	0	0	0	0	0	0	0	0	0	0
ENSG00000077092	0	0	1	0	0	0	0	0	0	0	0	0	0	0	0	0	0	0	0	0	0	0	0	0	0	0	0	0	0	0	0	1	0	0	0	0	0	0	0	0	0	0	0	0	0	0	0	0	0
ENSG00000077097	39	111	218	29	59	188	216	96	100	42	75	1	78	240	49	8	144	14	55	129	51	67	143	16	138	0	93	166	89	56	51	23	95	63	3	0	0	0	103	175	3	13	88	70	75	0	33	80	140
ENSG00000077147	0	5	19	0	1	0	31	1	5	1	17	0	32	4	11	0	18	12	2	5	1	21	0	6	2	1	9	0	9	3	12	6	9	0	0	0	0	0	7	3	8	19	12	6	2	10	1	24	0
ENSG00000077150	0	0	0	0	0	1	1	0	0	1	0	0	0	1	0	0	8	0	0	6	0	0	0	0	26	0	0	0	4	1	0	0	0	2	0	0	0	0	12	0	0	13	0	0	0	0	0	2	0
ENSG00000077152	10	10	0	0	0	0	0	0	0	0	8	0	0	0	0	0	80	0	1	0	4	0	0	0	0	0	4	0	3	0	5	0	0	0	0	0	0	0	7	0	0	0	0	0	3	0	18	0	0
ENSG00000077157	4	0	0	0	0	0	0	0	10	0	0	0	0	31	0	0	7	0	0	0	0	0	0	0	1	0	0	1	0	3	5	0	2	2	0	0	0	0	0	0	0	5	0	2	11	0	7	0	0
ENSG00000077232	162	30	8	29	18	21	24	29	74	19	3	1	1	75	28	1	37	0	6	2	7	13	0	10	24	33	18	48	11	31	31	11	19	26	0	0	0	0	0	0	5	89	0	93	27	54	55	27	35
ENSG00000077235	11	22	28	18	13	3	19	0	4	1	0	8	0	1	0	0	24	1	14	11	8	1	2	12	54	5	4	6	0	14	29	4	7	6	0	0	0	0	0	91	25	4	0	60	3	0	5	0	15
ENSG00000077238	0	0	0	0	3	0	13	0	15	0	0	0	0	0	4	0	9	0	1	0	1	0	7	0	4	0	0	11	10	17	0	0	0	10	0	0	0	0	1	0	14	2	0	0	17	0	0	0	0
ENSG00000077254	1335	1451	1248	182	744	817	1868	693	808	151	903	882	497	1297	410	1390	606	329	259	935	450	467	606	378	308	426	423	713	346	419	304	564	932	164	108	2	318	27	748	1256	542	1011	901	800	479	1334	1504	463	610
ENSG00000077264	0	0	0	0	0	0	0	0	0	0	0	0	0	0	0	0	1	0	0	0	0	0	0	0	0	0	0	0	0	0	0	0	0	0	0	0	0	0	0	0	0	0	0	0	0	0	0	0	0
ENSG00000077274	0	0	0	0	0	0	0	0	0	0	0	0	0	0	0	0	0	0	0	0	0	0	0	0	0	0	0	0	0	0	0	0	0	0	0	0	0	0	0	0	0	0	0	0	0	0	0	0	0
ENSG00000077279	0	0	0	0	0	0	0	0	0	0	0	0	0	0	0	1	0	0	0	0	0	0	0	1	0	0	0	0	0	0	0	0	0	0	0	0	0	0	0	0	0	0	0	0	0	0	0	0	0
ENSG00000077312	0	1	0	0	3	0	10	0	12	5	0	0	0	0	4	27	45	0	2	0	0	6	0	0	31	1	6	12	5	2	4	0	8	6	0	0	0	50	4	0	6	6	1	0	8	0	0	0	0
ENSG00000077327	0	0	0	0	0	0	0	0	0	0	0	0	0	0	0	0	0	0	0	0	0	0	0	0	0	0	0	0	0	0	0	0	0	0	0	0	0	0	0	0	0	0	0	0	0	0	0	0	0
ENSG00000077348	10	2	11	6	10	18	11	12	28	2	19	0	0	7	9	15	22	3	5	0	0	7	0	3	45	0	4	14	7	7	1	0	9	5	0	0	0	0	0	3	10	0	3	13	2	0	8	24	6
ENSG00000077380	266	166	168	88	123	143	76	103	150	50	147	101	75	286	93	138	301	71	133	162	100	74	85	72	101	153	81	166	89	80	72	83	180	72	26	38	106	43	102	307	89	126	326	142	196	103	145	96	127
ENSG00000077420	82	8	6	9	37	21	9	14	49	7	18	22	39	20	13	28	75	35	23	14	6	41	6	14	90	62	33	39	14	49	44	4	42	86	0	29	112	122	25	19	55	21	52	51	14	44	28	17	36
ENSG00000077454	0	1	0	0	0	0	0	1	2	4	6	0	12	0	0	1	7	2	2	7	1	0	0	0	22	20	1	0	0	2	3	1	4	3	0	0	0	0	0	0	0	0	0	0	0	0	0	2	0
ENSG00000077458	33	12	47	11	0	32	158	14	3	0	1	36	1	36	14	49	45	1	4	1	0	9	15	0	19	35	12	22	7	7	6	2	35	9	0	0	64	0	0	31	21	41	1	0	5	26	26	34	1
ENSG00000077463	0	0	0	0	0	0	1	0	0	0	0	0	0	0	2	0	0	0	0	0	0	0	0	0	0	0	0	8	0	1	2	0	3	1	0	0	0	0	0	0	0	0	0	0	0	0	0	0	0
ENSG00000077498	0	0	0	0	0	0	1	0	0	0	0	0	0	0	0	0	0	0	0	0	0	0	0	0	0	0	0	0	0	0	0	0	0	0	0	0	0	0	0	0	0	0	0	0	0	0	0	0	0
ENSG00000077514	4	4	6	2	10	30	47	0	17	0	0	0	0	1	5	0	47	0	0	0	1	3	0	4	9	0	2	0	0	12	13	0	0	15	0	0	0	0	23	0	12	13	0	0	12	0	0	13	0
ENSG00000077522	0	0	0	0	0	0	0	0	0	0	0	0	0	0	0	0	0	0	0	0	0	0	0	0	0	0	0	0	0	0	0	0	4	0	0	0	0	0	0	0	0	0	0	0	0	0	0	0	0
ENSG00000077549	2399	3772	2677	413	1781	1529	2365	1937	1665	507	1700	1989	1653	2501	874	2500	2098	723	545	2453	1870	1010	2058	2182	1004	2726	1349	1726	736	1529	808	1297	2322	651	2914	128	2678	3068	2450	2588	1237	3125	2043	2118	1171	2621	3055	1660	2332
ENSG00000077585	119	61	55	4	2	0	58	83	36	24	81	6	0	83	15	0	17	11	1	22	6	5	51	14	0	36	12	17	24	11	3	16	26	3	65	0	0	47	73	2	22	13	24	25	10	24	6	53	43
ENSG00000077616	0	0	0	0	0	0	0	0	0	0	0	0	0	0	0	0	0	0	0	0	0	0	0	0	0	0	0	0	0	0	0	0	0	0	0	0	0	0	0	0	0	0	0	0	0	0	0	0	0
ENSG00000077684	0	0	0	0	0	5	52	0	16	0	0	0	0	0	0	0	15	0	0	4	0	3	0	0	8	0	3	0	1	7	3	1	0	6	0	0	0	1	0	0	9	0	0	0	0	0	0	0	3
ENSG00000077713	8	18	7	6	33	17	15	2	3	4	14	11	30	0	1	2	0	5	3	0	1	1	7	5	0	3	1	0	3	8	2	3	5	1	0	0	14	0	0	8	0	5	1	7	3	10	10	1	3
ENSG00000077721	153	89	93	27	75	122	117	151	82	24	102	96	73	114	54	100	184	21	17	124	43	46	78	74	50	101	73	117	35	83	53	92	114	48	18	0	81	92	45	81	39	88	111	114	67	105	128	94	69
ENSG00000077782	8	0	0	0	0	0	0	0	0	0	0	0	0	0	0	0	0	0	0	0	0	0	0	0	0	0	0	0	0	0	0	0	0	0	0	0	0	0	0	0	0	0	0	0	7	0	0	4	0
ENSG00000077800	0	0	0	0	0	0	0	0	0	0	0	0	0	0	0	0	0	0	0	0	0	0	0	0	0	0	0	0	0	0	0	0	0	0	0	0	0	0	0	0	1	0	0	0	0	0	0	0	0
ENSG00000077809	22	33	45	0	24	11	55	47	33	2	20	8	39	0	9	17	24	6	8	33	28	9	17	5	20	24	16	10	12	22	14	13	22	12	10	0	0	35	14	13	18	19	23	17	11	24	27	31	11
ENSG00000077935	0	0	0	0	0	0	0	0	0	0	0	0	0	6	0	0	0	0	1	0	0	0	0	0	0	0	0	0	0	0	0	0	0	0	0	0	0	0	0	0	11	0	0	0	0	0	0	0	0
ENSG00000077942	0	0	0	0	0	0	0	0	0	0	0	0	0	0	0	0	0	0	0	0	0	0	0	0	0	0	0	0	0	0	0	0	0	0	0	0	0	0	0	0	0	0	0	0	0	0	0	0	0
ENSG00000077943	0	0	0	0	0	0	0	0	0	0	0	0	0	0	0	0	0	0	0	0	0	0	0	0	0	0	0	0	0	0	0	0	0	0	0	0	0	0	0	0	0	0	0	0	0	0	0	0	0
ENSG00000077984	112	145	36	36	23	14	203	317	114	21	83	78	19	130	10	0	213	19	5	50	9010	25	120	50	35	45	102	7	13	107	48	57	25	45	10	115	21	16457	51	33	137	74	169	12	4062	106	412	33	38
ENSG00000078018	31	5	6	3	50	3	49	59	0	6	2	2	31	29	16	20	9	3	0	11	25	3	0	3	0	37	15	1	10	29	1	0	24	5	49	0	1	0	8	2	1	12	0	44	1	5	0	8	53
ENSG00000078043	31	0	7	4	8	4	8	0	3	0	4	7	0	10	2	7	7	1	3	16	0	4	0	2	20	2	4	16	3	3	3	1	4	6	0	0	2	0	10	12	10	1	0	24	1	1	2	3	1
ENSG00000078053	0	14	3	0	1	6	0	0	2	0	6	0	0	0	8	0	1	8	8	5	1	0	21	0	0	3	14	0	0	8	5	3	4	1	6	0	8	0	17	0	10	2	0	4	0	5	6	1	10
ENSG00000078061	270	318	268	24	366	211	236	154	208	62	128	268	195	317	92	272	351	39	112	408	222	135	179	241	178	266	166	177	97	228	86	131	218	90	129	0	321	51	318	334	203	192	303	147	285	283	299	255	161
ENSG00000078070	0	19	0	0	3	0	53	0	23	0	41	0	0	0	0	8	57	0	4	0	2	6	45	0	0	0	0	24	15	10	10	0	4	14	0	0	0	0	0	0	0	0	0	0	8	0	0	18	0
ENSG00000078081	0	0	0	0	0	0	0	0	0	0	0	0	0	0	1	0	0	0	0	0	0	0	0	0	0	0	0	1	0	4	0	0	0	3	0	0	0	0	0	0	0	0	0	0	5	0	0	0	0
ENSG00000078098	0	0	0	0	0	0	0	0	0	0	0	0	0	0	0	0	0	0	0	0	0	0	0	0	0	0	0	0	0	0	0	0	0	0	0	0	0	0	0	0	0	0	0	1	0	0	0	0	0
ENSG00000078114	0	0	0	0	0	0	0	5	0	0	0	0	0	0	0	0	0	0	0	0	0	0	0	0	0	0	0	0	0	0	0	0	0	0	0	0	0	0	0	0	0	0	0	0	0	0	0	0	0
ENSG00000078124	295	168	254	80	409	46	54	287	121	18	236	257	174	430	58	106	214	33	38	226	171	152	260	94	16	183	56	91	79	95	44	82	98	56	102	0	202	123	168	91	122	230	195	310	198	124	441	10	130
ENSG00000078140	540	288	449	131	240	351	620	294	362	157	357	300	239	354	138	476	334	239	174	492	190	173	281	368	198	197	203	161	222	141	151	145	390	144	576	54	1332	768	184	415	271	307	317	315	127	200	362	368	256
ENSG00000078142	263	128	94	115	130	136	318	231	124	77	217	253	116	141	92	181	187	44	68	105	57	71	55	51	121	103	114	113	62	75	63	25	77	89	1	1	193	199	71	167	197	124	259	125	71	136	67	78	119
ENSG00000078177	27	19	0	6	0	45	23	0	13	6	0	1	0	0	0	0	7	0	0	0	1	3	30	3	21	0	9	9	1	6	1	0	3	6	0	0	0	0	16	0	0	9	0	0	3	36	0	11	9
ENSG00000078237	12	0	5	0	0	11	27	22	9	0	7	0	13	0	2	18	13	0	3	0	0	0	0	0	15	0	0	14	0	18	5	2	7	11	0	0	0	0	4	0	20	9	0	9	2	0	0	0	0
ENSG00000078246	0	0	7	0	0	0	2	28	9	0	4	0	24	0	0	0	32	0	0	15	0	0	20	0	0	0	0	0	9	6	0	4	4	1	0	0	0	0	0	0	0	0	0	0	3	0	0	0	0
ENSG00000078269	61	130	149	23	48	86	137	47	76	18	82	103	72	39	26	98	45	17	4	148	29	27	50	41	43	80	92	16	45	11	28	58	80	12	0	0	1	20	27	77	18	33	13	100	58	32	103	95	12
ENSG00000078295	0	0	0	0	0	0	0	0	1	0	0	0	0	0	0	0	0	0	0	0	0	0	0	0	0	0	0	0	0	0	0	0	0	0	0	0	0	0	1	0	0	0	0	0	0	0	0	0	0
ENSG00000078304	200	180	68	21	26	26	79	79	108	37	90	40	64	39	35	336	359	18	21	41	15	72	84	15	74	10	77	148	26	104	73	8	97	53	4	0	0	228	79	132	107	48	132	78	57	125	49	106	78
ENSG00000078319	25	3	8	4	7	23	7	0	21	8	9	0	26	11	4	70	44	14	13	9	5	8	0	4	13	14	3	22	11	17	3	16	20	2	0	41	25	0	11	13	23	18	25	4	6	15	17	13	8
ENSG00000078328	0	0	0	0	0	0	0	0	0	0	0	0	0	0	0	0	0	0	0	0	0	0	0	0	0	0	0	0	0	0	0	0	0	0	0	0	0	0	0	0	0	0	0	0	0	0	0	0	0
ENSG00000078369	110	161	157	18	170	142	164	183	140	21	134	118	98	140	80	143	144	37	39	111	110	57	116	78	75	250	58	109	42	70	45	99	94	28	120	10	55	21	78	141	61	99	75	99	82	65	196	87	81
ENSG00000078399	0	0	0	0	0	0	0	0	0	0	0	0	0	0	0	0	0	0	0	0	0	0	0	0	0	0	0	0	0	0	0	0	0	0	0	0	0	0	0	0	0	0	0	0	0	0	0	0	0
ENSG00000078401	0	0	0	0	0	0	0	0	1	0	0	0	0	0	0	0	0	0	0	0	0	0	0	0	0	0	0	0	0	0	0	1	0	0	0	0	0	0	0	0	0	0	0	0	2	0	0	0	0
ENSG00000078403	33	11	23	3	37	2	22	0	64	2	10	11	47	2	10	38	50	0	0	13	7	8	5	4	2	0	14	12	16	16	10	10	4	7	50	0	144	0	11	1	0	0	1	0	7	63	28	0	20
ENSG00000078487	26	11	13	11	0	0	6	0	22	0	0	23	6	7	23	1	13	1	7	0	7	1	0	2	17	0	4	0	8	5	0	0	6	9	4	0	4	0	8	5	14	9	0	0	10	0	18	0	0
ENSG00000078549	0	0	0	0	0	0	0	0	0	0	0	0	0	0	0	0	0	0	0	0	0	0	0	0	0	0	0	0	0	0	0	0	0	0	0	0	0	0	0	0	0	0	0	0	0	0	0	0	0
ENSG00000078579	0	0	0	0	0	0	0	0	0	0	0	0	0	0	0	0	0	0	0	0	0	0	0	0	0	0	0	0	0	0	0	0	0	0	0	0	0	0	0	0	0	0	0	0	0	0	0	0	0
ENSG00000078589	66	31	75	28	30	65	36	47	37	23	63	84	10	55	13	33	21	29	22	31	10	14	46	16	3	7	5	24	11	4	7	18	17	10	28	0	20	47	11	81	12	5	110	21	24	16	54	42	11
ENSG00000078596	808	980	1386	250	608	399	603	380	424	107	498	835	1251	791	381	513	409	140	232	623	301	378	518	384	184	575	279	428	436	444	182	346	515	111	384	0	428	455	740	989	754	589	522	394	293	752	719	313	370
ENSG00000078618	3026	4337	5162	825	3364	3266	3073	3341	3738	558	3042	3823	2796	4910	1757	4761	2031	817	683	3271	2220	1288	2642	1305	817	3025	1452	1559	981	2146	992	2036	2438	400	1113	5	821	415	2671	2609	1263	1823	2893	2549	1777	3663	3675	2751	2013
ENSG00000078668	4938	3493	5600	1738	1953	4875	5284	2833	3324	2148	3519	2732	2590	3920	2778	7214	2310	1228	1900	4615	2431	2010	4529	3441	3059	2384	2692	4032	1870	1608	2310	2356	4922	714	2436	338	6760	3395	3581	5791	2116	4598	3251	3112	3483	2797	3456	5610	2987
ENSG00000078674	337	169	110	52	68	184	292	274	132	38	28	24	39	240	95	74	270	29	19	70	68	99	81	40	167	89	46	121	129	80	77	74	200	77	27	119	54	151	124	256	72	69	21	124	77	80	81	100	124
ENSG00000078687	39	22	3	17	8	11	2	16	17	5	32	14	4	20	14	6	13	3	22	15	7	11	19	9	13	19	0	46	14	10	10	6	4	6	15	0	0	27	18	20	33	2	31	3	23	1	17	12	10
ENSG00000078699	0	0	0	0	0	0	1	0	0	0	0	0	1	0	1	0	1	2	3	3	1	0	0	0	0	5	0	1	1	1	1	1	0	0	1	0	0	0	0	0	0	0	0	4	2	0	0	0	0
ENSG00000078725	0	0	0	0	0	0	0	0	0	0	0	0	0	0	0	0	0	0	0	0	0	0	0	0	0	0	0	0	0	0	0	0	0	0	0	0	0	0	0	0	0	0	0	0	0	0	0	0	0
ENSG00000078747	47	193	47	29	47	31	215	26	119	23	73	145	3	63	69	4	137	58	30	81	38	61	32	28	2	60	81	134	22	49	82	13	75	40	99	1	27	8	54	113	60	56	240	74	37	39	97	57	96
ENSG00000078795	0	0	0	0	0	0	0	0	0	0	0	0	0	0	0	0	0	0	0	0	0	0	0	0	0	0	0	0	0	0	0	0	0	0	0	0	0	0	0	0	0	0	0	0	0	0	0	0	0
ENSG00000078804	0	0	0	0	0	0	0	0	0	1	0	0	0	1	0	0	1	0	0	0	0	0	0	0	0	1	0	0	0	0	0	0	0	0	0	0	0	0	0	0	0	0	0	2	0	0	0	3	0
ENSG00000078808	0	19	3	0	0	0	0	0	1	0	0	0	0	7	5	0	2	0	0	0	2	1	0	6	0	1	0	8	0	2	5	0	0	10	0	0	0	0	10	0	4	0	0	0	0	0	0	3	1
ENSG00000078814	0	0	0	0	0	0	0	0	0	0	0	0	0	0	0	0	0	0	0	0	0	0	0	0	0	0	0	0	0	0	0	0	0	0	0	1	0	0	0	0	0	0	0	0	0	0	0	0	0
ENSG00000078898	0	0	0	0	0	0	0	0	0	0	0	0	0	0	0	0	3	0	0	0	0	0	0	0	0	0	0	0	0	0	0	0	0	0	0	0	0	0	0	0	0	0	0	0	0	0	0	0	0
ENSG00000078900	0	0	0	0	0	0	0	0	0	0	0	0	0	0	0	0	0	0	0	0	0	0	0	0	0	0	0	0	0	0	0	0	0	1	0	0	0	0	0	0	0	0	0	0	0	0	0	0	0
ENSG00000078902	120	213	71	31	85	115	189	139	84	105	56	222	61	170	40	218	118	37	45	169	37	25	47	130	43	175	96	52	36	61	49	125	113	58	130	0	424	252	111	97	85	116	89	87	109	42	182	171	76
ENSG00000078967	0	5	1	0	2	1	2	0	1	3	2	3	1	0	2	11	7	0	1	3	2	0	0	2	1	10	0	1	1	5	2	2	4	0	14	0	1	12	7	0	0	5	10	0	3	3	8	0	2
ENSG00000079101	0	0	0	0	0	0	0	0	0	0	0	0	0	0	0	0	0	0	0	0	0	0	0	0	0	0	0	0	0	0	0	0	0	0	0	0	0	0	0	0	0	0	0	0	0	0	0	0	0
ENSG00000079102	0	1	23	0	1	0	14	0	0	0	16	0	0	23	4	0	3	14	0	0	9	6	0	0	7	21	0	0	0	0	0	2	5	1	0	0	1	0	0	0	0	1	0	0	0	0	1	0	8
ENSG00000079112	0	0	0	0	0	0	0	0	0	0	0	0	0	0	0	0	0	0	0	0	0	0	0	0	0	0	0	0	0	0	0	0	0	0	0	0	0	0	0	0	0	0	0	0	0	0	0	0	0
ENSG00000079134	44	24	0	0	9	52	0	0	31	0	32	0	0	0	0	0	123	0	0	0	8	9	0	6	18	0	15	34	0	5	22	0	21	15	0	0	0	0	35	0	36	23	1	0	36	3	0	2	23
ENSG00000079150	0	0	0	0	0	0	0	0	0	0	0	0	0	0	3	0	2	0	0	0	0	0	0	0	0	0	0	0	0	0	0	0	3	0	0	0	0	0	0	0	0	0	0	4	0	0	0	0	0
ENSG00000079156	0	24	25	0	26	0	0	0	4	14	0	17	7	0	3	0	45	0	14	2	0	0	0	5	53	7	3	5	10	1	1	17	23	8	0	0	0	0	2	7	0	1	15	24	1	0	1	3	42
ENSG00000079215	0	0	0	0	0	0	0	0	0	0	0	0	0	0	0	0	2	0	0	0	0	0	0	0	0	0	0	0	0	0	0	0	1	0	0	0	0	0	0	0	7	0	0	0	0	0	0	0	0
ENSG00000079246	671	470	389	145	285	692	779	427	695	97	313	387	117	146	284	968	1290	89	152	241	215	216	160	154	589	236	274	406	207	527	315	181	442	252	71	0	228	451	325	390	187	208	463	349	346	334	342	374	434
ENSG00000079257	250	323	79	28	60	95	279	42	22	25	158	110	63	159	5	529	284	26	2	70	13	6	38	86	128	101	48	107	21	51	66	51	177	26	123	0	170	0	53	71	53	21	18	192	71	153	72	148	54
ENSG00000079263	120	34	31	5	4	53	201	81	117	8	33	0	0	60	27	25	123	0	44	6	2	17	0	0	13	6	1	32	12	51	16	10	27	36	0	0	0	0	20	0	17	2	117	2	14	35	0	4	38
ENSG00000079277	99	276	101	22	64	54	189	172	102	12	105	196	52	87	71	212	217	35	36	145	93	52	163	69	24	248	32	51	28	119	53	58	133	31	45	0	44	30	131	29	45	166	125	118	62	89	122	62	51
ENSG00000079308	265	1094	232	105	113	133	375	400	541	114	144	145	329	166	137	267	279	110	57	176	76	70	199	72	115	43	145	416	53	132	89	181	203	99	37	1	228	149	88	347	64	279	241	70	100	18	136	351	163
ENSG00000079313	1	0	0	0	0	0	0	0	0	0	0	0	0	0	0	0	0	0	0	0	0	0	0	0	1	0	0	1	0	0	0	0	0	0	0	0	0	0	0	7	0	0	0	0	0	0	0	0	0
ENSG00000079332	138	39	68	16	37	126	78	108	74	14	16	14	101	124	56	60	118	18	23	29	46	25	104	40	31	74	79	74	33	58	38	22	55	15	71	72	215	0	47	99	15	37	114	41	35	44	76	53	24
ENSG00000079335	27	5	16	2	5	10	9	3	11	2	9	3	11	4	1	0	17	0	1	2	3	0	7	3	9	18	3	4	3	2	9	1	12	5	0	1	13	0	13	5	5	9	0	2	2	17	1	3	2
ENSG00000079337	0	0	0	0	0	0	8	0	0	0	0	37	0	0	1	0	0	0	0	0	0	0	0	0	0	0	0	0	0	0	0	0	0	0	0	1	0	0	0	0	0	0	0	0	0	0	0	0	17
ENSG00000079385	0	0	1	3	3	8	1	17	35	0	0	0	0	0	1	0	9	0	1	0	0	0	0	5	0	0	0	0	0	14	2	0	0	4	0	0	0	0	0	0	0	0	0	0	0	0	0	0	0
ENSG00000079387	38	123	63	14	43	43	61	139	74	21	68	51	108	159	61	71	102	17	14	52	46	48	135	41	46	117	49	33	16	43	18	29	93	16	10	0	4	96	75	49	69	30	112	23	21	76	13	45	108
ENSG00000079393	0	0	0	0	0	0	0	0	0	0	0	0	0	0	0	0	0	0	0	0	0	0	0	0	0	0	0	0	0	0	0	0	0	0	0	0	0	0	0	0	0	0	0	0	0	0	0	0	0
ENSG00000079432	0	1	0	0	5	0	8	0	0	0	1	0	0	0	0	0	0	0	0	0	2	0	0	0	1	3	0	8	1	3	3	4	0	2	8	0	0	0	0	0	0	6	0	0	5	0	2	3	6
ENSG00000079435	0	0	0	0	0	0	0	0	0	0	0	0	0	0	0	0	0	0	0	0	0	0	0	0	0	0	0	0	0	1	0	0	1	0	0	0	0	0	0	0	0	0	0	0	0	0	0	0	0
ENSG00000079459	180	83	82	12	74	135	201	102	77	42	46	51	48	39	70	304	342	14	34	70	20	68	100	43	37	130	54	159	40	59	38	60	82	50	77	0	70	165	90	125	91	109	109	67	119	97	101	155	94
ENSG00000079462	14	2	5	1	1	0	0	7	0	2	0	0	0	0	0	0	13	0	2	0	0	0	0	0	0	0	5	0	4	0	0	0	3	3	0	0	0	0	3	0	0	0	0	0	3	0	0	4	4
ENSG00000079482	96	123	62	25	76	38	36	147	72	8	118	39	59	61	23	117	37	37	28	161	53	20	29	41	28	34	70	26	30	24	40	30	57	21	35	0	45	180	33	91	66	57	124	62	49	142	119	40	38
ENSG00000079557	0	0	0	0	0	0	0	0	0	0	0	0	0	0	0	0	0	0	0	0	0	0	0	0	0	0	0	0	0	0	0	0	0	0	0	0	0	0	0	0	0	0	0	0	0	0	0	0	0
ENSG00000079616	108	32	3	3	31	17	5	20	49	1	8	3	0	39	6	1	235	2	15	7	1	7	0	4	34	15	16	17	3	15	12	6	17	20	0	0	8	0	4	0	13	2	35	1	13	15	0	15	2
ENSG00000079689	0	0	0	0	0	0	0	0	0	0	0	0	0	0	0	0	0	0	0	0	0	0	0	0	0	0	0	0	0	0	0	0	0	0	0	0	0	0	0	0	0	0	0	0	0	0	0	0	0
ENSG00000079691	26	17	41	9	15	17	24	14	20	2	31	58	50	69	12	117	59	20	15	48	15	32	39	12	23	76	25	41	21	28	37	12	46	7	0	0	25	0	17	26	14	57	6	10	9	64	69	39	14
ENSG00000079739	50	130	114	18	145	30	1	24	22	16	39	45	42	226	39	117	66	0	9	19	25	20	46	16	56	5	22	68	8	45	1	60	67	18	84	0	214	0	0	0	69	3	32	37	48	33	48	55	44
ENSG00000079785	120	68	46	17	27	100	94	191	70	24	29	51	1	3	42	25	346	6	15	51	1	36	2	7	169	120	21	36	20	66	80	18	74	36	0	0	1	0	34	6	39	42	0	45	86	37	1	64	67
ENSG00000079805	2	6	0	0	4	1	11	3	0	2	18	2	0	6	0	0	8	5	1	0	0	0	1	2	11	17	3	2	2	10	4	8	4	8	6	0	72	0	1	1	1	1	0	0	20	0	3	11	0
ENSG00000079819	3	0	0	0	0	0	0	0	15	6	0	0	0	0	3	2	34	0	1	0	1	8	5	7	11	4	45	14	1	10	5	4	5	3	0	0	0	0	0	3	1	2	0	0	0	0	0	0	2
ENSG00000079841	0	0	0	0	0	10	0	0	0	0	0	0	0	0	0	0	0	0	0	0	0	0	0	0	0	0	0	0	0	0	0	0	0	0	0	0	0	0	0	10	0	0	0	0	0	0	0	0	0
ENSG00000079931	0	5	0	0	8	0	0	0	0	0	0	0	0	0	0	0	0	0	0	0	0	0	0	0	0	0	0	3	0	0	0	0	0	0	0	0	0	0	0	0	0	0	0	0	0	0	0	0	0
ENSG00000079950	1199	1335	1236	411	417	1271	2020	902	1085	351	1000	508	877	1261	469	1611	760	417	264	1317	532	449	734	706	899	738	482	711	472	481	277	446	1258	240	681	129	456	864	452	1365	630	1190	940	969	743	1157	957	1244	717
ENSG00000079974	13	0	7	0	2	5	0	0	5	1	5	13	0	4	0	0	6	0	1	0	0	0	0	1	2	1	2	7	0	3	0	0	3	2	0	0	0	0	0	5	0	0	0	0	1	3	0	0	2
ENSG00000079999	1	14	2	1	9	1	0	2	0	6	1	34	0	13	1	51	20	14	0	0	2	3	10	1	6	11	10	21	0	7	2	0	20	0	0	0	13	0	0	12	1	4	1	10	3	0	0	3	10
ENSG00000080007	6	0	0	0	0	0	0	0	0	0	2	0	0	0	0	0	0	0	4	0	0	8	0	0	0	0	0	0	2	0	0	0	0	0	0	0	0	0	0	0	0	0	0	1	0	0	0	0	0
ENSG00000080031	0	0	0	0	0	0	0	0	0	0	0	0	0	0	0	0	0	0	0	0	0	0	0	0	0	0	0	0	0	0	0	0	0	0	0	0	0	0	0	0	0	0	0	0	0	0	0	0	0
ENSG00000080166	5	0	0	0	0	0	0	0	0	0	0	0	0	0	3	0	0	0	0	1	0	0	0	2	0	0	0	0	0	0	0	0	0	0	3	0	0	0	0	0	0	1	0	0	0	0	1	0	0
ENSG00000080189	76	56	75	2	18	40	107	12	62	25	41	94	15	40	24	47	60	11	10	33	18	24	0	27	17	17	26	42	11	33	12	34	40	19	51	10	12	0	26	11	33	77	46	36	48	6	75	51	49
ENSG00000080200	0	0	0	0	0	0	22	0	0	0	0	0	0	0	0	0	0	0	0	0	0	0	0	0	5	0	0	0	0	0	0	0	3	0	0	0	0	0	0	0	0	0	0	0	0	0	0	0	0
ENSG00000080224	0	0	0	0	0	0	0	0	0	0	0	0	0	0	0	0	0	0	0	0	0	0	0	0	0	0	0	0	0	0	0	0	0	0	0	0	0	0	0	0	0	0	0	0	0	0	0	0	0
ENSG00000080293	0	0	0	0	0	0	0	0	0	0	0	0	0	0	0	0	0	0	0	0	0	0	0	0	0	0	0	0	0	0	0	0	0	0	0	0	0	0	0	0	0	0	0	0	0	0	0	0	0
ENSG00000080298	44	54	52	14	33	5	54	100	78	4	27	42	50	158	37	26	59	8	11	49	24	19	58	33	16	81	32	33	8	23	32	30	37	22	2	0	104	0	11	65	20	46	116	72	22	8	116	32	20
ENSG00000080345	58	34	23	0	40	48	0	19	25	0	61	0	48	1	23	149	97	2	16	48	18	19	0	1	13	1	16	7	3	15	3	10	40	18	0	0	1	1	0	4	0	1	0	10	54	20	8	1	11
ENSG00000080371	13	7	4	0	1	13	0	14	7	7	1	0	1	5	2	3	12	2	1	0	2	6	30	3	11	8	11	18	1	5	1	5	4	3	1	1	0	1	0	1	5	5	0	6	6	18	11	20	0
ENSG00000080493	0	0	0	0	0	0	0	0	0	2	0	0	0	0	0	0	0	0	0	0	2	0	0	0	0	0	0	0	0	0	2	0	0	0	0	0	0	0	0	0	0	0	0	0	0	0	0	0	0
ENSG00000080503	178	430	270	110	201	508	427	237	244	76	198	282	123	300	149	168	120	96	72	274	171	146	207	74	90	101	89	89	33	179	102	176	174	87	44	1	194	12	117	173	87	244	245	129	185	243	122	187	296
ENSG00000080511	0	0	0	0	0	0	0	0	1	0	0	0	0	0	0	0	0	0	0	0	0	0	0	0	0	0	0	0	0	0	0	0	0	0	0	0	0	0	0	0	0	0	0	0	0	0	0	0	0
ENSG00000080546	0	0	0	0	2	0	0	0	13	0	1	1	0	1	8	5	18	0	4	0	7	2	29	1	0	0	0	0	0	3	0	4	1	2	0	0	0	0	2	0	0	8	0	0	0	4	0	0	0
ENSG00000080561	0	0	0	0	0	0	0	0	0	0	7	0	0	0	0	0	7	0	0	0	0	0	0	0	0	0	0	0	2	0	0	0	0	0	0	0	0	0	0	0	0	0	8	0	0	0	0	1	0
ENSG00000080572	0	0	0	0	0	0	0	0	0	0	0	0	0	0	0	0	0	0	0	0	0	2	0	0	0	0	0	0	0	0	0	0	0	0	0	0	0	0	0	0	0	0	0	0	0	0	0	0	0
ENSG00000080573	0	0	0	0	0	0	0	0	0	0	0	0	0	0	0	0	0	0	0	0	0	0	0	0	0	0	0	0	0	0	0	0	0	0	0	0	0	0	0	0	0	0	0	0	0	0	0	0	0
ENSG00000080603	14	4	6	6	15	3	13	13	34	4	0	14	2	0	10	52	12	2	1	5	2	5	12	5	47	1	11	8	4	11	5	9	8	6	0	0	0	1	16	1	1	0	3	0	4	9	1	16	3
ENSG00000080608	25	7	5	2	8	9	0	63	14	5	21	3	23	11	5	0	96	12	6	14	5	20	18	9	13	59	14	10	11	58	10	0	16	10	76	0	0	5	4	0	55	21	0	8	17	1	0	13	16
ENSG00000080618	0	0	0	0	0	0	0	0	0	0	0	0	0	0	0	0	0	0	0	0	0	0	0	0	0	0	0	0	0	0	0	0	0	0	0	0	0	0	0	0	0	0	0	0	0	0	0	0	0
ENSG00000080644	0	0	0	0	0	0	0	0	0	0	0	0	0	0	0	0	0	0	0	0	0	0	0	0	0	0	0	0	0	0	0	0	0	0	0	0	0	0	0	0	0	0	0	0	0	0	0	0	0
ENSG00000080709	0	0	0	0	0	0	0	0	0	0	0	0	0	0	0	0	0	0	0	0	0	0	0	0	0	0	0	0	0	0	0	0	0	0	0	0	0	0	0	0	0	0	0	0	0	0	0	0	0
ENSG00000080802	30	60	21	4	30	38	67	14	13	6	28	43	6	0	37	16	34	5	8	0	10	16	25	6	6	29	13	37	14	26	19	2	26	4	0	1	0	115	7	11	25	12	0	58	9	16	40	8	17
ENSG00000080815	50	27	30	19	15	21	61	19	21	15	37	0	2	1	7	0	38	10	12	33	16	21	0	13	30	2	12	33	7	67	28	5	10	14	0	0	0	90	3	26	0	6	13	5	24	36	53	13	15
ENSG00000080819	0	1	0	0	0	0	20	0	0	0	0	0	7	0	1	5	56	0	1	0	3	0	17	1	0	8	1	15	3	3	2	0	19	0	0	0	3	0	0	0	0	0	0	0	2	0	0	3	1
ENSG00000080822	111	78	51	29	45	61	114	80	39	22	20	63	57	21	25	100	79	8	19	48	25	25	74	20	12	54	10	16	20	33	22	13	27	18	50	3	81	78	26	48	45	43	88	29	44	84	27	54	28
ENSG00000080823	0	10	0	0	0	0	1	0	17	0	0	0	3	1	0	0	3	0	0	0	0	0	0	0	6	0	0	0	0	1	2	0	0	3	0	0	0	0	0	0	0	0	0	1	0	0	0	0	0
ENSG00000080824	623	588	414	148	312	509	613	444	432	151	371	357	298	479	302	662	1445	146	195	285	356	269	268	204	268	475	234	318	301	370	223	185	431	242	208	113	709	546	293	427	212	293	699	442	340	455	471	354	279
ENSG00000080839	30	9	0	0	2	45	1	0	2	0	5	0	2	25	2	0	2	0	0	11	2	0	30	0	0	5	4	7	5	6	10	1	2	14	1	0	0	0	6	1	5	10	5	1	0	15	16	9	4
ENSG00000080845	46	16	10	2	18	29	8	7	7	2	23	3	0	30	7	117	35	1	3	45	0	7	24	14	33	32	10	15	6	15	5	10	16	9	4	6	1	0	36	10	6	24	37	2	2	11	3	15	35
ENSG00000080854	0	0	1	0	0	0	0	0	0	0	0	23	5	0	0	20	0	5	0	0	0	0	0	0	0	13	0	0	0	1	0	1	0	1	0	0	0	0	0	0	5	0	0	0	0	0	1	0	0
ENSG00000080910	0	0	0	0	0	0	0	0	0	0	0	0	0	0	0	0	0	0	0	0	0	0	0	0	0	0	0	0	0	0	0	0	0	0	0	0	0	0	0	0	0	0	0	0	0	0	0	0	0
ENSG00000080947	0	0	0	0	0	0	0	0	0	0	0	0	0	0	0	0	0	0	0	0	0	0	0	0	0	0	0	0	0	0	0	0	0	0	0	0	0	0	0	0	0	0	0	0	0	0	0	0	0
ENSG00000080986	16	1	18	0	2	3	0	0	1	0	0	0	0	0	0	0	128	3	0	0	0	1	0	0	0	12	0	0	0	11	4	0	1	13	0	0	0	1	0	4	1	0	0	0	2	0	7	0	6
ENSG00000081014	2	6	12	4	5	25	59	0	0	0	18	3	0	0	7	0	7	0	6	1	0	2	0	0	5	0	0	0	0	8	4	4	0	2	0	0	11	0	6	17	7	10	0	31	10	0	20	0	8
ENSG00000081019	6	8	0	0	0	0	23	23	7	5	0	0	0	4	3	2	14	0	2	0	0	0	2	1	4	7	2	8	3	1	9	1	4	5	6	0	6	6	0	0	10	2	22	0	0	23	0	0	0
ENSG00000081026	3	0	0	0	0	0	0	20	0	0	0	0	0	0	0	0	3	0	0	0	0	5	0	0	0	0	0	0	0	0	0	0	0	0	0	0	0	0	0	0	0	0	0	0	0	0	0	0	0
ENSG00000081041	0	0	0	0	3	0	0	9	0	0	0	0	0	0	0	0	0	0	0	4	0	0	4	0	6	0	0	0	0	0	4	0	1	0	9	0	0	0	0	0	5	0	0	0	0	0	0	0	0
ENSG00000081051	0	0	0	0	0	0	0	0	0	0	0	0	0	0	0	0	0	0	0	0	0	0	0	0	0	0	0	0	0	0	0	0	0	0	0	0	0	0	0	0	0	0	0	0	0	0	0	0	0
ENSG00000081052	0	0	0	0	0	0	0	0	0	0	0	0	0	0	0	0	0	0	0	1	0	0	0	0	0	0	0	0	0	0	0	0	0	0	0	0	0	0	0	0	0	0	0	0	0	1	0	0	0
ENSG00000081059	20	1	5	4	0	0	14	3	4	0	4	1	0	0	3	0	5	3	0	0	1	7	0	0	10	0	1	2	1	6	3	0	4	11	0	0	1	0	0	18	0	0	0	0	7	0	0	0	10
ENSG00000081087	46	84	52	8	50	54	43	34	13	7	38	30	64	65	13	0	41	0	22	49	30	14	25	31	31	116	31	5	10	26	13	34	42	15	28	1	6	69	29	0	39	31	51	29	30	35	86	41	40
ENSG00000081138	0	0	0	0	0	0	0	0	0	0	0	0	0	0	0	0	0	0	0	0	0	0	0	0	0	0	0	0	0	0	0	0	0	0	0	0	0	0	0	0	0	0	0	0	0	0	0	0	0
ENSG00000081148	0	0	0	0	0	0	0	0	0	0	0	0	0	0	0	0	0	0	0	0	0	0	0	0	0	0	0	0	0	0	0	0	0	0	0	0	0	0	0	0	0	1	0	0	0	0	0	0	0
ENSG00000081154	3395	2524	2744	699	1961	1153	1771	1729	1904	609	1948	1604	1316	2577	1150	2871	1979	910	881	2260	1251	1066	1740	1435	805	1405	1122	1257	716	943	912	1200	1990	592	1144	104	1875	2104	1811	2322	1783	2582	2054	1862	1428	1321	2294	2123	1350
ENSG00000081177	6	6	0	0	0	0	0	0	0	0	0	0	0	0	0	0	4	0	0	0	0	0	0	0	0	0	0	1	0	6	3	0	0	0	0	0	0	0	0	0	0	0	0	0	2	0	0	0	9
ENSG00000081181	211	313	303	71	85	96	337	281	64	41	113	60	200	237	78	67	140	50	43	295	74	30	114	205	108	110	128	239	44	48	91	105	272	32	210	0	144	61	124	362	70	194	129	181	100	91	73	113	112
ENSG00000081189	572	512	336	253	569	522	320	431	599	99	507	503	347	662	421	721	408	201	210	327	301	302	346	215	202	235	190	218	141	273	205	218	254	236	347	56	240	197	389	456	312	196	446	325	455	182	572	625	383
ENSG00000081237	1775	451	115	124	174	603	1831	511	1942	178	625	110	55	226	127	1092	462	52	70	43	34	116	31	93	1392	100	317	446	170	1632	905	50	263	808	29	0	227	98	58	118	774	282	492	278	176	190	515	251	282
ENSG00000081248	0	0	0	0	0	0	0	0	0	0	0	0	0	0	0	0	0	0	0	0	0	0	0	0	0	0	0	0	0	0	0	0	0	0	0	0	0	0	0	0	0	0	0	0	0	0	0	0	0
ENSG00000081277	0	0	0	0	0	0	0	0	0	0	0	0	0	0	0	0	0	0	0	0	0	0	0	0	0	0	0	0	0	0	0	0	0	0	0	0	0	0	0	0	0	0	0	0	0	0	0	0	0
ENSG00000081307	21	13	7	12	11	6	14	23	0	0	0	0	0	6	2	64	29	0	0	0	0	4	0	5	20	0	2	1	1	10	5	5	14	6	0	17	0	0	0	0	19	0	0	0	5	0	0	0	0
ENSG00000081320	30	1	2	9	5	25	69	25	53	0	1	32	0	60	5	12	28	7	10	0	0	3	1	0	96	10	14	2	6	29	32	0	9	23	0	0	0	0	22	2	67	2	1	1	17	0	17	1	37
ENSG00000081377	143	412	207	64	206	137	77	175	203	46	228	290	160	305	114	137	62	71	73	198	184	96	205	115	63	81	85	168	59	101	64	76	145	46	313	0	25	37	191	290	75	182	317	149	112	98	424	150	181
ENSG00000081386	1	0	0	0	0	0	0	0	5	0	0	0	0	0	6	0	0	0	0	0	1	0	13	0	0	0	0	0	0	1	0	0	1	0	0	0	0	0	0	0	0	0	0	0	0	0	0	0	0
ENSG00000081479	0	0	0	0	0	0	0	0	0	0	0	0	0	0	0	0	0	0	0	0	0	0	0	0	0	0	0	0	0	0	0	0	0	0	0	0	0	0	0	0	0	0	0	0	0	0	0	0	0
ENSG00000081665	2	6	1	1	0	0	8	17	0	0	18	0	0	0	2	5	7	0	0	5	9	2	2	1	0	14	0	6	0	2	0	0	6	0	0	0	0	0	2	0	0	1	0	0	3	11	0	6	6
ENSG00000081692	0	0	0	0	0	0	0	0	0	0	0	0	0	0	0	0	0	0	0	0	0	0	0	0	0	0	0	0	0	0	0	0	0	0	0	0	0	0	0	0	0	0	0	0	0	0	0	0	0
ENSG00000081721	26	0	20	0	6	0	29	0	27	0	48	0	0	0	3	0	26	0	8	0	6	3	0	0	31	0	0	9	10	6	13	1	7	4	0	0	0	0	22	0	0	5	0	0	2	0	0	32	0
ENSG00000081760	14	0	0	0	0	0	0	0	0	0	0	0	0	0	0	25	3	0	0	0	0	0	0	0	0	18	0	0	0	0	1	0	3	3	0	0	0	0	0	22	0	1	0	22	1	0	0	0	11
ENSG00000081791	27	11	0	0	8	5	20	0	51	3	50	0	0	0	7	43	71	0	14	26	1	16	28	5	58	0	12	46	4	27	22	8	26	18	0	0	0	0	5	32	18	8	0	23	28	15	0	14	45
ENSG00000081800	0	0	0	0	0	0	0	0	0	0	0	0	0	0	0	0	0	0	0	0	0	0	0	0	0	0	0	0	0	0	0	0	0	0	0	0	0	0	0	0	0	0	0	0	0	0	0	0	0
ENSG00000081803	0	0	0	0	0	0	0	0	0	0	0	0	0	0	0	0	0	0	0	0	0	0	0	0	0	0	0	0	0	0	0	0	0	0	0	0	0	1	0	0	0	0	0	0	0	0	0	0	0
ENSG00000081818	0	0	0	0	0	0	0	0	0	0	0	0	0	0	0	0	0	0	0	0	0	0	0	0	0	0	0	0	0	0	0	0	0	0	0	0	0	0	0	0	0	0	0	0	0	0	0	0	0
ENSG00000081842	0	0	0	0	0	0	0	0	0	0	0	0	0	0	0	0	0	0	0	0	0	0	0	0	0	0	0	0	0	0	0	0	0	0	0	0	0	0	0	0	0	0	0	0	0	0	0	0	0
ENSG00000081853	0	0	0	0	0	0	0	0	0	0	0	0	0	0	0	0	0	0	0	0	0	0	0	0	0	0	0	0	0	0	0	0	0	0	0	0	0	0	0	0	0	0	0	0	0	0	0	0	0
ENSG00000081870	364	99	170	45	92	134	125	230	122	76	118	82	224	225	112	375	304	35	95	71	64	92	102	79	90	161	83	135	69	104	93	55	290	34	282	0	154	80	130	154	112	100	94	149	138	170	125	110	51
ENSG00000081913	0	0	0	0	1	0	0	0	1	0	0	0	0	1	0	0	0	0	0	0	0	0	3	0	0	0	0	0	0	0	0	0	0	0	0	0	0	0	0	0	0	2	0	0	4	0	0	1	0
ENSG00000081923	0	0	0	0	0	0	1	0	0	0	0	0	0	0	0	0	0	0	0	0	0	0	0	0	0	0	0	0	0	0	0	0	0	0	0	0	0	0	0	0	0	0	0	0	0	0	0	0	0
ENSG00000081985	0	0	0	0	0	0	0	0	0	0	8	0	0	0	0	0	0	0	0	0	0	6	0	0	0	0	0	0	0	0	0	0	0	0	0	0	0	0	0	0	0	0	0	0	0	0	0	0	0
ENSG00000082014	0	0	0	0	0	0	0	6	4	1	0	13	0	0	0	0	0	0	1	0	1	1	0	0	21	0	0	0	0	1	3	0	0	2	0	0	0	0	0	0	0	0	0	0	1	0	0	0	0
ENSG00000082068	24	3	11	2	18	31	2	75	22	0	11	0	4	0	8	0	65	0	5	1	8	5	60	5	30	5	0	7	0	15	29	0	30	23	0	0	0	0	0	0	12	4	60	5	3	0	0	3	9
ENSG00000082074	5646	5130	5181	1412	4605	3773	3659	5243	5566	1125	3752	6869	5222	5215	3123	5467	3003	1701	1441	4192	3682	2014	4136	2337	2412	3939	2523	2493	1410	4043	1995	3027	3589	1268	1663	74	3585	2963	5383	4479	2743	3004	6523	3202	3044	3970	6163	4498	4058
ENSG00000082126	0	0	0	0	0	0	0	0	0	0	0	0	0	0	0	0	0	0	0	0	0	0	0	0	0	0	0	0	0	0	0	0	0	0	0	0	0	0	0	0	0	0	0	0	0	0	0	0	0
ENSG00000082146	93	66	50	11	34	92	128	16	31	6	37	0	12	69	9	112	28	1	10	56	11	8	0	37	13	30	26	8	6	21	19	29	9	45	31	3	1	93	46	45	29	9	120	1	28	2	63	114	21
ENSG00000082153	463	382	254	145	196	406	696	343	363	55	242	205	84	416	200	292	464	77	69	280	103	149	222	132	259	213	226	251	123	251	176	128	412	65	83	3	119	310	168	375	310	161	498	209	270	165	346	432	178
ENSG00000082175	0	0	0	0	0	0	0	0	0	0	0	0	0	0	0	0	0	0	0	0	0	0	0	0	0	0	0	0	0	0	0	0	0	0	0	0	0	0	0	0	0	0	0	0	0	0	0	0	0
ENSG00000082196	0	0	0	0	0	0	0	0	0	0	0	0	0	0	0	0	0	0	0	0	0	0	0	0	0	0	0	0	0	0	0	0	0	0	0	0	0	0	0	0	0	0	0	0	0	0	0	0	0
ENSG00000082212	43	1	33	21	39	105	195	0	0	9	32	0	1	72	10	73	57	3	14	25	5	17	28	7	115	66	17	38	40	37	39	0	46	45	92	0	37	105	7	2	32	1	209	19	40	10	27	42	1
ENSG00000082213	9	47	41	14	15	19	72	66	17	6	16	1	27	2	6	0	59	3	4	9	18	15	2	11	29	6	1	24	12	8	16	6	26	1	0	0	0	0	39	0	9	10	11	13	29	16	22	46	36
ENSG00000082258	46	5	0	2	2	20	3	0	12	0	0	0	0	0	6	0	19	0	3	0	0	0	26	0	20	6	0	5	2	7	5	0	13	5	0	0	0	0	35	40	0	4	31	0	3	28	0	5	6
ENSG00000082269	6	10	0	3	0	0	0	0	0	0	0	0	0	7	7	0	11	0	0	0	0	2	0	0	9	0	0	0	0	0	2	5	1	0	0	0	0	0	0	0	0	0	0	0	0	0	0	0	16
ENSG00000082293	0	0	0	0	0	0	0	0	3	0	0	0	0	0	0	0	0	1	0	0	1	0	1	0	0	0	0	15	0	0	3	0	1	3	0	0	0	0	0	0	3	0	0	0	17	0	0	0	0
ENSG00000082397	61	108	174	71	6	150	61	55	69	50	42	50	62	277	21	32	64	26	21	57	31	34	106	23	66	45	93	131	68	45	31	19	114	33	43	0	4	199	49	85	22	145	54	161	89	141	121	83	158
ENSG00000082438	1	0	0	25	3	16	0	0	0	0	0	0	0	4	5	0	7	2	1	0	0	1	0	3	0	0	1	0	0	0	2	0	3	0	0	0	3	0	0	0	0	4	0	0	19	12	0	1	0
ENSG00000082458	0	0	0	2	0	0	0	14	6	0	0	0	0	0	0	0	0	0	0	0	0	0	0	1	0	0	0	0	2	1	1	0	2	0	0	0	0	0	0	0	0	0	0	0	0	0	0	0	0
ENSG00000082482	0	0	0	0	0	0	0	0	0	0	0	0	0	0	0	0	0	0	0	0	0	0	0	0	0	0	0	0	0	0	0	0	0	0	0	0	0	0	0	0	0	0	0	0	0	0	0	0	0
ENSG00000082497	0	0	0	0	0	0	0	0	0	0	0	0	0	0	0	0	0	0	0	0	0	0	0	0	0	0	0	0	0	0	0	0	0	0	0	0	0	0	0	0	0	0	0	0	0	0	0	0	0
ENSG00000082512	16	15	7	4	0	26	32	0	14	0	1	0	0	0	0	1	3	0	4	0	0	3	0	0	38	0	18	2	0	4	0	0	9	3	0	0	0	0	0	0	26	0	0	0	5	0	0	3	2
ENSG00000082515	50	24	9	0	9	23	57	69	32	7	32	15	20	0	9	21	116	2	6	0	7	17	30	8	48	0	21	21	5	31	34	2	17	33	0	30	0	5	10	0	16	6	45	10	31	0	0	42	15
ENSG00000082516	1	0	11	14	37	0	0	11	13	6	0	0	0	0	4	0	49	0	0	0	0	0	0	0	7	0	7	4	5	0	0	0	3	3	0	0	0	0	0	1	0	0	0	0	11	0	0	1	8
ENSG00000082556	0	0	0	0	0	0	0	0	0	0	0	0	0	0	0	0	0	0	0	0	0	0	0	0	0	0	0	0	0	0	0	0	0	0	0	0	0	0	0	0	0	0	0	0	0	0	0	0	0
ENSG00000082641	3	0	0	0	2	0	0	0	0	0	0	2	0	0	2	0	0	1	0	0	0	0	1	1	1	0	2	0	0	2	1	0	1	2	0	0	0	0	0	0	0	0	0	0	0	0	3	0	0
ENSG00000082684	0	0	0	0	0	0	0	0	0	0	0	0	0	0	0	0	0	0	0	0	0	0	0	0	0	0	0	0	0	0	0	0	0	0	0	0	0	0	0	0	0	0	0	0	0	0	0	0	0
ENSG00000082701	35	31	25	12	60	59	2	61	65	29	23	0	3	104	17	158	37	14	15	32	28	19	61	26	66	19	24	48	32	43	32	49	40	14	105	0	123	43	21	0	24	44	30	19	33	88	2	37	30
ENSG00000082781	533	967	778	134	514	458	313	442	624	208	184	481	249	578	357	646	313	109	137	255	295	189	342	202	144	399	261	391	81	369	207	539	295	150	309	52	462	529	549	526	213	420	688	385	371	402	736	372	422
ENSG00000082805	13	40	2	0	19	0	46	0	23	8	14	5	14	7	0	25	22	6	1	3	12	5	31	8	27	20	7	20	9	1	12	2	6	7	0	5	2	0	0	3	16	0	0	22	14	4	0	12	53
ENSG00000082898	133	156	77	50	89	244	197	82	44	40	142	114	48	73	57	23	144	36	12	95	73	60	105	57	68	85	78	72	78	77	42	57	77	41	26	46	160	12	117	138	50	166	44	95	34	99	109	87	39
ENSG00000082929	0	0	0	0	0	0	0	0	0	0	0	0	0	0	0	0	0	0	0	0	0	0	0	0	0	0	0	0	0	0	0	0	0	0	0	0	0	0	0	0	0	0	0	0	0	0	0	0	0
ENSG00000082996	386	192	187	9	199	274	386	354	252	54	349	43	228	405	146	155	305	43	99	161	54	59	298	60	114	118	102	143	60	169	103	82	258	86	63	0	219	407	70	192	123	233	187	162	175	84	361	184	146
ENSG00000083067	0	6	5	1	1	4	3	0	0	0	0	3	0	0	0	0	1	0	0	0	2	3	1	1	0	2	0	1	2	1	2	1	2	0	0	0	0	0	3	0	0	3	2	0	0	1	2	0	0
ENSG00000083093	3	0	0	0	0	0	0	7	11	0	0	0	0	9	1	0	0	0	1	3	0	0	0	0	4	0	0	2	1	0	1	0	1	0	6	0	0	0	0	0	4	9	1	3	5	0	0	0	0
ENSG00000083097	34	0	0	0	6	1	7	30	1	0	0	0	0	0	1	1	10	0	0	0	13	5	0	0	0	0	0	10	0	9	0	0	3	8	0	0	0	2	0	0	2	0	0	0	0	0	0	17	17
ENSG00000083099	3	11	10	0	2	3	15	11	6	2	4	2	0	0	3	0	27	0	1	0	2	6	8	4	9	7	12	18	7	11	7	9	15	8	0	0	0	63	5	0	6	9	3	8	9	0	0	15	7
ENSG00000083123	34	0	10	0	3	0	0	0	13	0	0	0	0	0	4	0	12	3	4	0	1	0	0	0	4	0	0	0	0	1	0	0	0	3	0	0	0	0	0	0	0	0	0	0	6	0	0	0	0
ENSG00000083168	151	93	86	29	49	122	77	72	77	31	80	50	41	81	56	58	65	40	15	89	79	46	60	40	77	93	53	54	29	71	46	44	63	39	13	0	38	1	28	124	9	43	87	54	42	25	46	53	73
ENSG00000083223	146	182	54	55	58	223	57	43	218	10	64	118	141	134	24	0	170	50	11	81	94	29	22	20	109	91	13	57	35	137	56	32	66	111	0	0	11	181	4	65	89	87	97	10	59	21	101	56	70
ENSG00000083290	2	10	1	2	0	1	0	17	24	0	1	2	2	1	1	0	0	0	0	0	0	0	18	3	27	0	2	2	0	1	1	0	3	2	0	0	0	1	0	0	1	0	13	20	3	0	0	1	4
ENSG00000083307	0	0	0	0	0	0	0	0	0	0	0	0	0	0	0	0	0	0	0	0	0	0	0	0	0	0	0	0	0	0	0	0	0	0	0	0	0	0	0	0	0	0	0	0	0	0	0	0	0
ENSG00000083312	148	115	152	54	210	266	372	226	190	61	210	355	297	322	124	377	295	232	105	426	227	256	112	282	50	305	190	124	147	305	119	173	363	121	54	0	361	120	56	41	173	346	115	478	169	517	317	165	221
ENSG00000083444	48	53	39	4	41	15	129	65	89	12	0	24	0	92	23	75	40	2	0	35	21	1	0	21	9	49	7	22	8	22	17	16	14	13	119	0	28	0	2	114	22	1	0	0	25	1	59	22	12
ENSG00000083454	0	0	0	0	0	0	0	0	0	0	0	0	0	0	0	0	1	0	0	0	0	0	0	0	0	0	0	0	0	0	0	0	0	0	0	0	0	0	0	0	0	0	0	0	0	0	0	0	0
ENSG00000083457	377	57	40	65	113	78	116	148	32	16	30	140	4	198	66	347	142	20	48	18	136	129	306	15	67	87	114	22	52	62	73	72	30	61	79	0	116	202	125	154	45	138	29	104	89	58	133	48	31
ENSG00000083520	31	0	0	0	7	0	112	54	39	0	0	0	1	33	7	0	60	0	10	13	3	6	18	0	0	0	8	0	0	0	4	0	17	10	0	0	0	1	0	0	0	0	10	0	17	0	0	0	14
ENSG00000083535	3	6	38	0	11	38	130	0	41	1	59	66	17	1	8	0	43	0	3	13	0	2	30	4	28	29	21	13	6	14	30	1	7	35	3	8	0	11	6	21	39	0	0	5	7	2	13	0	22
ENSG00000083544	62	23	28	6	18	38	29	10	49	21	20	61	11	3	15	107	19	14	20	29	12	3	9	11	11	36	10	24	4	35	24	10	20	21	29	0	0	3	12	32	16	8	62	34	12	10	52	32	10
ENSG00000083622	0	0	0	0	0	0	0	0	0	0	0	0	0	0	0	0	0	0	0	0	0	0	0	0	0	0	0	0	0	0	0	0	0	0	0	0	0	0	0	0	0	0	0	0	0	0	0	0	0
ENSG00000083635	2	0	0	1	0	22	0	0	8	0	1	0	0	26	0	0	14	0	0	0	0	0	0	1	0	0	9	0	2	4	8	0	3	0	0	0	0	0	0	0	0	0	4	0	2	0	0	7	2
ENSG00000083642	132	232	153	49	81	131	16	299	85	36	255	39	146	98	46	283	172	58	32	116	57	83	198	93	82	40	95	71	44	90	76	23	153	44	18	2	63	7	20	196	90	69	125	113	91	48	296	165	110
ENSG00000083720	45	5	7	7	0	0	0	19	19	8	0	0	0	14	0	0	126	0	7	12	2	9	0	4	0	29	17	1	0	21	10	7	18	5	0	0	17	0	4	0	6	59	0	0	14	4	50	22	4
ENSG00000083750	33	0	4	16	10	0	1	19	0	0	0	0	0	32	11	0	22	1	8	12	4	5	1	5	10	17	0	0	0	31	4	1	6	5	0	0	0	0	0	0	16	0	0	0	19	0	0	9	1
ENSG00000083782	0	0	0	0	0	0	0	0	0	0	0	0	0	0	0	0	0	0	0	0	0	0	0	0	0	0	0	0	0	0	0	0	0	0	0	0	0	0	0	0	0	0	0	0	0	0	0	0	0
ENSG00000083799	230	150	56	20	108	33	193	84	220	18	31	111	13	77	51	66	99	32	18	59	29	30	13	20	82	85	36	66	6	111	95	15	84	36	28	0	0	6	32	35	76	60	27	42	112	19	124	44	0
ENSG00000083807	5	1	6	0	0	0	0	0	0	3	0	0	1	2	0	0	11	0	2	0	0	0	0	3	8	0	0	0	0	2	1	0	4	1	0	0	0	0	0	3	4	0	17	0	2	2	0	1	3
ENSG00000083812	1	5	0	0	2	0	1	0	2	0	0	0	0	0	0	0	0	0	0	0	0	0	0	0	5	0	0	0	0	0	0	0	0	1	0	0	0	0	0	0	0	0	0	0	1	0	0	0	0
ENSG00000083814	0	0	0	1	2	9	0	0	0	0	0	0	1	0	6	0	6	0	0	0	0	0	0	0	0	11	0	1	0	0	0	0	0	2	0	0	0	0	0	0	2	0	0	0	1	0	0	3	0
ENSG00000083817	0	0	0	0	0	0	0	0	0	0	0	0	0	0	0	0	0	0	0	0	0	0	0	0	0	0	0	0	0	0	0	0	0	0	0	0	0	0	0	0	0	0	0	0	0	0	0	0	0
ENSG00000083828	15	7	8	3	6	1	8	7	1	3	21	4	3	20	7	20	6	2	2	5	5	4	27	2	1	6	3	3	8	6	5	2	7	3	17	0	0	6	5	9	7	4	11	0	7	4	11	23	9
ENSG00000083838	0	0	0	0	0	0	0	0	0	0	0	0	0	0	0	0	0	0	0	0	0	0	0	0	0	0	0	0	0	1	0	0	1	0	0	0	0	0	0	0	0	0	0	0	0	0	0	0	0
ENSG00000083842	0	0	0	0	0	0	0	0	0	0	0	0	0	0	0	0	0	0	0	0	0	0	0	0	0	0	0	0	0	0	0	0	0	0	0	0	0	0	0	0	0	0	0	0	0	0	0	0	0
ENSG00000083844	0	0	0	0	0	0	0	0	4	0	0	0	0	0	0	0	0	0	0	0	0	0	0	0	3	0	0	0	0	0	1	0	0	0	0	0	0	0	0	0	0	0	0	0	1	0	0	0	0
ENSG00000083845	457	163	263	151	134	237	464	250	197	123	382	187	104	231	235	580	1220	68	217	57	37	248	194	39	544	106	202	373	147	240	222	49	310	231	86	103	122	509	135	326	286	96	406	82	371	67	81	196	166
ENSG00000083857	0	0	0	0	0	0	0	0	0	0	0	0	0	0	0	0	2	0	0	0	0	0	0	0	0	0	0	0	0	0	0	0	0	0	0	0	0	0	0	0	0	0	0	0	0	0	0	0	0
ENSG00000083896	10	23	0	1	8	62	16	0	3	5	29	40	1	1	1	104	57	3	1	2	3	6	5	1	30	5	16	23	8	15	24	11	14	12	0	0	0	5	0	51	3	5	2	5	5	0	2	1	11
ENSG00000083937	64	80	28	12	20	54	92	67	82	15	29	56	44	46	33	2	109	16	23	30	16	15	43	14	32	27	22	9	17	33	28	28	66	28	17	0	0	0	36	44	10	16	82	25	47	16	63	103	24
ENSG00000084070	64	9	27	17	52	57	113	80	71	14	11	16	3	24	11	95	146	17	24	2	29	41	1	5	82	23	21	45	17	69	52	6	22	42	0	0	1	0	16	67	37	2	126	39	41	5	58	47	30
ENSG00000084072	434	392	415	55	210	221	267	141	246	54	192	351	144	298	254	396	219	143	152	235	120	163	242	137	151	215	142	191	78	239	95	185	194	79	144	17	590	124	359	231	103	220	351	68	136	162	381	210	197
ENSG00000084073	129	131	67	13	105	98	84	24	68	18	69	106	37	69	52	65	103	10	32	102	94	44	115	57	37	65	31	33	49	48	41	47	67	37	7	0	42	23	92	70	105	110	215	60	19	18	170	86	67
ENSG00000084090	17	59	10	10	9	31	112	0	31	1	20	21	0	25	16	0	22	0	17	21	16	17	11	18	9	46	12	20	8	10	6	17	12	2	0	0	0	0	24	6	25	17	0	0	11	43	21	6	7
ENSG00000084092	0	0	3	0	0	0	0	0	0	0	0	0	0	2	0	0	15	0	0	0	0	7	0	0	0	0	4	0	0	6	0	0	2	1	0	0	0	0	0	0	0	5	0	0	0	0	0	0	1
ENSG00000084093	12	8	19	4	7	6	9	37	7	3	22	1	0	12	2	48	27	2	0	0	8	1	10	5	10	6	3	8	0	13	8	6	22	8	0	0	0	2	14	2	8	5	15	10	4	30	11	21	9
ENSG00000084110	5	0	14	7	8	0	1	62	71	0	0	0	0	1	0	0	28	0	4	14	0	0	0	5	40	1	10	0	0	66	14	0	2	13	0	0	0	0	0	0	9	0	0	0	0	1	0	0	0
ENSG00000084112	6	5	20	2	20	24	30	14	29	3	5	4	18	25	10	0	18	0	5	9	7	6	3	5	5	24	4	3	2	11	10	19	12	3	0	0	1	1	22	2	7	2	10	24	6	12	23	21	17
ENSG00000084207	447	250	282	87	191	121	527	399	308	118	283	161	88	170	178	456	1231	78	190	97	135	210	201	129	702	200	297	238	127	367	319	156	415	192	60	37	198	301	193	177	236	120	475	97	310	160	152	246	158
ENSG00000084234	127	14	55	34	15	82	147	44	233	33	59	23	1	2	15	42	125	4	2	18	14	13	2	15	318	66	33	48	14	156	145	14	25	94	20	0	46	12	13	37	107	23	67	38	52	28	120	38	14
ENSG00000084444	0	0	0	1	0	0	0	0	0	7	0	0	0	0	0	0	6	5	0	0	0	0	0	0	0	0	9	0	0	0	0	4	1	0	0	0	0	0	3	0	0	0	0	0	0	0	0	6	0
ENSG00000084453	0	0	0	0	0	0	0	0	0	0	0	0	0	0	0	0	0	0	0	0	0	0	0	0	0	0	0	0	0	0	0	0	0	0	0	0	0	0	0	0	0	0	0	0	0	0	0	0	0
ENSG00000084463	311	245	147	49	124	185	281	228	190	64	41	170	106	157	127	198	278	42	78	119	77	75	70	69	84	124	93	154	38	116	87	26	141	53	69	0	10	100	80	118	88	161	206	139	154	194	180	186	127
ENSG00000084623	448	181	177	88	56	127	348	182	218	34	83	52	113	31	60	442	679	7	99	79	6	75	83	35	364	76	191	91	113	141	108	22	179	100	0	0	0	321	109	168	142	33	204	17	150	42	26	171	110
ENSG00000084628	0	0	0	0	0	0	0	0	0	0	0	0	0	0	0	0	0	0	0	0	0	0	0	0	0	0	0	0	0	0	0	0	0	0	0	0	0	0	0	0	0	0	0	0	0	0	0	0	0
ENSG00000084636	0	0	0	0	0	0	0	0	0	0	0	0	0	0	0	0	0	0	0	0	0	0	0	0	0	0	0	0	0	0	0	0	0	0	0	0	0	0	0	0	0	0	0	0	0	0	0	0	0
ENSG00000084652	2	0	0	0	0	18	23	12	5	0	0	21	0	23	2	53	15	1	0	0	0	5	0	0	10	0	1	0	5	4	3	4	4	3	0	0	0	0	0	0	0	0	0	0	0	0	3	0	6
ENSG00000084674	0	0	0	0	0	0	0	0	0	0	0	0	0	0	0	0	0	0	0	0	0	0	0	0	0	0	0	0	0	0	0	0	0	0	0	0	0	0	0	0	0	0	0	0	0	0	0	0	0
ENSG00000084676	250	227	232	45	160	88	284	192	289	63	131	305	154	171	64	151	93	87	49	136	78	91	169	77	73	62	97	100	73	137	47	94	171	37	10	0	76	16	122	171	155	120	318	101	151	176	247	154	184
ENSG00000084693	147	245	234	80	104	155	44	171	141	59	117	172	78	98	102	84	140	52	55	118	69	66	192	118	52	109	53	70	50	79	38	92	118	58	285	0	40	0	47	206	62	92	197	203	66	95	115	125	146
ENSG00000084710	0	0	0	0	0	0	0	0	0	0	0	0	0	0	0	0	2	0	0	0	0	0	0	0	2	0	6	0	0	0	0	0	2	0	0	0	0	0	0	0	0	0	0	0	0	1	0	0	0
ENSG00000084731	72	100	70	9	56	4	50	43	111	10	32	54	20	102	19	38	29	14	6	66	23	10	8	32	13	32	14	33	15	28	8	46	20	0	30	0	19	86	51	40	29	31	74	17	31	37	54	46	40
ENSG00000084733	933	738	525	277	419	419	760	607	497	202	541	611	532	872	341	1189	420	301	196	701	426	225	637	394	259	372	334	662	253	398	254	364	721	91	517	1	474	555	572	641	230	461	780	337	340	549	557	594	551
ENSG00000084734	7	0	13	11	16	5	0	47	21	0	0	0	29	43	6	1	19	0	0	34	7	7	26	5	15	31	19	0	5	18	7	20	11	0	96	2	113	0	0	23	0	13	0	56	3	153	53	55	0
ENSG00000084754	365	382	272	160	298	329	497	230	445	57	191	101	90	143	164	466	884	106	136	204	117	189	89	177	458	108	299	228	161	325	230	109	260	116	0	15	42	212	245	328	221	129	893	184	282	25	135	202	179
ENSG00000084764	0	0	0	0	0	0	0	0	0	0	0	0	0	0	0	0	2	0	0	0	0	0	0	0	0	0	0	0	0	2	0	0	0	0	0	0	0	0	0	0	0	0	0	0	0	0	0	0	0
ENSG00000084774	12	0	0	0	0	41	2	0	20	0	0	0	26	0	0	0	87	0	0	0	0	0	0	0	0	1	0	46	1	10	0	0	6	5	0	0	0	0	0	0	0	17	0	12	17	0	0	21	0
ENSG00000085063	40	25	63	10	9	12	39	29	24	16	14	16	40	2	21	51	185	14	22	46	53	24	72	45	42	115	37	5	36	24	24	83	57	6	17	0	48	39	92	20	17	33	4	60	17	21	31	37	49
ENSG00000085117	634	909	826	158	1219	342	520	951	625	306	548	1030	649	923	288	324	640	199	231	548	276	148	345	307	390	605	630	507	235	412	277	680	429	350	851	0	1149	204	1213	697	502	761	1413	584	661	456	1696	813	652
ENSG00000085185	1	7	1	1	0	1	0	15	2	2	3	29	7	9	3	3	8	2	5	2	6	2	3	2	7	24	1	0	0	9	4	5	4	2	1	0	1	0	1	1	1	5	19	0	4	4	16	2	0
ENSG00000085224	270	374	241	95	214	289	235	322	338	47	203	237	316	438	100	245	296	136	121	263	140	251	121	94	74	157	112	207	86	178	149	68	212	154	269	3	120	554	77	576	189	209	231	176	152	213	227	168	211
ENSG00000085231	55	60	16	25	39	39	177	49	22	11	19	52	55	27	29	95	184	4	24	11	14	6	107	19	38	11	35	11	9	38	37	25	32	18	7	0	127	51	52	53	27	19	43	20	32	25	5	76	22
ENSG00000085265	243	41	13	23	38	290	958	136	605	35	61	13	8	72	5	0	315	2	29	19	8	21	35	20	1335	16	192	88	88	787	645	35	27	226	2	34	229	163	41	85	242	109	71	87	40	12	137	87	49
ENSG00000085274	4	6	3	4	0	14	4	8	7	0	18	0	0	27	12	97	8	1	0	0	0	1	9	0	11	3	8	11	3	7	13	0	13	5	0	0	7	0	10	2	28	11	46	1	19	12	2	8	3
ENSG00000085276	0	0	3	2	21	4	0	28	2	1	0	0	0	0	7	3	15	0	3	0	0	6	0	2	0	0	2	0	0	11	1	2	5	0	0	0	0	0	0	0	0	4	6	0	6	0	27	7	21
ENSG00000085365	142	124	63	58	39	118	0	65	81	18	116	153	57	119	53	21	80	20	60	79	41	40	72	68	50	20	18	40	30	64	29	44	44	32	5	0	58	49	26	78	23	75	94	5	48	81	101	104	47
ENSG00000085377	6	6	0	5	0	0	0	0	0	0	0	0	12	0	4	0	24	0	0	4	9	5	21	0	0	1	0	0	0	0	0	0	0	4	0	0	0	0	2	0	0	1	0	0	0	3	0	0	0
ENSG00000085382	4	4	1	21	1	17	69	0	0	21	0	1	2	11	2	3	6	4	8	0	2	0	1	0	5	0	1	22	3	12	5	14	12	3	0	0	6	1	1	2	0	8	0	0	11	0	3	13	0
ENSG00000085415	20	0	9	0	18	17	33	20	27	3	16	12	0	0	14	92	114	3	7	10	0	4	0	0	0	0	16	21	11	9	10	7	15	7	48	0	11	0	2	0	15	0	0	33	14	0	10	0	25
ENSG00000085433	4	17	0	0	1	48	0	0	2	4	0	0	0	0	0	0	2	0	1	1	6	0	0	0	7	0	0	0	4	1	2	0	0	9	0	0	0	0	0	0	1	0	0	16	0	2	0	0	10
ENSG00000085449	156	248	107	40	103	133	67	213	64	18	44	30	104	69	23	72	109	39	34	78	30	54	62	31	47	77	44	56	26	78	61	54	95	29	0	0	119	184	74	51	28	104	0	46	65	75	135	162	151
ENSG00000085465	0	0	0	0	0	0	0	0	0	0	0	0	0	0	0	0	0	0	0	0	0	0	0	0	0	0	0	0	0	0	0	0	0	0	0	0	0	0	0	0	0	0	0	0	4	0	0	0	0
ENSG00000085491	33	16	0	0	7	1	1	0	11	0	10	33	0	0	6	0	17	2	0	0	3	12	0	1	6	27	0	4	2	9	9	0	9	6	0	0	0	0	1	0	13	0	0	0	15	0	0	0	5
ENSG00000085511	27	26	8	23	5	11	4	2	4	2	21	16	3	20	2	0	15	9	5	1	13	7	14	8	2	3	15	23	4	7	8	2	18	10	0	0	65	0	12	23	7	9	5	12	22	0	11	31	11
ENSG00000085514	99	25	11	0	3	146	151	38	264	10	18	0	0	1	0	0	33	0	6	14	2	14	15	3	213	7	19	12	8	177	84	12	5	88	0	24	112	0	17	46	73	36	37	15	19	7	6	2	5
ENSG00000085552	0	0	0	0	0	0	0	0	0	0	0	0	0	0	0	0	0	0	0	0	0	0	0	0	0	0	0	0	0	0	0	0	0	0	0	0	0	0	0	0	0	0	0	3	0	0	0	1	0
ENSG00000085563	0	27	0	0	0	0	0	0	0	0	0	0	0	0	0	0	4	0	0	0	1	0	0	3	0	0	0	2	0	4	3	0	0	1	0	0	0	0	0	1	0	0	0	0	3	0	0	1	0
ENSG00000085644	0	0	0	0	0	0	0	0	0	0	0	0	0	0	0	0	0	0	0	0	0	0	0	0	3	0	0	0	1	0	0	0	0	0	0	0	0	0	0	0	0	0	0	0	0	0	0	0	0
ENSG00000085662	160	62	83	72	50	59	13	128	129	27	219	105	138	86	52	228	187	58	40	183	80	46	223	181	72	89	74	82	41	121	63	186	159	35	65	1	130	57	82	109	147	18	64	124	88	269	48	109	115
ENSG00000085719	110	137	60	45	49	134	80	106	91	27	68	41	1	71	33	151	296	9	62	4	29	28	124	21	89	17	27	134	47	38	63	18	71	46	1	0	0	129	24	39	35	34	95	44	100	51	18	31	28
ENSG00000085721	46	13	0	1	11	120	1	31	39	0	24	13	0	0	5	1	65	0	8	0	0	0	0	2	3	0	1	1	15	14	20	0	23	2	0	0	0	0	19	0	0	0	0	2	9	0	0	11	10
ENSG00000085733	1022	1394	1457	445	764	1040	1139	829	872	407	885	1168	881	1554	700	2343	732	682	357	1100	918	660	722	963	475	944	723	1265	509	751	444	1079	1478	391	555	21	1265	429	837	956	677	1226	1239	639	804	565	598	1249	1086
ENSG00000085741	3	9	8	1	3	3	3	9	5	0	3	3	0	0	0	0	3	5	5	2	3	0	0	4	5	2	5	3	0	1	2	5	5	5	0	0	0	0	0	0	0	1	0	0	5	0	9	1	0
ENSG00000085760	40	0	22	11	22	1	0	97	33	8	41	49	0	41	28	55	102	1	0	0	0	7	0	2	18	8	6	15	30	20	34	1	12	9	0	0	2	0	0	0	53	10	15	0	13	12	11	0	0
ENSG00000085788	1	3	32	1	5	1	9	0	2	1	20	7	0	0	10	36	38	3	0	2	0	13	25	4	1	22	4	16	11	8	0	0	17	2	0	1	5	0	0	1	7	0	0	5	2	1	0	0	35
ENSG00000085831	0	0	0	0	0	3	0	1	0	0	0	0	0	0	6	0	14	1	0	0	0	0	0	0	0	0	0	0	0	0	0	0	0	5	0	0	0	0	0	0	0	0	0	0	0	0	0	0	0
ENSG00000085832	405	715	412	154	343	313	396	475	387	102	276	358	570	485	237	195	367	78	140	400	196	162	341	164	107	352	173	298	141	225	161	149	242	112	147	0	15	31	203	283	281	136	486	95	191	303	593	467	286
ENSG00000085840	28	0	0	0	0	0	0	0	0	0	0	0	0	0	0	0	94	0	0	0	6	0	0	0	0	0	0	0	6	3	0	0	3	0	0	0	0	0	16	0	4	0	0	0	0	0	0	0	0
ENSG00000085871	17	17	12	3	15	13	54	14	16	1	22	7	7	15	19	37	27	0	6	0	7	0	11	5	42	13	3	6	9	21	4	0	10	9	0	5	0	37	18	42	10	12	12	0	17	15	33	15	18
ENSG00000085872	0	4	0	2	0	0	15	0	0	0	0	0	0	0	0	0	4	1	0	3	2	0	0	2	7	0	0	1	0	0	0	0	1	5	0	0	0	0	0	0	0	0	0	0	0	0	0	0	0
ENSG00000085978	22	0	0	1	1	0	0	0	0	0	28	2	0	0	5	0	15	0	1	0	1	2	0	0	8	0	12	0	0	11	9	0	0	14	1	1	0	0	0	0	14	0	0	5	3	0	7	7	0
ENSG00000085982	3	0	0	0	0	0	4	0	0	0	0	0	0	0	6	0	11	0	0	0	0	0	0	0	54	2	2	0	0	0	0	0	3	3	0	0	0	0	0	0	0	0	0	0	1	0	0	1	0
ENSG00000085998	0	2	0	0	0	0	0	0	16	0	0	0	0	0	0	0	0	0	5	0	0	0	0	0	0	0	0	0	0	6	1	0	0	0	0	0	0	0	0	1	13	0	0	0	5	0	0	0	0
ENSG00000085999	0	0	0	0	0	0	0	0	0	0	0	0	0	0	0	0	41	0	0	0	0	0	0	0	0	0	0	0	0	0	0	0	0	0	0	0	0	0	0	0	0	0	0	0	0	0	0	0	0
ENSG00000086015	0	0	0	0	0	0	0	0	0	0	0	0	0	0	0	0	0	0	0	0	0	0	0	0	0	0	0	0	0	0	2	0	1	0	0	0	19	0	0	0	0	0	0	0	0	0	0	0	0
ENSG00000086061	324	160	243	39	120	215	509	379	205	60	92	182	182	111	115	340	754	39	71	65	29	132	64	53	196	13	187	207	74	169	137	36	163	117	38	109	54	47	84	138	68	56	192	92	161	52	133	171	126
ENSG00000086062	1	8	0	0	2	0	12	4	4	1	1	1	11	0	1	9	1	2	4	18	7	1	3	2	14	6	6	12	1	2	4	6	8	2	0	0	1	0	15	10	0	6	1	1	3	17	15	3	0
ENSG00000086065	728	380	308	147	376	484	389	373	341	109	393	476	282	852	197	879	425	142	189	335	201	142	448	224	238	301	162	186	93	203	167	211	269	105	67	0	666	430	280	373	364	326	393	303	217	438	372	376	246
ENSG00000086102	151	112	115	6	101	175	100	45	175	31	6	60	48	24	66	434	130	25	15	123	64	25	102	31	41	9	69	79	32	51	21	65	85	13	0	0	0	32	70	7	26	25	13	78	72	19	54	60	60
ENSG00000086159	0	0	0	0	0	0	0	0	0	0	0	0	0	0	0	1	0	0	0	0	0	0	0	0	0	0	0	0	0	0	0	0	0	0	0	0	0	0	0	0	0	0	0	0	0	0	0	0	0
ENSG00000086189	64	13	1	0	2	0	0	92	2	2	1	1	38	1	10	0	69	8	2	2	2	6	0	0	57	1	0	14	11	4	10	6	15	10	0	0	0	122	20	39	13	0	0	2	10	0	1	4	16
ENSG00000086200	100	53	105	53	80	23	14	163	25	15	229	121	261	60	38	0	43	28	25	117	49	14	300	33	50	164	87	38	70	77	63	76	65	33	183	0	64	12	139	72	65	192	53	160	80	507	250	101	62
ENSG00000086205	0	0	0	0	0	0	0	0	0	0	0	0	0	0	0	0	0	0	0	0	0	0	0	0	0	0	0	0	0	0	0	0	0	0	0	0	0	0	0	0	0	0	0	0	0	0	0	0	0
ENSG00000086232	3919	3804	3373	933	2273	3938	7013	2684	1792	1000	3336	2255	2313	2780	696	3448	2012	344	534	4243	602	873	1263	3259	1769	3758	2144	2550	2099	801	825	3928	1965	864	2485	96	886	2090	2099	2429	2069	3740	1727	2261	1273	1930	4196	4131	2545
ENSG00000086288	16	12	0	0	2	0	0	0	0	0	0	0	0	0	0	0	0	0	1	0	0	0	0	0	5	0	0	0	0	0	0	0	2	2	0	0	0	0	0	0	0	0	0	0	1	0	0	0	9
ENSG00000086289	1	1	0	0	0	0	0	1	3	2	0	0	0	1	6	1	0	0	1	0	0	0	0	0	0	5	0	4	1	2	0	0	0	0	0	0	0	0	0	0	1	1	2	0	2	0	0	1	0
ENSG00000086300	32	10	15	9	11	13	46	23	34	6	14	22	0	5	19	54	23	0	4	0	3	19	53	0	83	0	9	14	8	41	27	6	18	30	43	2	74	1	13	3	16	10	19	0	11	0	10	13	17
ENSG00000086475	7	21	5	5	2	0	31	23	8	4	17	0	0	1	9	4	30	0	0	2	0	5	0	2	0	21	0	33	11	0	6	1	12	2	0	0	0	0	9	0	6	0	0	1	0	0	3	6	0
ENSG00000086504	50	32	21	21	14	16	15	43	21	8	21	25	26	102	5	53	111	18	16	22	10	19	14	37	73	39	39	39	25	19	11	31	44	22	60	0	65	206	57	20	24	32	50	42	31	9	32	43	10
ENSG00000086506	72	123	92	52	95	50	69	85	50	129	29	56	89	155	55	188	232	45	51	46	131	48	80	71	59	60	120	84	52	88	65	130	200	53	29	2	225	86	105	60	23	30	121	45	60	112	93	80	55
ENSG00000086544	0	0	0	0	0	0	0	0	8	0	9	0	0	0	0	0	0	0	0	0	0	0	0	0	9	0	0	0	0	0	0	0	0	0	0	0	0	0	0	0	0	0	0	0	0	0	0	0	0
ENSG00000086548	0	0	0	0	9	0	8	0	1	0	5	0	0	0	0	0	115	0	0	0	0	0	0	0	0	0	0	0	1	0	4	1	0	1	0	0	0	0	0	0	0	0	0	0	0	0	0	0	7
ENSG00000086570	0	0	0	0	0	0	0	0	0	0	0	0	0	0	0	0	0	0	0	0	0	0	0	0	0	0	0	0	0	1	0	0	0	0	0	0	0	0	0	0	0	0	0	0	0	0	0	0	0
ENSG00000086589	108	45	15	2	16	9	111	68	33	19	27	33	4	1	17	48	130	0	13	0	8	32	28	3	82	0	26	39	2	46	35	13	45	25	0	0	0	0	5	26	60	28	23	20	41	57	19	37	35
ENSG00000086598	91	90	48	7	21	84	138	72	66	16	96	3	37	77	29	31	84	7	14	39	29	28	52	31	28	70	13	25	20	41	41	29	34	19	36	4	48	31	32	77	53	36	47	31	44	38	78	35	23
ENSG00000086619	15	5	4	2	10	23	0	7	11	0	6	5	4	0	5	1	10	0	2	1	2	0	0	0	6	3	0	9	0	8	7	0	12	11	0	0	19	0	1	12	5	0	1	0	3	0	2	13	7
ENSG00000086666	1389	602	1357	564	427	1283	770	781	763	384	1042	883	579	942	456	1288	793	456	424	1065	412	534	1508	610	715	647	542	518	450	477	520	441	1184	198	623	0	1051	864	692	1218	648	1169	993	855	674	824	846	1110	648
ENSG00000086696	0	0	0	0	0	0	0	0	0	0	0	0	0	0	0	0	0	0	0	0	0	0	0	0	0	0	0	0	0	0	0	0	0	0	0	0	0	0	0	0	0	0	0	0	0	0	0	0	0
ENSG00000086712	0	20	0	0	0	22	0	0	4	0	23	0	0	0	4	0	9	0	0	0	0	0	1	0	14	0	0	0	4	5	0	0	0	0	0	0	0	0	0	0	0	0	0	0	3	0	0	8	0
ENSG00000086717	0	0	0	0	0	0	0	0	12	0	0	0	0	0	0	0	0	0	0	0	0	0	0	0	0	0	0	0	0	0	0	0	0	0	0	0	0	0	0	0	0	0	0	0	0	0	0	0	0
ENSG00000086730	61	113	20	2	37	88	163	73	160	12	42	57	20	41	51	0	85	22	12	59	7	25	1	29	167	0	32	33	24	113	29	24	36	52	46	48	11	0	27	1	79	53	49	91	32	111	77	23	28
ENSG00000086758	112	87	46	5	61	43	98	75	46	13	23	75	25	100	45	11	126	19	9	38	54	39	31	18	34	58	17	96	16	71	42	20	44	37	1	0	55	89	24	24	62	32	112	66	62	154	47	51	35
ENSG00000086827	0	0	0	0	1	0	0	132	0	0	0	0	1	55	1	0	81	0	4	0	0	9	0	10	7	0	13	0	0	9	8	0	12	1	0	0	0	0	0	0	0	0	56	0	10	0	0	17	14
ENSG00000086848	0	0	0	0	0	0	0	0	0	0	0	0	0	0	0	0	0	0	0	0	0	0	0	0	0	0	0	0	0	0	0	0	0	0	0	0	0	0	0	0	0	0	0	0	0	0	0	1	0
ENSG00000086967	0	0	0	0	0	0	0	0	0	0	0	0	0	0	0	0	0	0	0	0	0	0	0	0	0	0	0	0	0	0	0	0	0	0	0	0	0	0	0	12	0	0	0	0	0	0	0	0	0
ENSG00000086991	0	0	0	0	0	0	0	0	0	0	0	0	0	0	0	0	0	0	0	0	0	0	0	0	0	0	0	0	0	0	0	0	0	0	0	0	0	0	0	0	0	0	0	0	0	0	0	0	0
ENSG00000087008	24	0	7	9	23	0	0	0	12	0	21	0	0	1	12	0	30	0	7	0	0	13	0	3	0	20	0	0	0	10	6	0	3	9	0	0	2	0	2	0	0	0	1	0	6	0	0	0	2
ENSG00000087053	643	1195	638	107	822	338	174	969	431	45	174	743	403	602	278	1086	497	163	136	577	447	218	471	256	205	923	200	249	188	689	132	268	430	104	38	13	58	1	915	358	319	441	1252	474	382	1483	1113	494	640
ENSG00000087074	35	38	41	29	39	20	34	31	37	20	21	38	28	61	27	69	69	21	18	41	22	22	24	49	52	40	24	40	18	34	17	48	47	30	46	11	75	66	42	43	26	16	16	20	20	16	68	50	49
ENSG00000087076	0	0	3	0	9	0	0	0	0	0	0	0	0	0	0	0	4	0	0	0	0	0	0	0	0	0	0	0	0	5	3	0	2	0	0	0	0	0	0	0	0	0	0	11	0	0	0	3	0
ENSG00000087077	0	5	0	0	0	9	0	0	0	0	0	0	0	0	0	0	0	0	1	0	0	0	0	0	0	0	0	0	0	2	0	0	0	0	0	0	0	1	0	0	0	0	0	0	0	0	0	0	0
ENSG00000087085	0	0	0	0	0	0	0	0	0	0	0	0	0	0	0	0	1	0	0	0	0	0	0	0	0	0	0	0	0	0	0	0	0	0	0	0	0	0	0	0	0	0	0	0	0	0	0	0	0
ENSG00000087086	49795	49950	66387	9707	42894	33666	57030	53031	56365	9306	36615	63002	43146	44176	16094	64436	37680	10061	9737	30120	15116	14972	34051	19798	22050	27585	23552	19964	13304	26408	12136	22987	25106	10956	27250	4760	46274	41712	46714	40444	30192	40745	57023	40717	29175	62385	62400	56803	24408
ENSG00000087087	61	39	22	0	9	3	121	26	11	10	0	15	3	41	7	71	182	0	29	19	1	24	0	10	50	45	21	31	2	34	29	26	34	23	0	0	0	0	21	6	15	39	109	0	34	22	0	28	65
ENSG00000087088	0	0	2	0	0	3	4	0	0	0	2	4	0	6	1	16	23	3	4	2	0	1	0	7	4	0	2	12	2	5	1	7	10	15	22	0	0	85	1	0	0	2	22	0	9	0	6	3	0
ENSG00000087095	64	219	112	86	153	82	126	126	145	29	122	110	78	252	144	46	101	27	37	137	126	79	152	94	15	137	39	67	53	85	45	75	91	47	5	4	90	1	125	188	87	84	62	130	60	54	280	32	96
ENSG00000087111	13	11	27	0	25	64	60	82	46	29	20	45	5	5	12	0	43	3	6	64	37	11	3	31	11	45	19	9	5	56	37	38	23	37	17	1	1	0	39	23	15	24	31	61	25	29	22	53	30
ENSG00000087116	0	0	0	0	0	0	0	0	0	0	0	0	0	0	0	0	0	0	0	0	0	0	0	0	0	0	0	0	0	0	0	0	0	0	0	0	0	0	0	0	0	0	0	0	0	0	0	0	0
ENSG00000087128	0	0	0	0	0	0	0	0	0	0	0	0	0	0	0	0	0	0	0	0	0	0	0	0	1	0	0	0	0	0	0	0	0	0	0	0	0	0	0	0	0	0	0	0	0	0	0	0	0
ENSG00000087152	1	16	3	0	1	2	0	11	7	1	0	0	16	3	1	0	6	0	0	2	4	3	0	0	2	7	6	0	0	1	1	5	6	3	0	0	1	0	0	0	0	0	1	0	0	1	2	3	0
ENSG00000087157	28	39	15	0	10	14	41	35	31	0	29	0	0	13	14	0	19	5	8	39	11	14	12	17	16	43	15	45	11	49	15	28	16	8	71	0	0	21	47	37	27	14	10	28	26	9	21	22	16
ENSG00000087191	596	409	322	116	640	103	278	406	290	45	183	551	182	393	262	1091	663	131	175	340	270	152	359	196	162	349	82	178	83	285	108	127	255	112	421	1	433	966	344	377	274	174	224	201	446	258	473	338	260
ENSG00000087206	967	2112	1002	240	633	804	1570	713	918	259	580	808	568	1043	357	1005	771	149	181	813	513	488	764	409	273	679	407	599	315	510	336	674	912	226	1142	103	862	979	782	891	387	1106	830	953	597	882	799	708	768
ENSG00000087237	423	430	345	76	279	334	388	257	333	110	310	422	601	817	416	1487	802	31	128	762	486	226	666	545	183	570	414	344	109	310	100	441	453	101	713	111	372	812	561	311	130	545	578	461	287	719	1529	408	412
ENSG00000087245	0	0	0	0	0	0	0	0	0	0	0	0	0	0	0	0	0	0	0	0	0	0	0	0	0	0	0	12	0	0	0	0	0	0	0	0	0	0	0	0	0	0	0	0	0	0	0	0	0
ENSG00000087250	0	0	0	0	0	0	0	0	0	0	0	0	0	0	0	0	0	0	0	0	0	0	0	0	0	0	0	0	0	0	0	0	0	0	0	0	0	5	0	0	0	0	0	0	0	0	0	0	0
ENSG00000087253	2	0	0	20	0	6	0	0	35	5	0	0	0	0	0	0	8	0	0	0	0	2	0	0	6	0	0	0	0	25	13	0	0	3	0	0	0	0	1	0	11	0	0	0	3	0	0	3	0
ENSG00000087258	142	55	142	48	64	101	75	78	92	24	50	59	64	97	76	91	65	19	24	36	46	46	127	28	27	85	100	69	47	71	40	49	99	19	39	0	42	81	81	133	57	30	42	32	47	79	122	44	87
ENSG00000087263	49	91	144	16	41	2	176	50	58	32	56	1	22	9	20	95	131	8	27	81	39	70	129	38	65	47	54	113	42	55	22	48	116	9	5	0	5	65	61	18	33	53	33	77	46	2	75	52	47
ENSG00000087266	4	1	0	0	0	3	10	0	1	1	4	0	0	1	0	0	16	0	0	5	1	0	0	0	24	1	12	1	0	16	13	3	1	12	0	33	3	0	0	0	0	0	0	0	0	9	0	0	1
ENSG00000087269	3	0	1	0	0	0	12	0	2	6	0	2	0	7	2	0	20	0	2	1	0	4	1	0	1	0	24	1	8	8	1	0	1	7	0	0	0	0	0	0	6	0	0	4	7	0	7	4	35
ENSG00000087274	225	200	108	42	179	10	156	189	93	53	47	83	141	230	70	46	255	13	69	157	62	45	106	86	32	167	106	190	52	102	40	53	136	45	86	0	85	81	83	76	93	141	174	98	79	118	169	93	79
ENSG00000087299	0	3	0	0	2	0	0	0	9	0	0	0	0	0	0	0	0	0	0	0	0	0	20	0	1	0	0	0	0	0	0	0	0	3	0	0	0	0	0	0	0	0	0	0	0	0	0	0	0
ENSG00000087301	54	83	54	14	57	32	35	23	65	11	58	34	97	56	33	51	79	4	16	5	23	24	98	26	5	88	28	57	32	32	42	23	45	22	5	0	4	0	20	29	18	80	120	26	21	10	79	27	28
ENSG00000087302	733	272	361	58	303	183	363	322	364	91	321	358	255	485	164	843	583	115	158	170	61	163	135	167	281	200	269	156	87	140	151	101	288	48	84	0	309	234	168	245	378	236	441	248	255	384	125	258	175
ENSG00000087303	6	60	21	46	40	49	1	14	6	11	30	0	43	7	18	77	37	7	3	99	17	8	0	28	27	15	15	4	0	32	19	34	14	14	0	0	0	1	53	10	0	19	1	14	17	22	25	15	55
ENSG00000087338	30	12	30	1	26	51	60	57	16	6	0	0	20	39	5	0	61	14	0	8	3	22	0	17	0	0	21	0	25	10	9	0	14	5	54	0	0	3	0	42	16	16	0	44	13	0	0	55	17
ENSG00000087365	590	396	368	122	204	311	458	973	441	103	301	101	118	190	298	271	977	67	136	257	87	226	176	82	379	166	168	176	151	215	173	96	283	146	61	26	0	69	129	173	120	199	408	98	323	308	289	325	154
ENSG00000087448	2	0	3	0	0	0	4	0	0	0	0	0	0	14	2	0	0	0	0	2	0	0	0	0	0	4	0	0	0	0	0	0	1	0	0	0	0	0	5	11	0	0	15	0	0	0	0	2	0
ENSG00000087460	14003	12045	20148	3617	10145	11562	11249	15242	14200	4450	12870	14015	10608	14672	5633	14342	6208	2721	3156	9647	6779	3380	8603	4436	3811	9212	6775	6412	4542	5363	4184	6600	7116	2714	9800	949	12107	11702	12373	10264	8596	11108	12971	10914	7290	12611	15862	14070	9498
ENSG00000087470	500	506	952	154	1095	397	193	372	615	201	729	554	942	548	255	598	473	184	148	404	206	146	134	215	183	386	300	259	180	541	182	334	303	243	146	2	303	943	545	444	273	342	623	138	240	290	500	642	472
ENSG00000087494	0	0	0	0	0	0	0	0	0	0	0	0	0	0	0	0	0	0	0	0	0	0	0	0	0	0	0	0	0	0	0	0	0	0	0	0	0	0	0	0	0	0	0	0	0	0	0	0	0
ENSG00000087495	31	4	17	2	15	0	0	4	16	2	2	4	0	3	27	0	5	4	5	9	5	7	3	14	6	0	5	28	14	1	8	9	0	0	0	0	0	31	26	2	1	0	7	0	13	0	3	16	3
ENSG00000087502	114	53	87	3	24	74	16	122	67	20	58	72	54	174	17	172	146	39	7	45	42	16	8	21	44	30	28	106	48	57	16	15	42	43	62	0	10	39	24	11	92	51	47	42	18	57	89	11	26
ENSG00000087510	0	0	0	0	0	0	0	0	0	0	0	0	0	0	0	0	0	0	0	0	0	0	0	0	0	0	0	0	0	0	0	0	0	0	0	0	0	0	0	0	0	0	0	0	0	0	0	0	0
ENSG00000087586	0	2	11	0	5	16	0	0	1	11	1	8	2	2	0	0	145	0	1	18	5	20	4	7	1	23	5	1	16	3	10	3	12	1	2	0	0	0	0	18	23	6	6	1	13	7	3	2	14
ENSG00000087589	7	27	37	11	20	9	40	3	13	6	26	30	9	42	12	13	34	16	6	42	13	7	2	23	7	13	11	48	5	21	10	24	24	5	2	0	14	14	21	62	5	7	30	23	8	8	27	36	29
ENSG00000087842	25	0	9	10	0	2	0	3	0	0	3	0	7	0	4	63	72	0	4	14	0	0	19	0	5	0	6	0	0	8	4	8	17	0	0	0	0	47	6	0	0	2	0	0	0	0	0	4	3
ENSG00000087884	1	2	2	5	3	0	6	2	0	2	0	2	0	6	1	0	6	2	1	0	1	0	3	3	0	0	2	2	2	2	2	2	2	1	0	0	0	0	1	0	3	1	1	0	2	5	0	1	0
ENSG00000087903	13	36	22	8	17	5	2	2	12	8	24	4	12	16	8	23	30	10	11	9	19	18	24	18	17	5	11	43	14	18	28	30	16	26	2	0	13	0	9	44	6	9	10	12	3	8	18	20	10
ENSG00000087916	0	0	0	0	0	0	0	0	0	0	0	0	0	0	0	0	0	0	0	0	0	0	0	0	0	0	0	0	0	0	0	0	0	0	0	0	0	0	0	0	0	0	0	0	0	0	0	0	0
ENSG00000087995	9	0	0	0	1	0	13	0	3	1	3	0	1	0	0	0	21	0	0	0	0	0	1	1	0	0	1	0	0	3	2	0	0	1	0	0	0	0	5	0	3	0	12	0	1	0	0	0	1
ENSG00000088002	0	0	0	0	0	0	0	0	0	0	0	0	0	0	0	0	0	0	0	0	0	0	0	0	2	0	0	0	0	0	0	0	2	0	0	0	0	0	0	0	0	0	0	0	0	0	0	0	0
ENSG00000088035	1	0	0	0	0	77	84	3	0	1	1	5	0	0	0	0	40	1	5	0	0	0	0	0	28	4	0	4	0	16	7	1	1	11	0	0	0	0	0	0	0	8	0	0	7	0	0	0	0
ENSG00000088038	0	4	1	0	0	11	0	0	0	6	8	1	0	0	0	0	3	0	0	1	0	0	0	4	9	8	1	9	3	2	5	0	3	1	0	0	0	0	0	19	0	4	0	0	0	1	24	1	10
ENSG00000088053	165	602	254	95	297	359	291	270	273	172	242	358	167	370	166	314	730	118	98	490	414	192	170	521	243	596	328	580	174	275	112	450	516	156	622	10	871	574	467	295	123	309	250	169	301	142	415	256	601
ENSG00000088179	84	59	28	1	15	13	66	0	35	19	5	0	1	57	46	8	33	20	6	2	1	14	18	2	5	14	0	31	7	22	24	10	71	29	0	0	6	408	0	41	21	4	60	101	42	21	0	25	31
ENSG00000088205	72	44	52	29	15	55	156	21	58	10	38	14	1	1	2	5	110	0	13	0	1	17	23	1	55	13	32	14	56	13	32	9	31	26	0	0	23	0	13	7	14	7	95	1	45	77	1	2	19
ENSG00000088247	0	0	0	0	0	0	1	0	0	0	4	0	0	0	0	0	0	0	1	0	0	0	0	1	0	0	0	0	0	0	0	0	0	4	0	0	0	0	0	0	0	0	0	0	0	0	0	0	0
ENSG00000088256	0	0	0	0	0	0	0	0	0	0	0	0	0	0	0	0	0	0	0	3	0	0	0	0	0	0	0	0	0	0	0	0	0	2	0	0	0	0	0	0	0	0	0	0	0	0	0	0	0
ENSG00000088280	0	0	0	0	1	0	0	15	0	4	0	0	3	0	2	0	0	0	0	24	3	0	0	0	0	0	1	0	0	1	0	2	0	0	0	0	0	0	0	0	0	0	10	0	0	1	0	0	0
ENSG00000088298	30	33	46	1	34	39	139	40	47	12	0	0	0	37	3	103	24	0	9	25	0	11	43	25	29	12	6	41	7	34	16	15	11	30	0	0	0	40	45	0	20	5	69	52	10	0	0	29	37
ENSG00000088305	9	4	12	0	0	0	48	0	0	0	0	0	0	3	0	0	7	0	0	0	0	1	0	2	0	4	0	6	0	0	0	11	7	0	0	0	0	0	1	7	0	2	0	0	0	0	0	8	14
ENSG00000088320	0	0	0	0	0	0	0	0	0	0	0	0	0	0	0	0	0	0	0	0	0	0	0	0	0	0	0	0	0	0	0	0	0	0	0	0	0	0	0	0	0	0	0	0	0	0	0	0	0
ENSG00000088325	0	11	0	0	0	0	3	0	8	7	16	56	0	0	0	0	319	0	2	0	3	0	0	0	0	0	1	5	0	1	7	0	2	5	59	443	241	394	6	0	0	17	24	0	0	0	0	8	11
ENSG00000088340	0	0	0	0	0	0	0	0	1	0	0	0	0	0	0	0	0	0	0	0	0	0	0	0	0	0	0	0	0	0	0	0	0	0	0	0	0	0	0	0	0	0	0	0	0	1	0	0	0
ENSG00000088356	16	13	12	0	0	0	0	1	5	2	21	2	0	0	1	15	25	8	6	4	0	6	0	0	10	2	17	12	9	4	6	1	11	2	0	0	0	0	7	10	7	0	2	21	6	0	10	8	0
ENSG00000088367	9	0	3	0	0	0	0	0	10	0	0	4	0	0	2	0	3	8	3	0	0	0	0	0	0	1	5	0	0	0	0	0	3	3	0	0	0	33	0	0	0	14	0	0	0	0	0	0	0
ENSG00000088386	1	0	0	0	0	0	0	0	0	0	0	0	0	0	0	0	0	0	0	0	0	0	0	0	0	0	0	0	0	0	0	0	0	0	0	0	0	0	0	0	0	0	0	0	0	0	0	0	0
ENSG00000088387	0	0	0	0	0	0	0	100	0	0	0	0	1	0	5	0	9	4	0	16	0	4	0	0	19	0	0	0	0	0	0	0	2	1	0	0	0	0	25	3	0	0	15	0	26	0	0	11	0
ENSG00000088448	49	57	187	48	22	99	123	80	90	38	72	124	50	196	61	48	46	20	34	67	45	17	139	38	30	31	48	107	60	44	28	45	88	32	57	0	80	0	53	61	44	79	83	80	36	106	153	108	104
ENSG00000088451	52	27	36	12	23	16	0	0	20	7	34	126	0	0	19	0	42	0	11	0	12	11	0	8	0	0	5	0	0	7	9	0	6	1	0	0	0	0	0	0	27	15	0	0	7	0	33	53	11
ENSG00000088538	3	1	0	0	0	0	0	0	0	0	0	0	0	0	0	0	0	0	0	0	0	0	0	0	13	0	0	0	0	0	0	0	0	0	0	0	0	0	0	0	0	0	0	0	0	0	0	0	0
ENSG00000088543	3	0	0	0	0	0	0	0	0	0	0	0	0	0	0	0	0	0	0	0	0	0	0	0	0	0	0	0	0	0	0	0	0	0	0	0	0	0	0	0	0	0	0	0	0	0	0	0	2
ENSG00000088682	7	14	11	0	25	34	0	0	32	1	16	44	22	0	3	44	46	0	5	16	2	14	0	14	8	0	6	0	19	27	11	0	13	10	0	0	0	121	15	46	0	3	0	14	8	0	18	27	9
ENSG00000088726	3531	3596	4205	1280	2930	3777	3798	3341	2567	1508	3097	3208	3188	4038	2089	6165	2789	1219	1120	3522	2506	2060	2863	3309	2117	3615	2676	2446	1224	2181	1282	2961	3241	1070	3165	264	4854	4072	2640	3714	1482	2825	2078	1666	2336	2426	3305	3529	2057
ENSG00000088727	0	23	18	0	0	1	0	3	3	0	0	3	2	0	2	0	12	0	3	2	1	2	0	0	2	11	0	2	0	2	4	8	7	0	0	0	0	0	0	6	0	4	0	0	2	0	22	3	0
ENSG00000088756	0	0	0	0	0	0	0	0	0	0	0	0	0	0	0	0	0	0	0	0	0	0	0	0	0	0	0	0	0	0	0	0	0	0	0	0	0	0	0	0	0	0	0	0	0	0	0	0	0
ENSG00000088766	60	40	32	27	40	51	97	7	14	2	51	25	29	12	13	4	18	35	12	48	26	16	60	18	15	70	16	15	12	38	13	50	57	3	26	0	60	1	109	25	39	66	91	101	19	57	37	37	90
ENSG00000088782	0	0	0	0	0	0	0	0	0	0	0	0	0	0	0	0	0	0	0	0	0	0	0	0	0	0	0	0	0	0	0	0	0	0	0	0	0	0	0	0	0	0	0	0	0	0	0	0	0
ENSG00000088808	0	0	0	0	0	0	0	0	3	0	0	0	0	0	0	27	1	0	3	0	1	0	0	0	0	0	0	0	1	0	0	0	1	1	0	0	0	0	0	0	0	0	0	0	0	0	0	0	0
ENSG00000088812	0	0	0	0	0	0	0	0	11	0	0	0	0	0	0	0	8	0	0	1	0	0	0	0	8	0	12	0	0	8	6	1	0	0	0	0	0	0	0	0	7	0	0	1	0	0	11	0	0
ENSG00000088826	1006	1852	1704	474	1192	1233	2076	1389	1674	595	850	1690	1330	955	523	2249	1266	565	299	1078	842	752	780	667	571	1564	886	1468	526	913	415	961	1785	425	1094	98	2368	1410	1352	1395	669	1203	1043	961	1050	1393	1644	2130	1289
ENSG00000088827	0	0	0	0	10	0	13	2	2	0	0	0	0	0	0	0	3	0	0	0	0	0	0	1	1	0	0	0	1	1	3	0	0	2	0	0	0	0	0	0	0	0	0	0	0	0	0	0	0
ENSG00000088832	3892	3217	3040	1209	2754	1059	1807	2946	2222	968	2551	3806	1980	3031	1760	2814	2260	988	1063	4169	2311	1041	2567	3057	870	2740	1596	1697	1146	2571	983	2026	2569	1259	1708	148	2082	2149	4314	3169	1516	2419	2920	1646	2262	1764	3288	4897	3330
ENSG00000088833	140	102	110	11	127	55	196	142	166	15	205	93	87	114	76	141	276	0	40	173	47	42	157	109	130	79	93	141	36	82	66	54	186	44	235	0	115	115	165	127	79	114	175	114	87	114	281	75	105
ENSG00000088836	0	13	16	0	10	0	44	10	0	0	27	0	0	0	5	0	15	0	1	0	0	3	0	11	0	0	1	4	0	3	4	12	11	0	0	0	0	0	0	0	0	4	0	0	0	0	0	18	0
ENSG00000088854	0	2	0	0	0	0	0	0	8	0	2	2	4	0	0	56	9	0	0	12	0	0	0	0	0	0	0	0	2	3	1	8	2	5	0	0	1	0	0	1	5	0	1	0	0	0	0	1	0
ENSG00000088876	0	0	0	1	0	0	0	0	0	0	0	0	0	0	0	0	0	0	0	0	0	0	0	0	1	0	0	0	0	1	1	1	0	1	0	3	0	0	0	0	0	0	0	0	0	0	1	0	0
ENSG00000088881	0	0	0	0	0	0	0	1	0	0	0	0	0	0	0	0	0	0	0	0	0	0	0	0	0	0	0	0	0	0	0	0	0	0	0	0	0	0	0	0	0	0	0	0	0	0	0	0	0
ENSG00000088882	0	0	0	0	0	0	0	0	0	0	0	0	0	0	0	0	0	0	0	0	0	0	0	0	0	0	0	0	0	0	0	0	0	0	0	0	0	0	0	0	0	0	0	0	0	0	0	0	0
ENSG00000088888	102	194	246	27	162	61	146	171	114	25	62	115	73	206	58	114	142	38	22	206	87	67	161	143	61	102	113	146	22	114	37	137	137	29	31	4	72	9	80	110	54	103	161	91	79	61	141	104	83
ENSG00000088899	0	0	0	0	0	0	0	0	0	0	0	0	0	0	0	0	0	0	0	0	0	0	0	0	0	0	0	0	0	0	0	0	0	0	0	0	0	0	0	0	0	0	0	0	0	0	0	0	0
ENSG00000088926	0	0	0	0	0	0	0	0	0	0	0	0	0	0	0	0	0	0	0	0	0	0	0	0	0	0	0	0	0	0	0	0	0	0	0	0	0	0	0	0	0	0	0	0	0	0	0	0	0
ENSG00000088930	452	42	175	19	136	108	279	369	194	4	91	95	63	264	73	97	381	1	27	137	15	91	128	30	273	55	87	191	63	201	146	13	100	114	13	10	12	6	72	235	183	32	217	3	159	20	146	111	163
ENSG00000088970	39	17	9	13	27	4	0	8	8	2	9	4	1	19	20	0	28	17	6	3	10	7	23	22	11	18	0	29	21	10	10	10	14	12	111	0	0	0	0	4	8	17	72	0	21	0	0	5	1
ENSG00000088986	2701	1247	2388	1611	2210	2256	1209	2098	1524	1373	2535	1998	2355	2811	1971	2625	1046	1295	1674	3707	2031	1042	4210	2827	1501	2515	2137	1833	874	1272	1948	2101	2762	765	1712	307	5438	2976	2343	2702	1515	1596	2791	1439	1865	1685	2199	2629	1989
ENSG00000088992	16	11	3	3	8	23	46	8	3	6	14	10	8	29	6	1	30	11	4	2	6	4	10	3	26	0	20	3	16	8	4	3	15	14	9	0	4	118	1	0	20	5	26	25	7	7	0	12	1
ENSG00000089006	498	307	229	76	222	252	426	287	317	59	136	239	300	492	151	236	351	60	60	223	97	98	277	80	108	202	110	206	108	124	111	135	158	66	178	0	2	106	274	204	214	200	353	161	136	154	310	243	124
ENSG00000089009	594	199	236	119	148	350	370	345	217	103	331	238	86	89	199	682	1036	109	172	65	39	230	172	56	480	140	291	433	177	230	248	33	311	229	67	165	190	659	99	200	385	109	492	133	252	81	152	204	201
ENSG00000089012	20	0	0	0	3	0	6	0	3	0	9	0	0	0	0	0	6	0	0	0	0	0	0	0	0	0	0	0	0	4	1	0	0	8	0	0	23	0	0	0	13	0	8	0	5	9	0	4	4
ENSG00000089022	0	16	0	0	0	0	0	24	2	0	0	0	0	0	0	0	6	0	0	0	4	0	2	1	44	0	0	7	1	0	4	0	5	13	0	0	2	0	0	0	0	0	44	2	0	0	0	0	6
ENSG00000089041	43	1	4	3	5	11	25	2	20	12	3	0	1	4	4	11	11	2	9	2	0	2	0	2	4	0	0	0	0	13	2	0	0	4	9	0	0	3	0	7	7	6	2	0	2	0	0	0	0
ENSG00000089048	14	6	7	0	0	7	13	0	23	5	0	2	0	0	0	1	33	9	2	0	0	7	7	0	13	5	10	21	17	4	1	4	12	13	0	0	0	0	0	0	0	4	25	0	1	27	0	15	0
ENSG00000089050	11	0	0	0	0	0	11	0	0	0	3	0	0	0	0	0	3	3	0	0	0	8	0	0	0	0	0	8	0	0	0	0	0	4	0	0	0	0	0	0	0	0	0	0	0	0	0	5	2
ENSG00000089053	3471	3656	4272	740	2777	2183	2348	1884	3351	543	1816	3770	1772	3158	2313	2429	1663	486	1003	4418	2002	958	4008	2075	573	1510	1130	1730	493	1441	843	2199	1923	541	1389	99	1656	1151	4504	3350	1734	1723	3127	1748	981	2177	2947	2691	2854
ENSG00000089057	16	27	2	0	15	37	0	1	13	7	0	32	0	1	1	0	10	5	6	8	0	0	0	11	4	1	3	9	0	3	7	5	7	0	1	0	0	0	7	0	23	3	1	1	0	34	4	3	0
ENSG00000089060	12	0	0	0	0	0	0	0	0	0	0	1	0	43	2	0	5	0	0	0	0	0	27	0	0	0	4	0	4	6	7	0	0	3	0	0	0	0	0	0	2	11	0	0	0	0	0	0	0
ENSG00000089063	194	126	124	28	254	69	82	46	85	21	73	120	115	96	78	154	169	38	46	171	131	69	141	114	48	168	40	39	44	192	37	49	93	54	62	0	97	237	148	52	124	95	130	52	75	98	175	39	85
ENSG00000089091	0	0	0	0	0	27	0	0	0	0	0	0	0	0	0	0	0	0	0	0	0	0	0	0	0	0	0	0	2	1	2	0	0	0	0	0	0	0	4	0	0	2	0	0	0	0	9	3	13
ENSG00000089094	0	0	1	0	0	0	29	1	4	2	0	0	0	1	0	0	5	0	0	3	0	9	0	0	1	0	0	0	8	4	4	6	0	3	0	1	0	0	0	0	4	0	0	1	0	0	0	0	0
ENSG00000089101	0	0	0	0	0	0	0	0	0	0	0	0	0	0	0	0	0	0	0	0	0	0	0	0	0	0	0	0	0	0	0	0	0	0	0	0	0	0	0	0	0	0	0	0	0	0	0	0	0
ENSG00000089116	0	0	0	0	0	0	0	0	0	0	0	0	0	0	0	0	0	0	0	0	0	0	0	0	0	0	0	0	0	0	0	0	0	0	0	0	0	0	0	0	0	0	0	0	0	0	0	0	0
ENSG00000089123	13	18	1	3	10	0	58	0	11	5	4	1	1	0	0	0	8	0	1	0	0	5	0	1	62	0	0	0	6	0	3	0	1	11	0	0	0	91	0	0	7	1	0	0	7	1	11	0	0
ENSG00000089127	87	60	53	17	24	274	563	506	169	11	67	29	0	44	17	84	170	5	6	14	1	11	26	4	47	16	58	30	25	56	42	9	31	56	2	0	14	61	31	23	11	13	127	35	76	27	10	30	46
ENSG00000089154	25	27	12	0	0	0	0	0	26	8	17	0	0	0	1	0	64	3	10	0	3	7	14	0	10	0	0	7	2	20	6	0	6	6	0	0	0	0	0	0	0	0	17	0	7	0	0	0	0
ENSG00000089157	1339	365	437	323	420	688	1083	777	705	305	866	363	377	200	543	1073	4420	129	429	123	91	472	443	158	1161	208	564	1003	530	503	565	121	828	528	282	346	826	1139	262	708	744	200	1208	148	863	147	147	615	512
ENSG00000089159	6	9	4	0	0	14	2	20	10	4	15	0	11	0	11	0	24	1	2	7	0	1	0	0	31	4	5	0	4	6	10	1	4	15	0	0	0	0	0	5	3	2	15	1	3	0	14	15	4
ENSG00000089163	0	0	0	0	0	0	0	0	0	0	0	0	0	0	0	0	0	0	0	0	0	0	0	0	0	0	0	0	0	0	0	0	0	0	0	0	0	0	0	0	0	0	0	0	0	0	0	0	0
ENSG00000089169	8	0	0	0	0	0	22	28	0	0	1	0	0	0	0	0	1	0	0	3	0	0	0	0	1	0	0	0	0	17	3	0	2	7	0	0	0	0	0	0	0	5	10	0	0	0	0	0	2
ENSG00000089177	29	20	2	0	0	5	3	0	0	0	3	1	24	0	0	0	28	0	0	2	0	0	0	4	0	0	5	1	0	9	4	0	10	4	0	0	0	0	1	66	0	4	0	0	2	0	0	3	6
ENSG00000089195	0	0	9	0	2	32	4	2	1	2	14	0	0	0	15	1	32	0	7	2	0	8	0	3	0	0	0	13	0	7	11	0	12	9	0	0	0	0	9	15	4	1	0	0	9	0	0	11	0
ENSG00000089199	0	0	0	0	0	0	0	0	0	0	0	0	1	0	0	0	0	0	0	0	0	0	0	0	0	0	0	0	0	0	0	0	0	0	0	0	0	0	0	0	0	0	0	0	0	0	0	0	0
ENSG00000089220	83	23	55	27	23	49	66	64	41	5	44	31	6	7	24	3	123	1	21	29	2	33	0	4	9	35	20	39	7	24	16	9	29	26	49	0	0	116	37	0	20	18	44	45	33	19	42	24	28
ENSG00000089225	0	0	0	0	0	0	0	0	0	0	0	0	0	0	0	0	0	0	0	0	0	0	0	0	0	0	0	0	0	0	0	0	0	0	0	0	0	0	0	0	0	0	0	0	0	0	0	0	0
ENSG00000089234	46	11	12	3	1	5	1	7	2	7	13	11	18	40	4	13	10	27	2	24	6	1	10	4	10	1	7	22	2	8	9	9	5	7	1	0	0	0	0	3	25	1	5	1	13	1	16	29	19
ENSG00000089248	36	20	12	9	14	35	36	18	43	5	18	26	7	10	6	39	68	8	20	20	2	10	6	22	38	33	6	11	12	38	23	12	19	16	36	1	6	0	19	12	16	13	15	3	30	20	30	25	13
ENSG00000089250	0	0	0	0	0	0	0	0	0	0	0	0	0	0	0	0	0	0	0	0	0	0	0	0	0	0	0	0	0	0	0	0	0	0	0	0	0	0	0	0	0	0	0	0	0	0	1	0	0
ENSG00000089280	11	6	7	10	3	7	0	0	6	6	9	3	1	2	4	2	49	3	7	0	7	6	4	1	42	3	19	32	8	32	12	5	19	28	37	0	69	4	3	5	5	0	6	0	15	2	0	5	4
ENSG00000089289	126	186	178	22	72	66	179	35	76	42	85	122	130	147	67	131	151	37	63	106	60	48	34	69	82	94	59	107	40	62	45	53	96	44	98	81	144	99	51	152	96	111	143	49	100	64	133	126	50
ENSG00000089327	1843	7179	6289	653	2001	2749	3448	3554	4060	922	2056	4060	2722	2084	1925	6411	4037	936	1092	2617	1910	1533	2464	2045	1060	5316	1337	2041	1007	1647	757	2111	2503	753	2979	249	3247	4843	2709	1936	1545	2001	2813	3280	1888	1323	1145	4407	1859
ENSG00000089335	0	0	0	5	0	5	0	0	0	4	1	0	0	0	1	24	6	0	2	0	0	0	10	1	0	0	1	6	0	3	1	0	5	3	0	0	1	0	1	0	0	0	4	1	1	0	16	4	7
ENSG00000089351	35	15	18	18	32	4	35	26	22	14	0	63	62	96	8	0	27	9	11	16	4	13	8	20	21	38	6	35	19	27	13	23	22	13	115	0	77	0	8	21	25	11	27	14	7	11	44	28	7
ENSG00000089356	13	2	49	4	18	7	16	99	8	4	0	0	93	36	3	0	24	2	3	2	7	0	29	6	0	7	31	17	12	7	26	21	37	0	29	0	161	0	4	25	9	27	5	63	10	48	22	0	5
ENSG00000089472	0	0	0	0	10	0	0	0	0	0	22	9	0	59	5	88	3	11	0	21	0	7	0	0	0	25	0	0	0	0	1	5	2	0	0	0	0	1	19	0	0	0	0	0	6	1	30	0	22
ENSG00000089486	145	196	162	41	157	130	91	115	127	27	58	195	136	151	57	228	245	67	58	177	119	40	106	143	57	117	103	144	44	169	76	199	207	71	57	0	59	184	152	147	71	75	203	93	132	43	171	147	96
ENSG00000089505	2	0	0	0	0	1	0	0	0	0	0	1	0	0	0	0	0	0	0	0	1	0	0	0	4	0	2	0	0	0	0	0	1	0	0	0	0	0	0	0	1	0	0	0	0	0	0	2	3
ENSG00000089558	0	0	0	0	0	0	0	0	0	0	0	0	0	0	0	0	0	0	0	0	0	0	0	0	0	0	0	0	0	2	0	0	0	0	0	0	0	0	0	0	0	0	0	0	0	0	0	0	0
ENSG00000089597	34	124	90	10	26	42	103	43	142	33	23	9	33	91	6	2	119	8	15	128	75	16	59	21	16	51	0	60	44	52	8	18	41	4	0	0	0	0	40	61	45	26	50	0	34	107	236	34	62
ENSG00000089639	14	7	4	0	2	9	2	15	2	3	8	14	0	3	8	0	9	5	2	0	4	2	0	6	10	15	2	3	3	9	1	8	11	7	13	0	4	13	1	2	11	0	0	19	10	0	27	0	13
ENSG00000089682	113	112	47	26	75	78	44	16	31	8	26	64	79	65	20	58	53	25	21	8	50	39	41	18	17	86	47	23	37	28	18	41	45	23	98	0	7	29	25	118	66	29	29	48	34	78	56	42	31
ENSG00000089685	0	0	0	0	0	0	0	0	0	0	0	0	0	0	0	0	0	0	0	0	0	0	0	0	0	0	0	0	0	0	0	0	0	0	0	0	0	0	0	0	0	0	0	0	0	0	0	0	0
ENSG00000089692	2	0	0	0	4	0	0	0	0	1	0	0	0	0	0	0	0	0	0	0	0	0	0	0	0	0	0	8	1	0	0	0	0	2	0	0	0	0	0	0	0	0	0	0	0	0	0	0	0
ENSG00000089693	16	19	20	7	22	25	23	36	13	13	1	0	0	0	4	0	84	1	8	0	2	6	15	4	41	9	23	15	12	43	12	7	6	25	1	0	36	1	3	0	9	23	54	6	18	14	1	18	16
ENSG00000089723	0	0	0	0	0	0	0	0	0	0	0	0	0	0	0	0	0	0	0	0	0	0	0	0	6	0	0	0	0	0	0	0	0	0	0	0	0	0	0	0	0	0	0	0	0	0	0	0	0
ENSG00000089737	161	80	64	37	35	44	217	265	107	47	98	39	30	14	71	93	196	16	28	38	43	40	7	35	70	30	61	84	17	39	36	10	51	24	0	0	17	5	10	59	47	24	35	19	102	33	19	15	48
ENSG00000089775	15	6	0	1	0	0	15	0	9	3	4	0	23	5	2	11	3	1	1	0	0	0	1	1	1	8	0	9	0	4	1	1	3	1	0	0	8	0	0	5	10	6	2	0	2	0	2	0	0
ENSG00000089818	25	10	0	9	0	0	25	19	19	0	30	2	13	0	2	0	26	0	0	0	0	0	0	0	10	0	0	16	0	10	9	4	3	4	0	1	0	0	0	0	8	0	0	0	7	0	0	0	0
ENSG00000089820	3	0	0	0	0	0	0	0	0	1	0	0	0	0	2	0	4	0	0	0	1	0	0	6	20	0	0	9	0	5	3	0	2	7	46	0	0	31	0	0	5	0	0	0	2	0	31	0	0
ENSG00000089847	0	0	0	0	0	0	0	0	0	0	0	0	0	0	0	0	0	0	0	0	0	0	0	0	0	0	0	0	0	0	0	0	0	0	0	0	0	0	0	0	0	0	0	0	0	0	0	0	0
ENSG00000089876	0	0	4	2	0	0	0	0	0	0	0	7	0	0	0	0	0	0	0	0	0	0	0	0	0	0	0	0	0	0	0	0	0	0	0	0	4	0	0	0	0	0	0	0	0	0	0	0	0
ENSG00000089902	6	13	7	9	12	18	0	13	7	8	12	0	0	11	3	47	18	0	8	4	17	4	5	6	52	10	12	13	5	10	16	2	16	8	0	0	0	0	11	22	10	25	25	0	17	21	4	2	14
ENSG00000089916	19	16	5	4	15	26	15	33	33	5	10	10	5	0	18	66	18	12	10	22	22	6	17	15	13	1	2	10	14	18	11	1	17	9	79	0	4	0	10	1	10	23	2	0	13	49	34	34	8
ENSG00000090006	0	2	0	0	2	0	0	0	2	0	10	0	0	0	1	0	0	0	0	0	1	5	0	0	0	0	1	0	1	4	0	2	0	5	0	0	0	0	0	0	1	0	1	0	0	0	0	0	0
ENSG00000090013	54	17	26	7	29	65	69	40	32	9	44	39	94	69	19	58	854	14	8	51	6	16	40	10	48	42	77	42	26	49	46	20	41	26	22	0	65	42	26	10	26	16	84	12	21	29	39	42	29
ENSG00000090020	33	43	9	2	30	25	1	12	24	15	0	9	4	36	14	30	10	0	8	32	21	10	26	21	15	14	21	7	4	12	5	26	11	29	0	1	0	0	46	26	4	13	49	3	19	0	27	11	40
ENSG00000090054	31	40	32	15	22	40	117	2	35	17	34	52	6	2	26	0	77	13	5	20	16	21	15	30	6	8	15	20	14	48	16	4	28	17	13	0	19	0	24	2	26	23	91	33	20	6	10	22	6
ENSG00000090060	120	206	143	118	128	228	236	163	97	93	172	100	157	161	183	208	349	47	65	105	87	159	195	140	178	199	94	228	73	103	111	125	263	103	163	222	120	374	33	232	114	161	15	105	108	245	152	95	159
ENSG00000090061	99	34	44	25	34	43	28	45	17	26	35	21	5	52	21	57	54	32	12	28	25	27	9	14	39	50	43	48	17	28	61	29	79	15	6	0	18	63	15	15	24	32	20	37	24	13	65	40	13
ENSG00000090097	0	0	3	0	0	0	0	0	0	1	0	0	0	0	0	0	3	0	0	0	0	0	0	0	0	0	0	7	0	0	0	0	4	4	0	0	0	0	4	0	0	0	0	0	0	0	0	0	0
ENSG00000090104	69	0	0	0	7	0	15	0	0	0	0	0	0	1	0	0	3	0	0	0	0	0	0	0	8	0	2	11	0	6	20	3	2	2	0	0	0	0	0	0	15	0	0	0	0	0	13	0	0
ENSG00000090238	11	12	9	0	0	3	6	16	5	12	3	6	7	13	8	18	15	1	4	7	10	9	0	1	22	14	11	5	12	8	6	24	14	23	12	0	1	3	3	20	4	7	1	2	4	4	5	10	5
ENSG00000090263	7	9	3	4	4	14	16	5	4	2	9	0	0	0	3	0	28	2	3	1	1	2	5	0	16	1	24	14	7	8	9	3	16	7	0	0	0	0	1	12	7	1	29	0	5	0	0	0	4
ENSG00000090266	137	34	58	46	39	46	202	72	60	28	55	29	39	26	21	165	231	10	39	0	9	61	41	18	143	60	85	135	37	84	74	25	106	51	0	5	43	55	53	15	116	31	100	37	97	23	15	47	31
ENSG00000090273	59	82	44	12	39	51	56	0	23	6	72	31	13	33	13	75	150	6	19	33	24	9	8	14	40	43	50	36	14	29	18	59	35	19	91	0	16	132	69	16	15	16	25	3	42	1	16	26	31
ENSG00000090316	20	9	13	5	15	11	71	46	16	12	10	56	13	43	26	0	35	3	2	2	1	4	16	5	26	2	20	25	4	27	18	15	26	8	0	0	1	0	22	20	16	3	24	11	21	28	11	6	8
ENSG00000090339	23	0	0	0	0	0	5	0	5	0	0	0	0	0	0	33	0	0	0	0	0	0	0	3	11	0	4	0	0	5	20	0	0	1	0	1	0	0	0	0	9	2	0	0	0	0	0	0	0
ENSG00000090372	115	143	67	17	158	77	79	117	52	29	79	140	46	121	57	196	78	38	51	99	48	37	32	69	62	82	71	77	39	46	31	98	120	55	183	0	226	165	89	66	19	89	66	38	63	9	141	96	120
ENSG00000090376	38	28	43	37	32	77	81	162	68	23	92	113	159	105	29	124	44	29	34	41	25	46	0	59	67	20	53	57	51	52	48	9	36	43	0	1	161	3	46	70	66	37	32	90	45	58	64	39	97
ENSG00000090382	349	52	40	98	35	398	2445	365	417	128	397	199	102	106	85	544	1687	59	111	90	34	225	64	72	6672	84	400	275	162	1099	1365	19	136	363	132	9	143	512	50	491	790	310	386	244	53	88	447	496	119
ENSG00000090402	0	0	0	0	0	0	0	0	0	0	0	0	0	0	0	0	0	0	0	0	0	0	0	0	0	0	0	0	0	0	0	0	0	0	0	0	0	0	0	0	0	0	0	0	0	0	0	0	0
ENSG00000090432	0	0	0	0	0	14	30	1	6	1	0	0	0	0	0	15	7	0	2	1	2	3	0	0	2	5	0	0	1	4	6	1	1	3	0	0	0	0	10	0	0	6	0	0	0	0	0	3	0
ENSG00000090447	0	0	0	0	0	0	1	0	0	0	0	0	0	0	0	0	0	0	0	0	0	0	0	0	1	0	0	0	0	0	0	0	0	0	0	0	0	0	0	0	0	0	0	0	0	1	1	0	0
ENSG00000090470	3	0	0	1	3	4	0	5	1	0	0	1	0	0	1	0	2	0	0	0	1	1	0	0	2	0	1	0	0	1	1	0	0	3	17	0	0	0	0	0	4	0	8	0	3	0	4	0	0
ENSG00000090487	69	28	11	3	27	24	52	1	19	14	19	3	60	58	14	0	46	5	4	6	3	16	1	4	36	15	29	15	5	36	24	18	27	26	18	0	1	0	12	0	11	4	32	4	16	3	39	33	14
ENSG00000090512	0	0	0	0	0	0	0	0	0	0	0	0	0	0	0	0	0	0	0	0	0	0	0	0	0	0	0	0	0	0	0	0	0	0	0	0	0	0	0	0	0	0	0	0	0	0	0	0	0
ENSG00000090520	0	10	9	0	0	15	29	0	6	0	26	1	0	5	8	0	52	9	4	1	2	4	0	0	30	0	2	0	0	6	21	8	7	11	0	0	0	0	0	1	18	6	0	0	22	0	0	1	0
ENSG00000090530	0	16	9	0	0	0	0	0	0	0	0	0	0	0	0	0	17	0	0	0	0	0	0	0	0	0	0	0	0	6	0	0	6	0	0	0	0	0	0	0	0	0	0	0	0	41	39	0	0
ENSG00000090534	0	0	0	0	0	0	0	0	0	0	0	0	0	0	0	0	0	0	0	0	0	0	0	0	0	0	0	0	0	0	0	0	0	0	0	0	0	0	0	0	0	0	0	0	0	0	0	0	0
ENSG00000090539	0	0	0	0	0	0	0	0	0	0	0	0	0	0	0	0	0	0	0	0	0	0	0	0	0	0	0	0	0	0	0	0	0	0	0	0	0	0	0	0	0	0	0	0	0	0	0	0	0
ENSG00000090554	1	0	0	0	0	0	0	0	0	0	0	0	0	0	0	0	0	0	0	0	0	0	0	0	0	0	0	0	0	0	0	0	0	0	0	0	0	0	0	0	0	0	0	0	0	0	0	0	0
ENSG00000090565	4	8	3	7	27	13	0	3	5	1	0	5	0	1	11	11	15	2	4	3	8	2	5	9	17	11	1	1	1	8	3	12	5	0	27	0	0	0	7	6	9	0	3	0	6	6	14	4	4
ENSG00000090581	90	39	34	20	54	35	15	34	31	9	15	29	108	100	33	97	47	9	21	25	19	5	62	15	51	30	54	20	21	54	20	26	13	28	74	0	62	4	53	0	86	34	55	64	36	39	35	54	1
ENSG00000090612	0	0	0	0	0	0	0	0	0	0	1	0	0	0	1	0	0	0	0	0	0	0	0	0	0	0	0	0	0	0	0	0	0	0	0	0	0	0	0	0	0	0	0	0	0	2	0	0	0
ENSG00000090615	1	13	12	6	0	0	12	0	5	1	0	2	13	8	0	5	14	0	0	1	0	1	6	0	19	6	3	2	6	0	1	4	4	1	0	0	18	0	38	0	5	3	7	12	1	1	6	2	10
ENSG00000090621	3	14	2	0	18	56	0	73	59	0	115	2	1	0	6	27	32	1	8	15	6	14	0	0	89	0	9	16	0	17	4	5	13	19	0	2	0	0	0	58	10	8	12	14	22	0	0	35	0
ENSG00000090659	0	0	0	0	0	0	0	0	0	0	0	0	0	0	0	0	0	0	0	0	0	0	0	0	0	0	0	0	0	0	0	0	0	0	0	0	0	0	0	0	0	0	0	0	0	0	0	0	0
ENSG00000090661	0	3	0	0	0	0	0	0	0	0	0	1	0	0	0	1	0	0	0	0	0	0	0	0	3	0	0	0	0	0	0	9	0	0	0	0	0	0	0	0	0	0	0	0	0	0	0	0	0
ENSG00000090674	6	0	0	0	0	0	0	0	1	0	23	0	0	0	0	0	16	0	0	0	0	0	0	0	3	0	11	0	0	0	6	0	2	2	0	0	0	0	0	0	0	0	0	0	0	0	0	0	0
ENSG00000090686	127	77	70	44	53	69	11	38	87	42	167	110	49	226	34	33	70	27	62	130	40	58	62	73	65	62	8	45	56	54	55	28	68	86	17	0	48	32	25	117	57	90	174	199	58	30	96	72	72
ENSG00000090776	7	8	10	0	5	4	1	3	4	5	0	9	9	41	3	4	3	5	2	3	0	0	0	2	1	0	7	1	1	0	2	8	2	0	0	0	8	0	2	8	1	9	1	0	1	9	6	5	8
ENSG00000090857	1	0	5	0	0	0	0	2	0	0	4	0	0	0	0	0	2	0	0	5	0	0	0	0	0	0	0	0	1	4	3	0	3	0	0	0	0	0	0	0	4	0	0	6	4	0	0	0	0
ENSG00000090861	22	73	42	12	14	0	137	0	38	24	71	0	0	44	52	0	243	5	3	46	1	6	0	21	34	13	45	20	17	65	19	44	55	13	0	53	0	0	50	0	33	20	15	22	68	46	59	34	80
ENSG00000090863	32	81	92	4	69	53	120	30	74	22	10	23	9	16	34	0	54	26	4	9	21	21	0	8	53	56	25	60	27	40	17	38	21	51	10	0	0	2	57	4	41	64	2	24	75	35	1	108	46
ENSG00000090889	1	0	0	0	3	0	5	0	0	0	3	0	2	0	1	0	123	0	4	2	0	8	0	0	7	5	4	0	0	0	1	0	7	0	0	0	0	0	0	0	7	7	0	0	0	0	0	0	0
ENSG00000090905	102	55	24	38	23	37	77	17	63	37	40	28	39	19	29	43	40	20	34	16	27	32	26	29	20	48	23	23	21	44	34	18	36	24	22	0	4	1	44	44	15	12	31	41	56	35	29	58	9
ENSG00000090920	0	0	0	0	0	0	0	0	0	0	0	0	0	0	0	0	0	0	0	0	0	0	0	0	0	0	0	0	0	0	0	0	0	0	0	0	0	0	4	0	0	0	0	0	0	0	0	0	0
ENSG00000090924	0	0	0	0	0	0	0	0	0	0	0	0	0	0	0	6	0	0	0	0	0	0	0	0	0	0	0	0	0	0	0	0	0	0	0	0	0	0	0	0	0	0	0	0	0	0	0	0	1
ENSG00000090932	0	0	0	0	0	0	0	0	0	0	0	0	0	0	1	0	0	0	0	0	0	0	0	0	0	0	0	0	0	0	0	0	0	0	0	0	0	0	0	0	0	0	0	0	0	0	0	0	0
ENSG00000090971	0	0	0	0	0	0	0	0	0	0	0	0	0	0	0	0	0	0	0	0	0	0	0	0	0	0	0	0	0	0	0	0	0	0	0	0	0	0	0	0	0	0	0	0	0	0	0	0	0
ENSG00000090975	28	46	77	8	105	27	45	55	48	15	43	72	2	55	20	3	31	23	12	39	25	12	51	18	23	56	38	48	6	39	11	50	40	11	13	0	2	3	72	31	38	48	38	52	33	24	40	46	36
ENSG00000090989	37	58	26	3	38	64	86	0	49	0	48	50	71	0	7	0	30	1	6	0	2	5	50	8	31	5	4	25	0	27	12	1	29	16	0	0	0	0	0	0	8	16	3	1	17	0	22	21	0
ENSG00000091009	51	8	28	0	41	83	0	12	35	1	9	0	1	42	24	20	75	3	18	12	9	24	3	3	6	57	60	5	13	31	24	13	22	6	0	0	0	260	32	20	39	17	110	2	22	38	55	56	28
ENSG00000091010	0	0	0	0	0	0	0	0	0	0	0	0	0	0	0	0	0	0	0	0	0	0	0	0	0	0	0	0	0	0	0	0	0	0	0	0	0	0	0	0	0	0	0	0	0	0	0	0	0
ENSG00000091039	636	849	282	142	581	564	426	1041	267	105	256	337	362	451	209	187	357	149	152	385	400	175	159	220	271	363	424	417	213	321	135	257	362	194	365	7	328	127	240	601	363	350	568	311	203	352	739	346	577
ENSG00000091073	1	6	1	1	0	0	1	0	2	0	0	10	0	1	0	0	1	0	1	0	0	0	0	0	2	9	0	0	3	1	1	3	6	3	0	0	0	0	0	0	0	0	3	5	1	0	9	4	2
ENSG00000091106	15	8	6	0	1	42	46	38	18	23	22	43	0	0	4	0	43	8	5	10	6	10	0	0	9	0	8	0	2	7	6	0	11	15	0	0	0	0	23	31	10	0	73	16	15	0	0	8	0
ENSG00000091127	39	0	2	0	0	0	0	0	9	0	0	0	52	40	0	57	39	2	7	0	0	8	3	0	6	10	0	2	12	3	0	4	5	0	0	0	0	0	39	1	5	0	3	45	5	0	30	1	8
ENSG00000091128	0	0	0	0	0	0	0	0	0	0	0	0	0	0	0	0	0	0	0	0	0	0	0	0	0	0	0	0	0	0	0	0	0	0	0	0	0	0	0	0	0	0	0	0	0	0	0	0	0
ENSG00000091129	0	0	0	0	0	0	0	0	0	0	0	0	0	0	0	0	0	0	0	0	0	0	0	0	0	0	0	0	0	0	0	0	0	0	0	0	0	0	0	0	0	0	0	0	0	0	0	0	0
ENSG00000091136	0	0	1	0	6	0	0	0	0	0	0	0	0	0	0	0	0	0	0	0	0	2	0	1	0	2	0	0	0	0	0	0	0	0	0	0	0	0	1	0	1	0	0	0	0	0	0	0	0
ENSG00000091137	0	0	0	0	14	0	0	49	0	0	38	48	0	0	0	0	9	11	0	0	7	0	0	0	0	0	0	0	0	0	8	0	3	0	0	0	0	0	0	0	0	0	0	0	0	0	0	0	0
ENSG00000091138	0	0	0	0	0	0	0	0	0	0	0	0	0	0	0	0	0	0	0	0	0	0	0	0	0	0	0	0	0	0	0	0	0	0	0	0	0	0	0	0	0	0	0	0	0	0	0	0	0
ENSG00000091140	213	77	61	41	77	296	163	1	115	21	73	108	33	46	27	154	322	13	30	44	29	23	0	32	121	62	41	23	44	60	85	42	67	54	0	0	0	1	45	0	85	58	63	31	71	73	34	57	81
ENSG00000091157	14	4	2	4	17	7	45	35	29	8	17	10	14	1	29	1	26	3	13	0	15	3	4	5	5	5	16	3	12	16	14	7	28	7	1	0	0	0	29	72	20	21	15	58	20	1	5	14	10
ENSG00000091164	589	402	554	68	320	532	695	322	350	65	231	398	446	438	159	662	635	120	82	273	203	123	407	276	220	349	236	321	127	237	138	219	339	66	476	52	534	430	364	403	164	345	582	393	201	451	283	372	350
ENSG00000091181	0	0	0	0	0	0	0	0	0	0	0	0	0	0	0	0	10	0	0	0	0	0	0	0	0	8	0	0	0	0	0	0	1	4	0	0	0	0	0	0	2	0	0	0	0	0	0	0	0
ENSG00000091262	0	0	0	0	0	0	0	0	0	0	0	0	0	0	0	0	0	0	0	0	0	1	0	0	0	0	0	0	0	1	0	0	0	0	0	0	0	0	0	0	1	0	0	0	0	0	0	0	0
ENSG00000091317	423	358	179	124	326	223	64	154	370	125	253	373	206	710	156	407	186	119	97	240	224	126	299	191	212	127	108	180	85	155	147	185	175	118	634	1	806	595	257	253	232	262	760	91	260	183	385	230	296
ENSG00000091409	110	101	45	0	156	194	8	28	31	0	24	131	25	216	39	258	45	10	7	111	25	28	41	43	0	24	30	24	1	34	12	43	27	33	0	0	0	0	97	16	1	23	81	1	27	51	139	47	52
ENSG00000091428	0	0	0	0	0	0	0	0	0	0	0	0	0	0	0	0	0	0	0	0	0	0	0	0	0	0	0	0	0	0	0	0	3	0	0	0	0	0	0	0	0	0	0	0	0	0	0	0	0
ENSG00000091436	0	0	0	15	0	6	0	0	0	0	0	0	0	0	0	0	15	0	0	0	10	4	17	0	3	0	6	2	9	3	0	0	13	2	0	0	0	0	0	0	3	5	16	0	12	0	0	18	7
ENSG00000091482	0	0	0	0	0	0	0	0	0	0	0	0	0	0	0	0	0	0	0	0	0	0	0	0	0	0	0	0	0	0	0	0	0	0	0	0	0	0	0	0	0	0	0	0	0	0	0	0	0
ENSG00000091483	38	0	18	0	0	18	173	0	18	0	27	52	0	16	27	1	166	0	4	0	0	4	0	0	8	0	10	27	5	15	19	8	14	7	7	0	52	0	0	0	4	11	47	19	17	0	0	1	0
ENSG00000091490	72	48	142	0	88	162	31	28	42	29	26	6	0	27	19	1	59	16	9	16	78	5	0	0	106	85	12	10	22	16	18	14	44	4	68	0	18	0	39	17	20	94	80	45	17	357	176	0	124
ENSG00000091513	0	0	0	0	0	0	0	0	0	0	0	0	0	19	0	0	0	0	0	0	0	0	0	0	0	0	0	0	0	0	0	0	0	0	0	0	0	0	0	0	0	0	0	0	0	0	0	0	0
ENSG00000091527	4	8	0	1	6	6	1	9	4	0	0	3	9	10	6	19	9	4	6	9	6	10	4	1	8	5	5	4	9	3	1	7	6	4	0	0	47	0	16	12	5	4	2	8	11	30	0	19	4
ENSG00000091536	0	0	0	0	0	0	0	0	0	0	0	0	0	0	0	0	0	0	0	0	1	0	0	0	0	0	0	0	0	0	0	0	0	0	0	0	0	0	0	0	0	0	0	0	0	0	0	0	0
ENSG00000091542	13	0	3	5	8	3	20	7	1	1	0	0	0	16	5	24	2	0	0	2	1	0	8	2	6	5	1	7	0	3	1	3	3	3	4	0	0	7	8	15	3	5	2	0	2	11	15	12	11
ENSG00000091583	0	0	1	0	0	0	0	0	0	0	0	0	0	0	0	0	0	0	0	0	0	0	0	0	0	0	0	0	0	0	0	0	0	0	0	0	0	0	0	0	0	0	0	0	0	0	0	0	0
ENSG00000091592	26	0	4	0	0	31	29	0	66	0	54	0	1	9	0	0	17	8	7	3	0	1	0	0	63	7	0	26	0	64	20	0	5	43	0	0	15	0	9	28	7	7	0	26	10	2	0	4	2
ENSG00000091622	0	0	0	2	0	0	0	0	0	0	0	0	0	0	0	0	0	0	0	0	0	0	0	0	0	0	0	0	0	0	0	0	0	0	0	0	0	0	0	0	0	0	0	0	0	0	0	0	0
ENSG00000091640	79	29	45	20	27	36	109	25	22	3	74	7	34	70	18	118	223	8	32	22	21	16	14	10	140	56	17	59	29	55	30	17	42	57	21	45	40	0	18	37	13	9	40	27	21	0	15	5	30
ENSG00000091651	0	1	0	0	0	0	35	0	0	0	0	0	0	0	1	0	42	0	1	0	0	0	0	0	1	0	0	0	0	1	1	0	0	2	0	0	0	0	0	20	10	0	0	0	0	0	0	7	0
ENSG00000091656	0	0	0	0	0	0	0	0	0	0	0	0	0	0	0	0	0	0	0	0	0	0	0	0	0	0	0	0	0	0	0	0	0	0	0	0	0	0	0	0	0	0	0	0	0	0	0	0	0
ENSG00000091664	0	0	0	0	0	0	0	0	0	0	0	0	0	0	0	0	0	0	0	0	0	0	0	0	0	0	0	0	0	0	0	0	0	0	0	0	0	0	0	0	0	0	0	0	0	0	0	0	0
ENSG00000091704	10	0	0	0	0	0	0	0	0	0	0	0	0	0	0	0	0	0	0	0	0	0	0	0	0	0	0	0	0	0	0	0	0	0	0	0	0	0	0	0	0	0	0	0	0	0	0	0	0
ENSG00000091732	0	22	0	3	0	2	1	0	0	0	1	27	5	0	1	0	46	0	3	0	1	0	1	2	14	4	18	0	0	15	6	0	3	4	1	0	1	0	0	28	7	0	13	1	12	0	0	13	0
ENSG00000091831	0	0	0	0	0	0	0	0	0	0	0	0	0	0	0	0	0	0	0	0	0	0	0	0	0	0	0	0	0	0	0	0	0	0	0	0	0	0	0	0	0	0	0	0	0	0	0	0	0
ENSG00000091844	0	10	6	0	8	0	5	0	0	0	9	0	0	10	0	0	14	0	0	0	0	0	2	0	0	0	0	2	0	0	0	4	8	0	0	0	0	0	0	10	0	0	0	10	0	0	2	3	0
ENSG00000091879	0	0	0	0	0	0	0	0	16	0	0	0	0	0	0	0	0	0	0	0	0	0	0	0	0	0	0	0	2	0	0	0	0	0	0	0	0	0	0	1	0	4	0	0	0	0	0	0	0
ENSG00000091947	0	1	3	3	0	8	16	0	4	0	6	0	0	0	1	16	2	0	1	0	0	0	9	0	13	0	11	0	3	6	0	0	1	2	0	0	0	0	1	1	8	0	0	0	0	0	0	0	0
ENSG00000091972	0	0	8	0	0	4	0	0	0	0	0	0	0	0	2	32	4	0	0	0	0	0	0	0	0	0	0	3	0	0	0	0	3	0	0	0	0	0	0	1	0	3	0	0	3	0	0	0	0
ENSG00000091986	0	6	2	0	0	0	0	0	0	0	0	0	0	0	0	0	8	0	0	2	2	0	0	5	0	0	0	0	1	5	0	1	2	0	0	0	0	0	0	0	1	0	0	0	0	0	0	3	4
ENSG00000092009	0	3	4	0	1	0	0	17	0	0	0	0	0	0	2	0	5	0	1	0	2	2	0	3	0	7	6	0	0	2	0	1	11	0	0	0	0	0	6	0	0	0	0	2	4	0	0	0	1
ENSG00000092010	682	302	340	142	247	539	1215	652	678	181	585	245	143	313	242	741	1334	70	185	212	190	392	241	193	758	407	354	606	230	584	352	148	522	393	159	212	354	1267	419	345	333	263	576	225	472	190	307	403	356
ENSG00000092020	481	223	144	74	256	216	173	262	185	50	221	273	188	255	134	350	158	57	112	169	69	127	255	51	136	78	113	116	97	148	112	56	108	88	0	118	116	139	225	140	227	161	312	158	187	39	206	138	114
ENSG00000092036	13	0	8	0	13	15	0	33	31	5	8	0	24	0	8	0	33	0	2	6	3	4	10	1	44	0	3	2	0	10	13	7	4	4	11	0	45	0	0	0	1	5	22	8	2	0	0	1	11
ENSG00000092051	0	0	0	0	0	0	0	0	0	0	0	0	0	0	0	0	0	0	0	0	0	0	0	0	0	0	0	0	0	0	0	0	0	0	0	0	0	0	0	0	0	0	0	0	0	0	0	0	0
ENSG00000092054	0	4	0	0	0	0	0	0	0	0	0	0	0	0	0	0	0	0	0	0	0	0	0	0	0	0	0	0	0	0	0	0	0	0	0	0	0	0	0	0	0	0	0	0	0	0	0	0	0
ENSG00000092067	0	0	0	0	0	0	0	0	0	0	0	0	0	0	0	0	5	0	0	0	1	0	0	0	0	0	0	0	0	0	0	0	0	0	0	0	0	0	0	0	0	0	0	0	0	0	0	0	0
ENSG00000092068	12	0	0	0	0	0	0	24	0	0	0	0	0	0	0	0	1	0	0	0	6	0	0	0	0	0	0	0	0	0	0	0	0	2	0	0	0	0	0	0	0	0	0	0	0	0	0	0	0
ENSG00000092094	71	27	58	13	54	21	48	62	75	13	36	45	0	120	59	0	90	11	22	32	24	39	21	30	92	50	23	96	22	27	13	40	52	55	0	0	264	87	35	34	20	53	46	0	22	0	100	31	52
ENSG00000092096	0	3	7	0	8	9	0	0	0	0	0	1	3	26	3	7	3	0	1	2	0	0	0	1	0	8	0	1	1	5	1	5	2	1	72	1	12	4	4	0	8	1	0	9	3	9	1	13	4
ENSG00000092098	0	0	0	0	0	6	0	0	3	1	0	0	0	0	2	0	3	0	0	0	0	2	0	1	5	0	1	0	2	1	0	0	0	0	0	3	0	0	0	0	0	0	0	0	3	6	11	0	0
ENSG00000092108	325	221	350	167	162	354	79	165	242	96	334	119	78	580	163	173	337	54	88	186	138	51	232	132	178	151	149	188	70	287	119	129	241	117	306	1	72	537	176	154	139	69	127	52	117	66	127	172	155
ENSG00000092140	104	30	19	4	1	24	3	2	13	16	6	41	12	0	8	0	89	18	8	8	4	1	6	6	0	0	23	46	13	16	18	2	20	17	3	0	0	1	0	6	14	0	88	21	33	8	1	15	13
ENSG00000092148	54	43	11	29	34	52	23	0	11	5	73	5	11	65	32	0	86	0	6	18	32	20	0	15	89	0	8	28	14	42	25	22	38	14	1	0	98	0	13	0	33	0	84	20	35	58	58	14	10
ENSG00000092199	1142	949	876	246	698	886	919	1014	1003	218	794	695	510	652	328	877	1097	246	294	581	418	373	706	355	315	647	357	376	308	544	362	351	520	189	451	33	817	539	764	603	436	614	1135	336	685	719	918	717	587
ENSG00000092200	0	0	0	0	0	0	0	0	21	0	0	0	0	0	0	0	0	0	4	0	0	5	0	0	10	0	0	0	0	0	5	0	2	7	0	0	0	0	0	0	10	0	0	7	0	0	0	0	0
ENSG00000092201	156	107	36	10	47	102	165	179	51	15	128	0	63	79	57	165	433	4	41	55	1	66	4	13	112	46	34	64	47	108	47	7	110	51	0	0	0	158	40	80	20	64	27	61	107	107	38	47	60
ENSG00000092203	136	149	98	26	34	62	85	44	123	13	76	65	21	71	28	99	150	29	21	40	20	58	34	49	73	74	34	78	22	73	51	13	71	20	21	0	0	2	36	73	41	72	46	40	34	13	68	42	25
ENSG00000092208	24	11	0	0	7	5	28	0	0	0	24	0	0	1	0	0	36	4	2	0	0	0	0	0	0	0	0	4	5	0	18	0	5	0	0	0	0	0	0	0	0	0	0	0	9	0	0	12	22
ENSG00000092295	0	0	0	0	0	0	0	0	0	0	0	0	0	0	0	0	0	0	0	0	0	0	0	0	0	0	0	0	0	0	0	0	0	0	0	0	0	0	0	0	0	0	0	0	0	0	0	0	0
ENSG00000092330	25	30	18	0	36	39	63	117	31	4	35	19	1	65	15	12	59	13	5	34	5	16	0	16	20	9	5	27	17	28	15	10	25	10	67	0	88	0	34	133	21	1	23	5	23	0	1	10	24
ENSG00000092345	0	0	0	0	0	0	0	0	0	0	0	0	0	0	0	0	0	0	0	0	0	0	0	0	0	0	0	10	0	0	0	0	0	0	0	0	0	0	0	0	0	0	0	0	3	0	0	0	0
ENSG00000092377	0	0	0	0	0	0	0	0	0	0	0	0	0	0	0	0	0	0	0	0	0	0	0	0	0	0	0	0	0	0	0	0	0	0	0	0	0	0	0	0	0	0	0	0	0	0	0	0	0
ENSG00000092421	0	0	0	0	0	0	0	0	0	0	0	0	0	0	0	0	0	0	0	0	0	0	0	0	0	0	0	0	0	0	0	0	0	0	0	0	0	0	0	0	0	0	0	0	0	0	0	0	0
ENSG00000092439	44	63	13	6	21	3	9	0	41	24	70	12	26	6	6	2	53	7	2	7	1	17	57	16	12	4	16	32	15	17	9	5	21	9	0	1	0	0	6	17	43	54	1	3	30	1	15	16	42
ENSG00000092445	0	0	0	0	0	0	0	0	9	0	0	0	0	0	0	0	0	0	0	0	0	0	0	0	0	0	0	0	0	0	0	0	0	0	0	0	0	0	0	0	0	0	0	0	0	0	0	0	0
ENSG00000092470	4	2	0	0	1	0	0	0	0	0	42	0	0	0	1	0	9	0	2	0	0	0	0	0	0	1	0	0	0	6	0	0	1	0	0	0	0	0	0	0	1	0	0	0	0	0	0	0	9
ENSG00000092529	0	0	0	0	0	0	0	0	0	0	0	0	0	0	0	0	0	0	0	0	0	0	0	0	0	0	0	0	0	0	0	0	0	0	0	0	0	0	0	0	0	0	0	0	0	0	0	0	0
ENSG00000092531	5283	4862	4074	1212	3980	3023	3257	3627	4556	754	3080	4529	3968	6169	2792	4770	2208	1100	1620	5102	3153	1777	4154	2955	1424	3815	2153	2317	1117	2697	1434	2789	3008	1082	1724	65	1979	2462	3959	4101	2189	3054	6125	2548	2510	3634	4657	3821	3508
ENSG00000092607	0	0	0	0	0	0	0	0	0	0	0	0	0	0	0	0	0	0	0	0	0	0	0	0	0	0	0	0	0	0	0	0	0	0	0	0	0	0	0	0	0	0	0	0	0	0	0	0	0
ENSG00000092621	86	124	208	25	96	32	0	52	39	18	104	96	144	92	38	0	76	45	30	89	84	1	42	28	218	54	28	25	20	27	4	52	63	17	89	0	255	418	55	166	89	11	88	4	120	28	97	31	91
ENSG00000092758	0	0	0	0	0	0	0	0	0	0	0	0	0	0	0	0	0	0	0	0	0	0	0	0	0	0	0	0	0	0	0	0	0	0	0	0	0	0	0	0	0	0	0	0	0	0	0	0	0
ENSG00000092820	476	136	124	25	80	227	264	129	230	47	86	124	44	31	172	239	488	22	120	32	1	134	71	8	130	67	116	193	66	108	107	8	178	90	1	1	21	82	25	155	145	42	127	25	205	64	116	186	191
[truncated: 55,737 more rows]
[truncated: 236 more columns]
