# Supplementary material for: Combining Partial True Discovery Guarantee Procedures
Source: Biom J. 2024 Jul 2;66(5):e202300075. doi: 10.1002/bimj.202300075 (PMC12859535; doi:10.1002/bimj.202300075)
Supplement: Supplementary file 2 — Supporting Information [file BIMJ-66-e202300075-s001.zip › combining_reproduced/real_data/meta68086.txt]

Sample	Condition
Blood_Platelets_Breast-03	TEP
Blood_Platelets_Breast-08	TEP
Blood_Platelets_Breast-10	TEP
Blood_Platelets_Breast-100	TEP
Blood_Platelets_Breast-15	TEP
Blood_Platelets_Breast-16	TEP
Blood_Platelets_Breast-21	TEP
Blood_Platelets_Breast-33	TEP
Blood_Platelets_Breast-42	TEP
Blood_Platelets_Breast-454	TEP
Blood_Platelets_Breast-48	TEP
Blood_Platelets_Breast-50	TEP
Blood_Platelets_Breast-55	TEP
Blood_Platelets_Breast-56	TEP
Blood_Platelets_Breast-564	TEP
Blood_Platelets_Breast-59	TEP
Blood_Platelets_Breast-590	TEP
Blood_Platelets_Breast-60	TEP
Blood_Platelets_Breast-603	TEP
Blood_Platelets_Breast-61	TEP
Blood_Platelets_Breast-85	TEP
Blood_Platelets_Breast-86	TEP
Blood_Platelets_Breast-97	TEP
Blood_Platelets_Breast-ALK-82	TEP
Blood_Platelets_Chol-292	TEP
Blood_Platelets_Chol-316	TEP
Blood_Platelets_Chol-341	TEP
Blood_Platelets_Chol-376	TEP
Blood_Platelets_Chol-379	TEP
Blood_Platelets_Chol-410	TEP
Blood_Platelets_Chol-442	TEP
Blood_Platelets_Chol-460	TEP
Blood_Platelets_Chol-611	TEP
Blood_Platelets_Chol-ALK-28	TEP
Blood_Platelets_CRC-256	TEP
Blood_Platelets_CRC-258	TEP
Blood_Platelets_CRC-272	TEP
Blood_Platelets_CRC-276	TEP
Blood_Platelets_CRC-304	TEP
Blood_Platelets_CRC-329	TEP
Blood_Platelets_CRC-342	TEP
Blood_Platelets_CRC-351	TEP
Blood_Platelets_CRC-354	TEP
Blood_Platelets_CRC-356	TEP
Blood_Platelets_CRC-357	TEP
Blood_Platelets_CRC-374	TEP
Blood_Platelets_CRC-378	TEP
Blood_Platelets_CRC-420	TEP
Blood_Platelets_CRC-429	TEP
Blood_Platelets_CRC-450	TEP
Blood_Platelets_CRC-453	TEP
Blood_Platelets_CRC-459	TEP
Blood_Platelets_CRC-462	TEP
Blood_Platelets_CRC-463	TEP
Blood_Platelets_CRC-466	TEP
Blood_Platelets_CRC-474	TEP
Blood_Platelets_CRC-487	TEP
Blood_Platelets_CRC-496	TEP
Blood_Platelets_CRC-497	TEP
Blood_Platelets_CRC-504	TEP
Blood_Platelets_CRC-511	TEP
Blood_Platelets_CRC-523	TEP
Blood_Platelets_CRC-524	TEP
Blood_Platelets_CRC-527	TEP
Blood_Platelets_CRC-531	TEP
Blood_Platelets_CRC-543	TEP
Blood_Platelets_CRC-546	TEP
Blood_Platelets_CRC-548	TEP
Blood_Platelets_CRC-552	TEP
Blood_Platelets_CRC-556	TEP
Blood_Platelets_CRC-565	TEP
Blood_Platelets_CRC-576	TEP
Blood_Platelets_GBM-280	TEP
Blood_Platelets_GBM-284	TEP
Blood_Platelets_GBM-306	TEP
Blood_Platelets_GBM-360	TEP
Blood_Platelets_GBM-372	TEP
Blood_Platelets_GBM-378	TEP
Blood_Platelets_GBM-383	TEP
Blood_Platelets_GBM-393	TEP
Blood_Platelets_GBM-394	TEP
Blood_Platelets_GBM-398	TEP
Blood_Platelets_GBM-402	TEP
Blood_Platelets_GBM-406	TEP
Blood_Platelets_GBM-408	TEP
Blood_Platelets_GBM-417	TEP
Blood_Platelets_GBM-418	TEP
Blood_Platelets_GBM-419	TEP
Blood_Platelets_GBM-421	TEP
Blood_Platelets_GBM-422	TEP
Blood_Platelets_GBM-425	TEP
Blood_Platelets_GBM-429	TEP
Blood_Platelets_GBM-430	TEP
Blood_Platelets_GBM-431	TEP
Blood_Platelets_GBM-436	TEP
Blood_Platelets_GBM-438	TEP
Blood_Platelets_GBM-439	TEP
Blood_Platelets_GBM-440	TEP
Blood_Platelets_GBM-443	TEP
Blood_Platelets_GBM-445	TEP
Blood_Platelets_GBM-454	TEP
Blood_Platelets_GBM-456	TEP
Blood_Platelets_GBM-468	TEP
Blood_Platelets_GBM-471	TEP
Blood_Platelets_GBM-475	TEP
Blood_Platelets_GBM-476	TEP
Blood_Platelets_GBM-480	TEP
Blood_Platelets_GBM-484	TEP
Blood_Platelets_GBM-485	TEP
Blood_Platelets_GBM-486	TEP
Blood_Platelets_GBM-499	TEP
Blood_Platelets_GBM-505	TEP
Blood_Platelets_HC-01	HC
Blood_Platelets_HC-02	HC
Blood_Platelets_HC-03	HC
Blood_Platelets_HC-04	HC
Blood_Platelets_HC-05	HC
Blood_Platelets_HC-06	HC
Blood_Platelets_HC-07	HC
Blood_Platelets_HC-08	HC
Blood_Platelets_HC-09	HC
Blood_Platelets_HC-10	HC
Blood_Platelets_HC-11	HC
Blood_Platelets_HC-12	HC
Blood_Platelets_HC-13	HC
Blood_Platelets_HC-14	HC
Blood_Platelets_HC-15	HC
Blood_Platelets_HC-16	HC
Blood_Platelets_HC-17	HC
Blood_Platelets_HC-18	HC
Blood_Platelets_HC-19	HC
Blood_Platelets_HC-20	HC
Blood_Platelets_HC-21	HC
Blood_Platelets_HC-22	HC
Blood_Platelets_HC-23	HC
Blood_Platelets_HC-24	HC
Blood_Platelets_HC-25	HC
Blood_Platelets_HC-26	HC
Blood_Platelets_HC-27	HC
Blood_Platelets_HC-28	HC
Blood_Platelets_HC-29	HC
Blood_Platelets_HC-30	HC
Blood_Platelets_HC-31	HC
Blood_Platelets_HC-32	HC
Blood_Platelets_HC-33	HC
Blood_Platelets_HC-34	HC
Blood_Platelets_HC-35	HC
Blood_Platelets_HC-36	HC
Blood_Platelets_HC-37	HC
Blood_Platelets_HC-38	HC
Blood_Platelets_HC-39	HC
Blood_Platelets_HC-40	HC
Blood_Platelets_HC-41	HC
Blood_Platelets_HC-42	HC
Blood_Platelets_HC-43	HC
Blood_Platelets_HC-44	HC
Blood_Platelets_HC-45	HC
Blood_Platelets_HC-46	HC
Blood_Platelets_HC-47	HC
Blood_Platelets_HC-48	HC
Blood_Platelets_HC-49	HC
Blood_Platelets_HC-50	HC
Blood_Platelets_HC-51	HC
Blood_Platelets_HC-52	HC
Blood_Platelets_HC-53	HC
Blood_Platelets_HC-54	HC
Blood_Platelets_HC-55	HC
Blood_Platelets_Liver-274	TEP
Blood_Platelets_Liver-297	TEP
Blood_Platelets_Liver-366	TEP
Blood_Platelets_Lung-0082	TEP
Blood_Platelets_Lung-0096	TEP
Blood_Platelets_Lung-01	TEP
Blood_Platelets_Lung-0100	TEP
Blood_Platelets_Lung-0101	TEP
Blood_Platelets_Lung-0102	TEP
Blood_Platelets_Lung-0104	TEP
Blood_Platelets_Lung-0110	TEP
Blood_Platelets_Lung-0112	TEP
Blood_Platelets_Lung-0119	TEP
Blood_Platelets_Lung-04	TEP
Blood_Platelets_Lung-06	TEP
Blood_Platelets_Lung-07	TEP
Blood_Platelets_Lung-08	TEP
Blood_Platelets_Lung-12	TEP
Blood_Platelets_Lung-14	TEP
Blood_Platelets_Lung-15	TEP
Blood_Platelets_Lung-16	TEP
Blood_Platelets_Lung-17	TEP
Blood_Platelets_Lung-20	TEP
Blood_Platelets_Lung-20-1	TEP
Blood_Platelets_Lung-24-1	TEP
Blood_Platelets_Lung-25	TEP
Blood_Platelets_Lung-26	TEP
Blood_Platelets_Lung-271	TEP
Blood_Platelets_Lung-29	TEP
Blood_Platelets_Lung-30	TEP
Blood_Platelets_Lung-37	TEP
Blood_Platelets_Lung-40	TEP
Blood_Platelets_Lung-42	TEP
Blood_Platelets_Lung-46	TEP
Blood_Platelets_Lung-58	TEP
Blood_Platelets_Lung-61	TEP
Blood_Platelets_Lung-62	TEP
Blood_Platelets_Lung-74	TEP
Blood_Platelets_Lung-L.13	TEP
Blood_Platelets_Lung-L.15	TEP
Blood_Platelets_Lung-L.26	TEP
Blood_Platelets_Lung-L.33	TEP
Blood_Platelets_Lung-L.4	TEP
Blood_Platelets_Panc-260	TEP
Blood_Platelets_Panc-286	TEP
Blood_Platelets_Panc-314	TEP
Blood_Platelets_Panc-327	TEP
Blood_Platelets_Panc-328	TEP
Blood_Platelets_Panc-331	TEP
Blood_Platelets_Panc-335	TEP
Blood_Platelets_Panc-367	TEP
Blood_Platelets_Panc-369	TEP
Blood_Platelets_Panc-370	TEP
Blood_Platelets_Panc-371	TEP
Blood_Platelets_Panc-380	TEP
Blood_Platelets_Panc-382	TEP
Blood_Platelets_Panc-387	TEP
Blood_Platelets_Panc-388	TEP
Blood_Platelets_Panc-389	TEP
Blood_Platelets_Panc-390	TEP
Blood_Platelets_Panc-391	TEP
Blood_Platelets_Panc-431	TEP
Blood_Platelets_Panc-434	TEP
Blood_Platelets_Panc-435	TEP
Blood_Platelets_Panc-448	TEP
Blood_Platelets_Panc-449	TEP
Blood_Platelets_Panc-451	TEP
Blood_Platelets_Panc-461	TEP
Blood_Platelets_Panc-477	TEP
Blood_Platelets_Panc-488	TEP
Blood_Platelets_Panc-493	TEP
Blood_Platelets_Panc-498	TEP
Blood_Platelets_Panc-501	TEP
Blood_Platelets_Panc-503	TEP
Blood_Platelets_Panc-512	TEP
Blood_Platelets_Panc-553	TEP
Blood_Platelets_Panc-593	TEP
Blood_Platelets_Panc-597	TEP
Blood_Platelets_Breast-H11	TEP
Blood_Platelets_Breast-H59	TEP
Blood_Platelets_Breast-H66	TEP
Blood_Platelets_Breast-H68	TEP
Blood_Platelets_Breast-H74	TEP
Blood_Platelets_Breast-H75	TEP
Blood_Platelets_CRC-368	TEP
Blood_Platelets_Lung-49	TEP
Blood_Platelets_Lung-57	TEP
Blood_Platelets_Lung-59	TEP
Blood_Platelets_Breast-H31	TEP
Blood_Platelets_Breast-H38	TEP
Blood_Platelets_Breast-H63	TEP
Blood_Platelets_Breast-H76	TEP
Blood_Platelets_Breast-H81	TEP
Blood_Platelets_Breast-H83	TEP
Blood_Platelets_Breast-H84	TEP
Blood_Platelets_Breast-H89	TEP
Blood_Platelets_Breast-H92	TEP
Blood_Platelets_CRC-412	TEP
Blood_Platelets_Chol-BRAF4	TEP
Blood_Platelets_CRC-BRAF5	TEP
Blood_Platelets_CRC-BRAF6	TEP
Blood_Platelets_Lung-L01	TEP
Blood_Platelets_Lung-L03	TEP
Blood_Platelets_Lung-L07	TEP
Blood_Platelets_Lung-L11	TEP
Blood_Platelets_Lung-L12	TEP
Blood_Platelets_Lung-L18	TEP
Blood_Platelets_Lung-L19	TEP
Blood_Platelets_Lung-L20	TEP
Blood_Platelets_Lung-L22	TEP
Blood_Platelets_Lung-L23	TEP
Blood_Platelets_Lung-L25	TEP
Blood_Platelets_Lung-L39	TEP
Blood_Platelets_Lung-L40	TEP
Blood_Platelets_Lung-L51	TEP
Blood_Platelets_Lung-L58	TEP
Blood_Platelets_Lung-L59	TEP
Blood_Platelets_Lung-L65	TEP
