# Supplementary material for: Combining Partial True Discovery Guarantee Procedures
Source: Biom J. 2024 Jul 2;66(5):e202300075. doi: 10.1002/bimj.202300075 (PMC12859535; doi:10.1002/bimj.202300075)
Supplement: Supplementary file 2 — Supporting Information [file BIMJ-66-e202300075-s001.zip › combining_reproduced/real_data/plot_tdp.R]

rm(list = ls())
load("res68086_500_1000.RData")
load("GOsets_68086.RData")
### remove duplicated GO terms (unique GO terms)
GOs = GOsets_68086[!duplicated(GOsets_68086)] 


golist <- c(res_combine$focus$fsets, GOs[names(res_combine$post)] )
td <- as.numeric(c(res_combine$focus$focus$td, res_combine$post))
setsize <- sapply(golist, length)
nfocus = length(res_combine$focus$fsets)
nnfocus = length(golist) - nfocus
settype <- c(rep("focus", nfocus), rep("non-focus", nnfocus) )

tdp <- td/setsize

df <- data.frame("settype" = settype, "setsize" = setsize, "tdp" = tdp)

library(ggplot2)
#plot <- ggplot(df, aes(x=setsize, y = tdp))+geom_point(aes(shape=settype), alpha = 0.5) +
  #theme_bw() +xlab("GO term size") + ylab("TDP") + scale_shape_manual(name="set type", values = c(1,2))


plot = ggplot(df, aes(x=setsize, y = tdp))+
  geom_point(aes(fill = settype), alpha = 0.5,shape=21) +
  theme_bw() +
  xlab("GO term size") + ylab("TDP") +
  scale_fill_manual(name = "set type", values = c("black", "white"))

# png('tdp_go.png', width = 30, height = 15, units = 'cm', res = 600)
# plot
# dev.off()

png('../ALL_final_results/sfig3.png', width = 30, height = 15, units = 'cm', res = 600)
plot
print(plot)
dev.off()
