# Supplementary material for: Combining Partial True Discovery Guarantee Procedures
Source: Biom J. 2024 Jul 2;66(5):e202300075. doi: 10.1002/bimj.202300075 (PMC12859535; doi:10.1002/bimj.202300075)
Supplement: Supplementary file 2 — Supporting Information [file BIMJ-66-e202300075-s001.zip › combining_reproduced/real_data/processdata.R]

## realdata analysis
## clean space + library needed packages

library(Biobase)
library(limma)
library(newFocus)
library(GEOquery)
library(org.Hs.eg.db)
library(globaltest)


rm(list = ls())

## first increase vroom_connection_size on your own computer
lines <- vroom::vroom_lines("GSE68086_series_matrix.txt.gz")
buf_size <- sum(nchar(lines[1:75]))
buf_size
as.integer(buf_size)
Sys.setenv(VROOM_CONNECTION_SIZE = as.integer(1513262))

## download the raw data directly from GEO with ID or from local path
### get pheno data where sample names are matched
gse68086 <- getGEO(filename="GSE68086_series_matrix.txt.gz")
pheno <- pData(gse68086)

### get expression(assay) data
exp68086 <- read.table(file = 'GSE68086_TEP_data_matrix.txt', sep = "\t", quote="", 
                       fill=T,header = TRUE, stringsAsFactors = FALSE, check.names = FALSE)
## the 1st column is name of transciptome ID


## match the sample name as in phenodata
pheno$title
pheno$source_name_ch1
names(exp68086)[-1]
identical(pheno$source_name_ch1, names(exp68086)[-1] )

pheno_matched <- pheno[match(names(exp68086)[-1], pheno$source_name_ch1),]

## Then rename sample name in expression data
names(exp68086) = c("gene" , pheno_matched$title)
## save expression data as txt
write.table(exp68086, file = "exp68086.txt", col.names = TRUE, row.names = FALSE, quote = FALSE, sep = '\t')
## save metadata as txt
sample_info <- ifelse(sapply(pheno_matched$title, function(x) grepl("HC", x) ),"HC", "TEP")
meta <- data.frame("Sample" = names(sample_info), "Condition" = sample_info)
write.table(meta, file = "meta68086.txt", col.names = TRUE, row.names = FALSE, quote = FALSE, sep = '\t')
