# Supplementary material for: Combining Partial True Discovery Guarantee Procedures
Source: Biom J. 2024 Jul 2;66(5):e202300075. doi: 10.1002/bimj.202300075 (PMC12859535; doi:10.1002/bimj.202300075)
Supplement: Supplementary file 2 — Supporting Information [file BIMJ-66-e202300075-s001.zip › combining_reproduced/real_data/Readme.txt]

### real data example

1. readrawdata.R: to get the raw data from GEO, we save the data as "eSet_68086.RData" and "GOsets_68086.RData"
2. processdata.R: to process the data get the expression data and metadata, "exp68086.txt" and "meta68086.txt".
3. TDP_calculate.R: to calculate TDP for all GO terms, including the focus terms: res500_1000.RData.
4. plot_tdp: plot the result from "TDP_calculate.R", which is Figure 3 of Support Information
