# Supplementary material for: Combining Partial True Discovery Guarantee Procedures
Source: Biom J. 2024 Jul 2;66(5):e202300075. doi: 10.1002/bimj.202300075 (PMC12859535; doi:10.1002/bimj.202300075)
Supplement: Supplementary file 2 — Supporting Information [file BIMJ-66-e202300075-s001.zip › combining_reproduced/real_data/readrawdata.R]

## realdata analysis
## clean space + library needed packages

library(Biobase)
library(limma)
library(newFocus)
library(GEOquery)
library(org.Hs.eg.db)
library(globaltest)


rm(list = ls())

## download the raw data directly from GEO with ID 
### get pheno data
gse = getGEO(filename="GSE68086_series_matrix.txt.gz")
pheno = pData(gse)

### get expression(assay) data
GSE68086 <- read.table(file = 'GSE68086_TEP_data_matrix.txt', sep = "\t", quote="", fill=T,header = TRUE, stringsAsFactors = FALSE)
## the 1st column is name of transciptomes
# remove the 1st column to get pure data frame and rename the rows by it
GSE68086df <- GSE68086[, -1]
rownames(GSE68086df) = GSE68086[,1]

#### filter genes whose reads are 0 for > 50%
GSE68086df <- GSE68086df[!(rowMeans(GSE68086df==0) > 0.5 ),]
# sample names of gsedt68086 are different with pheno names, so rename sample names of gsedf68086, making sure
# that they do mathced b checking from GEO
colnames(GSE68086df) = rownames(pheno)

## make exprs data
expSet_68086 <-ExpressionSet(assayData = as.matrix(GSE68086df),
                             phenoData = AnnotatedDataFrame(pheno),
                             annotation="org.Hs.eg.db" )

### get GO terms via gtGO
#title <- as.numeric(sapply(pheno$title, function(x) grepl("HC", x) ))
#eg2 <- as.list(org.Hs.egENSEMBL2EG)

#res<-gtGO(title, t(GSE68086df),ontology = "BP", model ="logistic",annotation = "org.Hs.eg.db", probe2entrez = eg2)
#GOsets_68086 <-res@subsets

## old data sets saved
## save(expSet_68086, file = "eSet_68086.RData")
## save(GOsets_68086, file = "GOsets_68086.RData")


## new data sets saved 2021-06-21
save(expSet_68086, file = "eSet_68086.RData")
#save(GOsets_68086, file = "GOsets_68086.RData")
