# Supplementary material for: Combining Partial True Discovery Guarantee Procedures
Source: Biom J. 2024 Jul 2;66(5):e202300075. doi: 10.1002/bimj.202300075 (PMC12859535; doi:10.1002/bimj.202300075)
Supplement: Supplementary file 2 — Supporting Information [file BIMJ-66-e202300075-s001.zip › combining_reproduced/real_data/TDP_calculate.R]

# DESCRIPTION OF GO TERMS
library(Biobase)
#library(edgeR)
library(limma)
#library(DESeq2)
#library(EnrichmentBrowser)
#library(EDASeq)
library(newFocus)
library(GEOquery)
library(org.Hs.eg.db)
library(globaltest)

rm(list = ls())

df <- read.table("exp68086.txt", header = TRUE)
count_table <- df[, -1]
row.names(count_table) = df[,1]
keep <- !(rowMeans(count_table==0) > 0.5 ) 
count_table_filt <- count_table[keep,]


y <- as.numeric(!grepl("HC", names(count_table))) 

## load GO terms
load("GOsets_68086.RData")
### remove duplicated GO terms (unique GO terms)
GOs = GOsets_68086[!duplicated(GOsets_68086)] 

gosize = sapply(GOs,length)
max(gosize)
length(gosize)
mean(gosize)
median(gosize)
min(gosize)

## take all genes that are not annotated as a single gene set: allgenes_out

allgenes = rownames(count_table_filt)
allgogenes = unlist(GOs)
allgogenes = allgogenes[!duplicated(allgogenes)]
allgenes_out = list(setdiff(allgenes,allgogenes))
names(allgenes_out) = "genes_out_GO"


## choose go terms with size 500-1000 as pregos + the above single gene set
pregos_ix = intersect(which(gosize>500 ), which(gosize<1000) )
pregos = GOs[pregos_ix] 
pregenes = unlist(pregos)
pregenes = (pregenes[!duplicated(pregenes)] )
# the coverage of pregos among all GOs:
length(pregenes)/length(allgogenes)

## prespecified go terms and post GO terms
pregos = c(pregos, allgenes_out )
postgos = GOs[-pregos_ix]

##get normalized count data
X = as.matrix(t(count_table_filt))
X = voom(X)
X$E


data68086 <- as.data.frame(cbind(X$E,y))

res_focus <- newFocus(response = y, fsets = pregos, data = data68086  )
res_post <- sapply(postgos, function(i)  pick(res_focus,i))

res_combine = list("focus" = res_focus,"post" = res_post)

save(res_combine, file="res68086_500_1000.RData")
