# Supplementary material for: Combining Partial True Discovery Guarantee Procedures
Source: Biom J. 2024 Jul 2;66(5):e202300075. doi: 10.1002/bimj.202300075 (PMC12859535; doi:10.1002/bimj.202300075)
Supplement: Supplementary file 2 — Supporting Information [file BIMJ-66-e202300075-s001.zip › combining_reproduced/simulations/bonferroni_loss-SFig2/Bonferroni_loss.R]

rm(list = ls())
source("combining_partial_td.R")
#set.seed(1234) ## NOTE!!!!! the same as in setlist
m = 1000  ## genes
mtg = 800

tgenes = paste("tg",1:mtg, sep = "") ## true signals
ngenes = paste("ng",1:(m-mtg), sep = "")  ## null signals
## gene names with randome location           
gnames = c(tgenes, ngenes)

nf = 20
flist1 = split(gnames, factor(1:nf))
flist2 = lapply(1:nf, function(k) sample(gnames,m/nf) )

run = 100
res800 = matrix(NA,run,2)
for( r in 1:run){
  set.seed(1234+r)
  n = 200
  y = rbinom(n,1,0.5)
  X = matrix(rnorm(n*m), n, m)
  colnames(X) = gnames
  X[y==1,tgenes] = X[y==1,tgenes] + 0.7
  
  ## get raw p-values for each gene by t-test
  pv = sapply(gnames, function(i){
    aa = t.test(X[y==1,i],X[y==0, i],paired = F)
    aa$p.value})
  ftd1 = partial_td(pv, focus_list = flist1)
  ftd2 = partial_td(pv, focus_list = flist2)
  td1 = post_td(ftd1, focus_list = flist1,set = gnames)
  td2 = post_td(ftd2, focus_list = flist2,set = gnames)
  res800[r,] = c(td1,td2)/m
  
}

colMeans(res800)

# library(VennDiagram)
# venn.diagram(
#   x = flist2,
#   category.names = c("Set 1" , "Set 2 " , "Set 3", "Set 4 ", "Set 5"),
#   filename = 'overlap_venn_diagramm.png',
#   output=TRUE
# )


#set.seed(1234) ## NOTE!!!!! the same as in setlist
m = 1000  ## genes
mtg = 500

tgenes = paste("tg",1:mtg, sep = "") ## true signals
ngenes = paste("ng",1:(m-mtg), sep = "")  ## null signals
## gene names with randome location           
gnames = c(tgenes, ngenes)

nf = 20
flist1 = split(gnames, factor(1:nf))
flist2 = lapply(1:nf, function(k) sample(gnames,m/nf) )

run = 100
res500 = matrix(NA,run,2)
for( r in 1:run){
  set.seed(1234+r)
  n = 200
  y = rbinom(n,1,0.5)
  X = matrix(rnorm(n*m), n, m)
  colnames(X) = gnames
  X[y==1,tgenes] = X[y==1,tgenes] + 0.7
  
  ## get raw p-values for each gene by t-test
  pv = sapply(gnames, function(i){
    aa = t.test(X[y==1,i],X[y==0, i],paired = F)
    aa$p.value})
  ftd1 = partial_td(pv, focus_list = flist1)
  ftd2 = partial_td(pv, focus_list = flist2)
  td1 = post_td(ftd1, focus_list = flist1,set = gnames)
  td2 = post_td(ftd2, focus_list = flist2,set = gnames)
  res500[r,] = c(td1,td2)/m
  
}

colMeans(res500)


#set.seed(1234) ## NOTE!!!!! the same as in setlist
m = 1000  ## genes
mtg = 200

tgenes = paste("tg",1:mtg, sep = "") ## true signals
ngenes = paste("ng",1:(m-mtg), sep = "")  ## null signals
## gene names with randome location           
gnames = c(tgenes, ngenes)

nf = 20
flist1 = split(gnames, factor(1:nf))
flist2 = lapply(1:nf, function(k) sample(gnames,m/nf) )

run = 100
res200 = matrix(NA,run,2)
for( r in 1:run){
  set.seed(1234+r)
  n = 200
  y = rbinom(n,1,0.5)
  X = matrix(rnorm(n*m), n, m)
  colnames(X) = gnames
  X[y==1,tgenes] = X[y==1,tgenes] + 0.7
  
  ## get raw p-values for each gene by t-test
  pv = sapply(gnames, function(i){
    aa = t.test(X[y==1,i],X[y==0, i],paired = F)
    aa$p.value})
  ftd1 = partial_td(pv, focus_list = flist1)
  ftd2 = partial_td(pv, focus_list = flist2)
  td1 = post_td(ftd1, focus_list = flist1,set = gnames)
  td2 = post_td(ftd2, focus_list = flist2,set = gnames)
  res200[r,] = c(td1,td2)/m
  
}

colMeans(res200)

df = data.frame("tdp" = c(colMeans(res800), colMeans(res500), colMeans(res200)),
                "focusset" = rep(c("disjoint","overlap"), 3),
                "prop" = rep(c(0.8,0.5,0.2), each = 2 ))
library(ggplot2)
plot = ggplot(df, aes(x=prop,y = tdp)) +
  geom_line(aes(linetype = focusset) ) + 
  theme_bw() +
  geom_point(aes(shape = focusset))+
  xlab("Proportion of non-nulls") + ylab("TDP")  + 
  theme(plot.title = element_text(hjust = 0.5)) +
  scale_x_continuous(breaks = c(0.2,0.5,0.8))


png("../../ALL_final_results/sfig2.png", width = 22, height = 10, units = 'cm', res = 300)
plot
print(plot)
dev.off()
