# Supplementary material for: Combining Partial True Discovery Guarantee Procedures
Source: Biom J. 2024 Jul 2;66(5):e202300075. doi: 10.1002/bimj.202300075 (PMC12859535; doi:10.1002/bimj.202300075)
Supplement: Supplementary file 2 — Supporting Information [file BIMJ-66-e202300075-s001.zip › combining_reproduced/simulations/bonferroni_loss-SFig2/combining_partial_td.R]

library(sumSome)
library(cherry)

partial_td = function(pvalues, focus_list, a = 0.05){
  #k = length(focus_list)
  focus_size = sapply(focus_list,length)
  focus_td = numeric(length(focus_size))
  
  keep = focus_td < focus_size
  updat = TRUE
  # i = 0
  while(updat){
    focus_td[keep] = sapply(focus_list[keep], function(i){
      td = sumSome::discoveries(sumPvalsPar(g = pvalues[i], S = 1:length(i), alpha = a/sum(keep), type = "fisher", independence = TRUE) )
      td
    })
    # i = i +1
    # print(i)
    updat = sum(focus_td < focus_size) < sum(keep)
    keep = focus_td < focus_size
    if(all(!keep)){return(focus_td)}
  }
  
  return(focus_td)
}

# set.seed(1234)
# mu <- gen.mu.leaves(m, K1 = 20 , d = 1, grouped = FALSE, "const", barmu = 2, leaf_list)
# pvalues<- gen.p.values(m, mu, rho = 0)
# 
# 
# ftd = partial_td(pvalues = pvalues, focus_list = focus_list)
# set = set1
# focus_td = ftd
post_td = function(focus_td, focus_list,set){
  fi_s = sapply(focus_list, function(i) length(setdiff(i,set)) )
  
  res = 0
  repp = TRUE
  while(repp){
    dv = focus_td-fi_s
    res = res + max(max(dv),0)
    set = setdiff(set,focus_list[[which.max(dv)]])
    fi_s = sapply(focus_list, function(i) length(setdiff(i,set)) )  
    repp = !all((focus_td-fi_s)<=0)
  }
  res
}
