# Supplementary material for: Combining Partial True Discovery Guarantee Procedures
Source: Biom J. 2024 Jul 2;66(5):e202300075. doi: 10.1002/bimj.202300075 (PMC12859535; doi:10.1002/bimj.202300075)
Supplement: Supplementary file 2 — Supporting Information [file BIMJ-66-e202300075-s001.zip › combining_reproduced/simulations/dag_tree_hyps-Fig2/plot_result.R]

rm(list = ls())
source("tree_backup.R")

load("../../ALL_inter_results/grouped/final/res_strong_10.RData")
strong10 = data.frame("tdp" = colMeans(res),
                      "method" = c("tree","dag","simes","pct@4","pct@all"),
                      "prop_nonnulls" = rep(10/100, 5),
                      "strength" = rep("strong signals", 5))

load("../../ALL_inter_results/grouped/final/res_strong_80.RData")
strong80 = data.frame("tdp" = colMeans(res),
                      "method" = c("tree","dag","simes","pct@4","pct@all"),
                      "prop_nonnulls" = rep(80/100, 5),
                      "strength" = rep("strong signals", 5))


load("../../ALL_inter_results/grouped/final/res_strong_50.RData")
strong50 = data.frame("tdp" = colMeans(res),
                      "method" = c("tree","dag","simes","pct@4","pct@all"),
                      "prop_nonnulls" = rep(50/100, 5),
                      "strength" = rep("strong signals", 5))

load("../../ALL_inter_results/grouped/final/res_strong_20.RData")
strong20 = data.frame("tdp" = colMeans(res),
                      "method" = c("tree","dag","simes","pct@4","pct@all"),
                      "prop_nonnulls" = rep(20/100, 5),
                      "strength" = rep("strong signals", 5))


load("../../ALL_inter_results/grouped/final/res_weak_10.RData")
weak10 = data.frame("tdp" = colMeans(res),
                    "method" = c("tree","dag","simes","pct@4","pct@all"),
                    "prop_nonnulls" = rep(10/100, 5),
                    "strength" = rep("weak signals", 5))

load("../../ALL_inter_results/grouped/final/res_weak_80.RData")
weak80 = data.frame("tdp" = colMeans(res),
                    "method" = c("tree","dag","simes","pct@4","pct@all"),
                    "prop_nonnulls" = rep(80/100, 5),
                    "strength" = rep("weak signals", 5))


load("../../ALL_inter_results/grouped/final/res_weak_50.RData")
weak50 = data.frame("tdp" = colMeans(res),
                    "method" = c("tree","dag","simes","pct@4","pct@all"),
                    "prop_nonnulls" = rep(50/100, 5),
                    "strength" = rep("weak signals", 5))

load("../../ALL_inter_results/grouped/final/res_weak_20.RData")
weak20 = data.frame("tdp" = colMeans(res),
                    "method" = c("tree","dag","simes","pct@4","pct@all"),
                    "prop_nonnulls" = rep(20/100, 5),
                    "strength" = rep("weak signals", 5))
df = data.frame(rbind(weak10, weak20, weak50, weak80,
                      strong10, strong20, strong50, strong80) )

df$strength = factor(df$strength, levels=c('weak signals','strong signals'))
library(ggplot2)
plot = ggplot(df,aes(x = prop_nonnulls, y = tdp, group = method)) +
  geom_line(aes(color = method) ) + 
  theme_bw() +
  geom_point(aes(color = method))+ #geom_point(aes(shape = method))
  xlab("Proportion of non-nulls") + ylab("TDP")  + 
  theme(plot.title = element_text(hjust = 0.5)) +
  scale_x_continuous(breaks=c(0.1,0.2,0.5,0.8)) +
  facet_grid(. ~ strength) 

plot
png("../../ALL_inter_results/grouped/final/grouped_post.png", width = 22, height = 10, units = 'cm', res = 300)
plot
dev.off()

plot = ggplot(df,aes(x = prop_nonnulls, y = tdp, group = method)) +
  geom_line(aes(linetype = method) ) + 
  theme_bw() +
  geom_point(aes(shape = method))+ #geom_point(aes(shape = method))
  xlab("Proportion of non-nulls") + ylab("TDP")  + 
  theme(plot.title = element_text(hjust = 0.5)) +
  scale_x_continuous(breaks=c(0.1,0.2,0.5,0.8)) +
  facet_grid(. ~ strength) 

plot
png("../../ALL_final_results/fig2.png", width = 22, height = 10, units = 'cm', res = 300)
plot
print(plot)
dev.off()


rm(list = ls())
source("tree_backup.R")

load("../../ALL_inter_results/ungrouped/final/res_strong_10.RData")
strong10 = data.frame("tdp" = colMeans(res),
                      "method" = c("tree","dag","simes","pct@4","pct@all"),
                      "prop_nonnulls" = rep(10/100, 5),
                      "strength" = rep("strong signals", 5))

load("../../ALL_inter_results/ungrouped/final/res_strong_80.RData")
strong80 = data.frame("tdp" = colMeans(res),
                      "method" = c("tree","dag","simes","pct@4","pct@all"),
                      "prop_nonnulls" = rep(80/100, 5),
                      "strength" = rep("strong signals", 5))


load("../../ALL_inter_results/ungrouped/final/res_strong_50.RData")
strong50 = data.frame("tdp" = colMeans(res),
                      "method" = c("tree","dag","simes","pct@4","pct@all"),
                      "prop_nonnulls" = rep(50/100, 5),
                      "strength" = rep("strong signals", 5))

load("../../ALL_inter_results/ungrouped/final/res_strong_20.RData")
strong20 = data.frame("tdp" = colMeans(res),
                      "method" = c("tree","dag","simes","pct@4","pct@all"),
                      "prop_nonnulls" = rep(20/100, 5),
                      "strength" = rep("strong signals", 5))


load("../../ALL_inter_results/ungrouped/final/res_weak_10.RData")
weak10 = data.frame("tdp" = colMeans(res),
                    "method" = c("tree","dag","simes","pct@4","pct@all"),
                    "prop_nonnulls" = rep(10/100, 5),
                    "strength" = rep("weak signals", 5))

load("../../ALL_inter_results/ungrouped/final/res_weak_80.RData")
weak80 = data.frame("tdp" = colMeans(res),
                    "method" = c("tree","dag","simes","pct@4","pct@all"),
                    "prop_nonnulls" = rep(80/100, 5),
                    "strength" = rep("weak signals", 5))


load("../../ALL_inter_results/ungrouped/final/res_weak_50.RData")
weak50 = data.frame("tdp" = colMeans(res),
                    "method" = c("tree","dag","simes","pct@4","pct@all"),
                    "prop_nonnulls" = rep(50/100, 5),
                    "strength" = rep("weak signals", 5))

load("../../ALL_inter_results/ungrouped/final/res_weak_20.RData")
weak20 = data.frame("tdp" = colMeans(res),
                    "method" = c("tree","dag","simes","pct@4","pct@all"),
                    "prop_nonnulls" = rep(20/100, 5),
                    "strength" = rep("weak signals", 5))
df = data.frame(rbind(weak10, weak20, weak50, weak80,
                      strong10, strong20, strong50, strong80) )

df$strength = factor(df$strength, levels=c('weak signals','strong signals'))
library(ggplot2)
plot = ggplot(df,aes(x = prop_nonnulls, y = tdp, group = method)) +
  geom_line(aes(color = method) ) + #geom_line(aes(linetype = method) ) +
  theme_bw() +
  geom_point(aes(color = method))+
  xlab("Proportion of non-nulls") + ylab("TDP")  + 
  theme(plot.title = element_text(hjust = 0.5)) +
  scale_x_continuous(breaks=c(0.1,0.2,0.5,0.8)) +
  facet_grid(. ~ strength) 

plot
png("../../ALL_inter_results/ungrouped/final/ungrouped_post.png", width = 22, height = 10, units = 'cm', res = 300)
plot
dev.off()

plot = ggplot(df,aes(x = prop_nonnulls, y = tdp, group = method)) +
  geom_line(aes(linetype = method) ) + #geom_line(aes(linetype = method) ) +
  theme_bw() +
  geom_point(aes(shape = method))+
  xlab("Proportion of non-nulls") + ylab("TDP")  + 
  theme(plot.title = element_text(hjust = 0.5)) +
  scale_x_continuous(breaks=c(0.1,0.2,0.5,0.8)) +
  facet_grid(. ~ strength) 

plot
png("../../ALL_final_results/sfig2.png", width = 22, height = 10, units = 'cm', res = 300)
plot
print(plot)
dev.off()
