# Supplementary material for: Combining Partial True Discovery Guarantee Procedures
Source: Biom J. 2024 Jul 2;66(5):e202300075. doi: 10.1002/bimj.202300075 (PMC12859535; doi:10.1002/bimj.202300075)
Supplement: Supplementary file 2 — Supporting Information [file BIMJ-66-e202300075-s001.zip › combining_reproduced/simulations/dag_tree_hyps-Fig2/ReadMe.txt]

### R code to reproduce simulation study.

### sessionInfo
> sessionInfo()
R version 4.3.1 (2023-06-16 ucrt)
Platform: x86_64-w64-mingw32/x64 (64-bit)
Running under: Windows 10 x64 (build 19045)

### install necessary packages that are available from Github 
> devtools::install_github("annavesely/sumSome")
> devtools::install_github("angeella/pARI")
> devtools::install_github("sanssouci-org/sanssouci")
> install.packages("cherry")
> install.package("newFocus")


### two main R scripts
1. simes_tree_dag_pct.R: TDP calculation for grouped true non-nulls
2. simes_tree_dag_pct_UNGROUPED.R: TDP calculation for ungrouped true non-nulls (in Support Information)
i

3. plot_result.R: plot the results from simes_tree_dag_pct.R and simes_tree_dag_pct_UNGROUPED.R
   ---> Figure 2 in the main text (/grouped/final/grouped_post_BW.png)
   ---> Figure 1 in Support Information (/ungrouped/final/ungrouped_post_BW.png)
