# Supplementary material for: Combining Partial True Discovery Guarantee Procedures
Source: Biom J. 2024 Jul 2;66(5):e202300075. doi: 10.1002/bimj.202300075 (PMC12859535; doi:10.1002/bimj.202300075)
Supplement: Supplementary file 2 — Supporting Information [file BIMJ-66-e202300075-s001.zip › combining_reproduced/simulations/dag_tree_hyps-Fig2/simes_tree_dag_pct.R]

rm(list=ls())
source("tree_backup.R")

run = 100
res = matrix(NA, run, 5)
for(r in 1:run){
  set.seed(1234+r)
  mu <- gen.mu.leaves(m, K1 = 10 , d = 1, grouped = TRUE, "const", barmu = 4, leaf_list)
  pvalues<- gen.p.values(m, mu, rho = 0)
  set1 = which(mu>0)
  ## pari
  # pp = sum(mu>0)/m
  # G <- simData(prop = pp, m = m, B = 200, alpha = 0.05, seed = 1234)
  # G[1,] = pvalues
  # 
  # pari1 = pARI(pvalues = t(G),ix = set1,alpha = 0.05,family = "simes", B= 200)$discoveries
  # # pari2 = pARI(pvalues = t(G),ix = set2,alpha = 0.05,family = "simes", B= 200)$discoveries
  # pari3 = pARI(pvalues = t(G),ix = set3,alpha = 0.05,family = "simes", B= 200)$discoveries
  # 
  
  ## simes
  hom = hommelFast(pvalues = pvalues)
  simes1 = pickSimes(hommel = hom, select = set1, silent = TRUE)
  # simes2 = pickSimes(hommel = hom, select = set2, silent = TRUE)
  # simes3 = pickSimes(hommel = hom, select = set3, silent = TRUE)
  # 
  
  ### tree results
  ZL<-zetas.tree(C, leaf_list, zeta.DKWM, pvalues, alpha = 0.05)
  tree1 = length(set1)-V.star(set1,C,ZL,leaf_list = leaf_list) 
  
  #### DAG results
  dagtest <- function(set){ 
    pv <- pvalues[set]
    pchisq(-2*sum(log(pv)), 2*length(set), lower.tail = FALSE)
  }
  DAG = DAGmethod(struct, dagtest)
  s_im = implications(DAG)
  if(length(s_im)== 0 ){
    dag1 = 0
  }else{
    dag1 = sum(sapply(dagsets[names(s_im)], function(i) all(i %in% set1) ) )
  }
  
  #### partial true discoveries
  ftd = partial_td(pvalues = pvalues, focus_list = focus_list)
  ftd1 = partial_td(pvalues = pvalues, focus_list = focus_list1)
  pct4 = post_td(focus_td = ftd, focus_list = focus_list, set = set1)
  pctfull = post_td(focus_td = ftd1, focus_list = focus_list1, set = set1) 
  
  res[r,] = c(tree1, dag1, simes1, pct4, pctfull)/length(set1)
  
}

colnames(res) = c("tree", "dag", "simes", "4ptd", "aptd")
colMeans(res)
save(res,file = "../../ALL_inter_results/grouped/final/res_strong_10.RData")


rm(list=ls())
source("tree_backup.R")

run = 100
res = matrix(NA, run, 5)
for(r in 1:run){
  set.seed(1234+r)
  mu <- gen.mu.leaves(m, K1 = 20 , d = 1, grouped = TRUE, "const", barmu = 4, leaf_list)
  pvalues<- gen.p.values(m, mu, rho = 0)
  set1 = which(mu>0)
  ## pari
  # pp = sum(mu>0)/m
  # G <- simData(prop = pp, m = m, B = 200, alpha = 0.05, seed = 1234)
  # G[1,] = pvalues
  # 
  # pari1 = pARI(pvalues = t(G),ix = set1,alpha = 0.05,family = "simes", B= 200)$discoveries
  # pari2 = pARI(pvalues = t(G),ix = set2,alpha = 0.05,family = "simes", B= 200)$discoveries
  # pari3 = pARI(pvalues = t(G),ix = set3,alpha = 0.05,family = "simes", B= 200)$discoveries
  # 
  
  ## simes
  hom = hommelFast(pvalues = pvalues)
  simes1 = pickSimes(hommel = hom, select = set1, silent = TRUE)
  # simes2 = pickSimes(hommel = hom, select = set2, silent = TRUE)
  # simes3 = pickSimes(hommel = hom, select = set3, silent = TRUE)
  # 
  
  ### tree results
  ZL<-zetas.tree(C, leaf_list, zeta.DKWM, pvalues, alpha = 0.05)
  tree1 = length(set1)-V.star(set1,C,ZL,leaf_list = leaf_list) 
  
  #### DAG results
  dagtest <- function(set){ 
    pv <- pvalues[set]
    pchisq(-2*sum(log(pv)), 2*length(set), lower.tail = FALSE)
  }
  DAG = DAGmethod(struct, dagtest)
  s_im = implications(DAG)
  if(length(s_im)== 0 ){
    dag1 = 0
  }else{
    dag1 = sum(sapply(dagsets[names(s_im)], function(i) all(i %in% set1) ) )
  }
  
  #### partial true discoveries
  ftd = partial_td(pvalues = pvalues, focus_list = focus_list)
  ftd1 = partial_td(pvalues = pvalues, focus_list = focus_list1)
  pct4 = post_td(focus_td = ftd, focus_list = focus_list, set = set1)
  pctfull = post_td(focus_td = ftd1, focus_list = focus_list1, set = set1) 
  
  res[r,] = c(tree1, dag1, simes1, pct4, pctfull)/length(set1)
  
}

colnames(res) = c("tree", "dag", "simes", "4ptd", "aptd")
colMeans(res)
save(res,file = "../../ALL_inter_results/grouped/final/res_strong_20.RData")


rm(list=ls())
source("tree_backup.R")

run = 100
res = matrix(NA, run, 5)
for(r in 1:run){
  set.seed(1234+r)
  mu <- gen.mu.leaves(m, K1 = 50 , d = 1, grouped = TRUE, "const", barmu = 4, leaf_list)
  pvalues<- gen.p.values(m, mu, rho = 0)
  set1 = which(mu>0)
  ## pari
  # pp = sum(mu>0)/m
  # G <- simData(prop = pp, m = m, B = 200, alpha = 0.05, seed = 1234)
  # G[1,] = pvalues
  # 
  # pari1 = pARI(pvalues = t(G),ix = set1,alpha = 0.05,family = "simes", B= 200)$discoveries
  # # pari2 = pARI(pvalues = t(G),ix = set2,alpha = 0.05,family = "simes", B= 200)$discoveries
  # pari3 = pARI(pvalues = t(G),ix = set3,alpha = 0.05,family = "simes", B= 200)$discoveries
  # 
  
  ## simes
  hom = hommelFast(pvalues = pvalues)
  simes1 = pickSimes(hommel = hom, select = set1, silent = TRUE)
  # simes2 = pickSimes(hommel = hom, select = set2, silent = TRUE)
  # simes3 = pickSimes(hommel = hom, select = set3, silent = TRUE)
  # 
  
  ### tree results
  ZL<-zetas.tree(C, leaf_list, zeta.DKWM, pvalues, alpha = 0.05)
  tree1 = length(set1)-V.star(set1,C,ZL,leaf_list = leaf_list) 
  
  #### DAG results
  dagtest <- function(set){ 
    pv <- pvalues[set]
    pchisq(-2*sum(log(pv)), 2*length(set), lower.tail = FALSE)
  }
  DAG = DAGmethod(struct, dagtest)
  s_im = implications(DAG)
  if(length(s_im)== 0 ){
    dag1 = 0
  }else{
    dag1 = sum(sapply(dagsets[names(s_im)], function(i) all(i %in% set1) ) )
  }
  
  #### partial true discoveries
  ftd = partial_td(pvalues = pvalues, focus_list = focus_list)
  ftd1 = partial_td(pvalues = pvalues, focus_list = focus_list1)
  pct4 = post_td(focus_td = ftd, focus_list = focus_list, set = set1)
  pctfull = post_td(focus_td = ftd1, focus_list = focus_list1, set = set1) 
  
  res[r,] = c(tree1, dag1, simes1, pct4, pctfull)/length(set1)
  
}

colnames(res) = c("tree", "dag", "simes", "4ptd", "aptd")
colMeans(res)
save(res,file = "../../ALL_inter_results/grouped/final/res_strong_50.RData")


rm(list=ls())
source("tree_backup.R")

run = 100
res = matrix(NA, run, 5)
for(r in 1:run){
  set.seed(1234+r)
  mu <- gen.mu.leaves(m, K1 = 80 , d = 1, grouped = TRUE, "const", barmu = 4, leaf_list)
  pvalues<- gen.p.values(m, mu, rho = 0)
  set1 = which(mu>0)
  ## pari
  # pp = sum(mu>0)/m
  # G <- simData(prop = pp, m = m, B = 200, alpha = 0.05, seed = 1234)
  # G[1,] = pvalues
  # 
  # pari1 = pARI(pvalues = t(G),ix = set1,alpha = 0.05,family = "simes", B= 200)$discoveries
  # pari2 = pARI(pvalues = t(G),ix = set2,alpha = 0.05,family = "simes", B= 200)$discoveries
  # pari3 = pARI(pvalues = t(G),ix = set3,alpha = 0.05,family = "simes", B= 200)$discoveries
  # 
  
  ## simes
  hom = hommelFast(pvalues = pvalues)
  simes1 = pickSimes(hommel = hom, select = set1, silent = TRUE)
  # simes2 = pickSimes(hommel = hom, select = set2, silent = TRUE)
  # simes3 = pickSimes(hommel = hom, select = set3, silent = TRUE)
  # 
  
  ### tree results
  ZL<-zetas.tree(C, leaf_list, zeta.DKWM, pvalues, alpha = 0.05)
  tree1 = length(set1)-V.star(set1,C,ZL,leaf_list = leaf_list) 
  
  #### DAG results
  dagtest <- function(set){ 
    pv <- pvalues[set]
    pchisq(-2*sum(log(pv)), 2*length(set), lower.tail = FALSE)
  }
  DAG = DAGmethod(struct, dagtest)
  s_im = implications(DAG)
  if(length(s_im)== 0 ){
    dag1 = 0
  }else{
    dag1 = sum(sapply(dagsets[names(s_im)], function(i) all(i %in% set1) ) )
  }
  
  #### partial true discoveries
  ftd = partial_td(pvalues = pvalues, focus_list = focus_list)
  ftd1 = partial_td(pvalues = pvalues, focus_list = focus_list1)
  pct4 = post_td(focus_td = ftd, focus_list = focus_list, set = set1)
  pctfull = post_td(focus_td = ftd1, focus_list = focus_list1, set = set1) 
  
  res[r,] = c(tree1, dag1, simes1, pct4, pctfull)/length(set1)
  
}

colnames(res) = c("tree", "dag", "simes", "4ptd", "aptd")
colMeans(res)
save(res,file = "../../ALL_inter_results/grouped/final/res_strong_80.RData")


rm(list=ls())
source("tree_backup.R")

run = 100
res = matrix(NA, run, 5)
for(r in 1:run){
  set.seed(1234+r)
  mu <- gen.mu.leaves(m, K1 = 10 , d = 1, grouped = TRUE, "const", barmu = 1.5, leaf_list)
  pvalues<- gen.p.values(m, mu, rho = 0)
  set1 = which(mu>0)
  ## pari
  # pp = sum(mu>0)/m
  # G <- simData(prop = pp, m = m, B = 200, alpha = 0.05, seed = 1234)
  # G[1,] = pvalues
  # 
  # pari1 = pARI(pvalues = t(G),ix = set1,alpha = 0.05,family = "simes", B= 200)$discoveries
  # pari2 = pARI(pvalues = t(G),ix = set2,alpha = 0.05,family = "simes", B= 200)$discoveries
  # pari3 = pARI(pvalues = t(G),ix = set3,alpha = 0.05,family = "simes", B= 200)$discoveries
  # 
  
  ## simes
  hom = hommelFast(pvalues = pvalues)
  simes1 = pickSimes(hommel = hom, select = set1, silent = TRUE)
  # simes2 = pickSimes(hommel = hom, select = set2, silent = TRUE)
  # simes3 = pickSimes(hommel = hom, select = set3, silent = TRUE)
  # 
  
  ### tree results
  ZL<-zetas.tree(C, leaf_list, zeta.DKWM, pvalues, alpha = 0.05)
  tree1 = length(set1)-V.star(set1,C,ZL,leaf_list = leaf_list) 
  
  #### DAG results
  dagtest <- function(set){ 
    pv <- pvalues[set]
    pchisq(-2*sum(log(pv)), 2*length(set), lower.tail = FALSE)
  }
  DAG = DAGmethod(struct, dagtest)
  s_im = implications(DAG)
  if(length(s_im)== 0 ){
    dag1 = 0
  }else{
    dag1 = sum(sapply(dagsets[names(s_im)], function(i) all(i %in% set1) ) )
  }
  
  #### partial true discoveries
  ftd = partial_td(pvalues = pvalues, focus_list = focus_list)
  ftd1 = partial_td(pvalues = pvalues, focus_list = focus_list1)
  pct4 = post_td(focus_td = ftd, focus_list = focus_list, set = set1)
  pctfull = post_td(focus_td = ftd1, focus_list = focus_list1, set = set1) 
  
  res[r,] = c(tree1, dag1, simes1, pct4, pctfull)/length(set1)
  
}

colnames(res) = c("tree", "dag", "simes", "4ptd", "aptd")
colMeans(res)
save(res,file = "../../ALL_inter_results/grouped/final/res_weak_10.RData")


rm(list=ls())
source("tree_backup.R")

run = 100
res = matrix(NA, run, 5)
for(r in 1:run){
  set.seed(1234+r)
  mu <- gen.mu.leaves(m, K1 = 20 , d = 1, grouped = TRUE, "const", barmu = 1.5, leaf_list)
  pvalues<- gen.p.values(m, mu, rho = 0)
  set1 = which(mu>0)
  ## pari
  # pp = sum(mu>0)/m
  # G <- simData(prop = pp, m = m, B = 200, alpha = 0.05, seed = 1234)
  # G[1,] = pvalues
  # 
  # pari1 = pARI(pvalues = t(G),ix = set1,alpha = 0.05,family = "simes", B= 200)$discoveries
  # # pari2 = pARI(pvalues = t(G),ix = set2,alpha = 0.05,family = "simes", B= 200)$discoveries
  # pari3 = pARI(pvalues = t(G),ix = set3,alpha = 0.05,family = "simes", B= 200)$discoveries
  # 
  
  ## simes
  hom = hommelFast(pvalues = pvalues)
  simes1 = pickSimes(hommel = hom, select = set1, silent = TRUE)
  # simes2 = pickSimes(hommel = hom, select = set2, silent = TRUE)
  # simes3 = pickSimes(hommel = hom, select = set3, silent = TRUE)
  # 
  
  ### tree results
  ZL<-zetas.tree(C, leaf_list, zeta.DKWM, pvalues, alpha = 0.05)
  tree1 = length(set1)-V.star(set1,C,ZL,leaf_list = leaf_list) 
  
  #### DAG results
  dagtest <- function(set){ 
    pv <- pvalues[set]
    pchisq(-2*sum(log(pv)), 2*length(set), lower.tail = FALSE)
  }
  DAG = DAGmethod(struct, dagtest)
  s_im = implications(DAG)
  if(length(s_im)== 0 ){
    dag1 = 0
  }else{
    dag1 = sum(sapply(dagsets[names(s_im)], function(i) all(i %in% set1) ) )
  }
  
  #### partial true discoveries
  ftd = partial_td(pvalues = pvalues, focus_list = focus_list)
  ftd1 = partial_td(pvalues = pvalues, focus_list = focus_list1)
  pct4 = post_td(focus_td = ftd, focus_list = focus_list, set = set1)
  pctfull = post_td(focus_td = ftd1, focus_list = focus_list1, set = set1) 
  
  res[r,] = c(tree1, dag1, simes1, pct4, pctfull)/length(set1)
  
}

colnames(res) = c("tree", "dag", "simes", "4ptd", "aptd")
colMeans(res)
save(res,file = "../../ALL_inter_results/grouped/final/res_weak_20.RData")


rm(list=ls())
source("tree_backup.R")

run = 100
res = matrix(NA, run, 5)
for(r in 1:run){
  set.seed(1234+r)
  mu <- gen.mu.leaves(m, K1 = 50 , d = 1, grouped = TRUE, "const", barmu = 1.5, leaf_list)
  pvalues<- gen.p.values(m, mu, rho = 0)
  set1 = which(mu>0)
  ## pari
  # pp = sum(mu>0)/m
  # G <- simData(prop = pp, m = m, B = 200, alpha = 0.05, seed = 1234)
  # G[1,] = pvalues
  # 
  # pari1 = pARI(pvalues = t(G),ix = set1,alpha = 0.05,family = "simes", B= 200)$discoveries
  # pari2 = pARI(pvalues = t(G),ix = set2,alpha = 0.05,family = "simes", B= 200)$discoveries
  # pari3 = pARI(pvalues = t(G),ix = set3,alpha = 0.05,family = "simes", B= 200)$discoveries
  # 
  
  ## simes
  hom = hommelFast(pvalues = pvalues)
  simes1 = pickSimes(hommel = hom, select = set1, silent = TRUE)
  # simes2 = pickSimes(hommel = hom, select = set2, silent = TRUE)
  # simes3 = pickSimes(hommel = hom, select = set3, silent = TRUE)
  # 
  
  ### tree results
  ZL<-zetas.tree(C, leaf_list, zeta.DKWM, pvalues, alpha = 0.05)
  tree1 = length(set1)-V.star(set1,C,ZL,leaf_list = leaf_list) 
  
  #### DAG results
  dagtest <- function(set){ 
    pv <- pvalues[set]
    pchisq(-2*sum(log(pv)), 2*length(set), lower.tail = FALSE)
  }
  DAG = DAGmethod(struct, dagtest)
  s_im = implications(DAG)
  if(length(s_im)== 0 ){
    dag1 = 0
  }else{
    dag1 = sum(sapply(dagsets[names(s_im)], function(i) all(i %in% set1) ) )
  }
  
  #### partial true discoveries
  ftd = partial_td(pvalues = pvalues, focus_list = focus_list)
  ftd1 = partial_td(pvalues = pvalues, focus_list = focus_list1)
  pct4 = post_td(focus_td = ftd, focus_list = focus_list, set = set1)
  pctfull = post_td(focus_td = ftd1, focus_list = focus_list1, set = set1) 
  
  res[r,] = c(tree1, dag1, simes1, pct4, pctfull)/length(set1)
  
}

colnames(res) = c("tree", "dag", "simes", "4ptd", "aptd")
colMeans(res)
save(res,file = "../../ALL_inter_results/grouped/final/res_weak_50.RData")


rm(list=ls())
source("tree_backup.R")

run = 100
res = matrix(NA, run, 5)
for(r in 1:run){
  set.seed(1234+r)
  mu <- gen.mu.leaves(m, K1 = 80 , d = 1, grouped = TRUE, "const", barmu = 1.5, leaf_list)
  pvalues<- gen.p.values(m, mu, rho = 0)
  set1 = which(mu>0)
  ## pari
  # pp = sum(mu>0)/m
  # G <- simData(prop = pp, m = m, B = 200, alpha = 0.05, seed = 1234)
  # G[1,] = pvalues
  # 
  # pari1 = pARI(pvalues = t(G),ix = set1,alpha = 0.05,family = "simes", B= 200)$discoveries
  # # pari2 = pARI(pvalues = t(G),ix = set2,alpha = 0.05,family = "simes", B= 200)$discoveries
  # pari3 = pARI(pvalues = t(G),ix = set3,alpha = 0.05,family = "simes", B= 200)$discoveries
  # 
  
  ## simes
  hom = hommelFast(pvalues = pvalues)
  simes1 = pickSimes(hommel = hom, select = set1, silent = TRUE)
  # simes2 = pickSimes(hommel = hom, select = set2, silent = TRUE)
  # simes3 = pickSimes(hommel = hom, select = set3, silent = TRUE)
  # 
  
  ### tree results
  ZL<-zetas.tree(C, leaf_list, zeta.DKWM, pvalues, alpha = 0.05)
  tree1 = length(set1)-V.star(set1,C,ZL,leaf_list = leaf_list) 
  
  #### DAG results
  dagtest <- function(set){ 
    pv <- pvalues[set]
    pchisq(-2*sum(log(pv)), 2*length(set), lower.tail = FALSE)
  }
  DAG = DAGmethod(struct, dagtest)
  s_im = implications(DAG)
  if(length(s_im)== 0 ){
    dag1 = 0
  }else{
    dag1 = sum(sapply(dagsets[names(s_im)], function(i) all(i %in% set1) ) )
  }
  
  #### partial true discoveries
  ftd = partial_td(pvalues = pvalues, focus_list = focus_list)
  ftd1 = partial_td(pvalues = pvalues, focus_list = focus_list1)
  pct4 = post_td(focus_td = ftd, focus_list = focus_list, set = set1)
  pctfull = post_td(focus_td = ftd1, focus_list = focus_list1, set = set1) 
  
  res[r,] = c(tree1, dag1, simes1, pct4, pctfull)/length(set1)
  
}

colnames(res) = c("tree", "dag", "simes", "4ptd", "aptd")
colMeans(res)
save(res,file = "../../ALL_inter_results/grouped/final/res_weak_80.RData")
