# Supplementary material for: Combining Partial True Discovery Guarantee Procedures
Source: Biom J. 2024 Jul 2;66(5):e202300075. doi: 10.1002/bimj.202300075 (PMC12859535; doi:10.1002/bimj.202300075)
Supplement: Supplementary file 2 — Supporting Information [file BIMJ-66-e202300075-s001.zip › combining_reproduced/simulations/dag_tree_hyps-Fig2/tree_backup.R]

library(sanssouci)
library(cherry)
library(sumSome)

rm(list=ls())
m = 100
dd <- dyadic.from.height(m, H = 8, method = 2)
leaf_list = dd$leaf_list
C = dd$C
set_list_at_level = function(leaf_list, C, level){
  C_level = C[[level]]
  sets_level = list()
  for(i in 1:length(C_level)){
    sets_level[[i]] = unlist(leaf_list[ C_level[[i]][1]:C_level[[i]][2] ])
  }
  return(sets_level)
}


total_nodes = sum(sapply(C,length) )
##Generate the signal in the leaves
#K1: number of non-null leaves
#d: proportion of non-null signals in each non-null leaf
# barmu: strength of signal
length(leaf_list)
total_nodes
set2 = set_list_at_level(leaf_list = leaf_list, C = C, level = 4)[[1]]
set3 = 1:m


focus_list = set_list_at_level(leaf_list = leaf_list,C=C,level=4)

focus_list1 = c(set_list_at_level(leaf_list = leaf_list,C=C,level=1),
                set_list_at_level(leaf_list = leaf_list,C=C,level=2),
                set_list_at_level(leaf_list = leaf_list,C=C,level=3),
                set_list_at_level(leaf_list = leaf_list,C=C,level=4),
                set_list_at_level(leaf_list = leaf_list,C=C,level=5),
                set_list_at_level(leaf_list = leaf_list,C=C,level=6),
                set_list_at_level(leaf_list = leaf_list,C=C,level=7),
                set_list_at_level(leaf_list = leaf_list,C=C,level=8) )

dagsets <- c(set_list_at_level(leaf_list, C, level = 1),
          set_list_at_level(leaf_list, C, level = 2),
          set_list_at_level(leaf_list, C, level = 3),
          set_list_at_level(leaf_list, C, level = 4),
          set_list_at_level(leaf_list, C, level = 5),
          set_list_at_level(leaf_list, C, level = 6),
          set_list_at_level(leaf_list, C, level = 7),
          set_list_at_level(leaf_list, C, level = 8) )

library(stringr)
library(stringi)  
names(dagsets) <- sapply(dagsets, function(i) str_c(i, collapse = "") )

# Start by making the corresponding graph structure
struct <- construct(dagsets)


partial_td = function(pvalues, focus_list, a = 0.05){
  #k = length(focus_list)
  focus_size = sapply(focus_list,length)
  focus_td = numeric(length(focus_size))
  
  keep = focus_td < focus_size
  updat = TRUE
  # i = 0
  while(updat){
    focus_td[keep] = sapply(focus_list[keep], function(i){
      td = sumSome::discoveries(sumPvalsPar(g = pvalues[i], S = 1:length(i), alpha = a/sum(keep), type = "fisher", independence = TRUE) )
      td
    })
    # i = i +1
    # print(i)
    updat = sum(focus_td < focus_size) < sum(keep)
    keep = focus_td < focus_size
    if(all(!keep)){return(focus_td)}
  }
  
  return(focus_td)
}

# set.seed(1234)
# mu <- gen.mu.leaves(m, K1 = 20 , d = 1, grouped = FALSE, "const", barmu = 2, leaf_list)
# pvalues<- gen.p.values(m, mu, rho = 0)
# 
# 
# ftd = partial_td(pvalues = pvalues, focus_list = focus_list)
# set = set1
# focus_td = ftd
post_td = function(focus_td, focus_list,set){
  fi_s = sapply(focus_list, function(i) length(setdiff(i,set)) )
  
  res = 0
  repp = TRUE
  while(repp){
    dv = focus_td-fi_s
    res = res + max(max(dv),0)
    set = setdiff(set,focus_list[[which.max(dv)]])
    fi_s = sapply(focus_list, function(i) length(setdiff(i,set)) )  
    repp = !all((focus_td-fi_s)<=0)
  }
  res
}


# alpha <- 0.05
# # m <- 8      # number of features
# # B <- 50    # number of permutations
# # # p-value matrix for m variables and B permutations
# G <- simData(prop = 0.95, m = m, B = B, alpha = alpha, seed = 1234)

# # data(expr_ALL, package = "sanssouci.data")
# # groups <- ifelse(colnames(expr_ALL) == "BCR/ABL", 1, 0) # map to 0/1
# # obj <- SansSouci(Y = expr_ALL, groups = groups)
# # 
# # 
# # res <- fit(obj, alpha = 0.1, B = 1000)
# # S <- which(pValues(res) < 1e-3)
# # nHyp(res)
# set.seed(1234)
# # predict(res, S)
# # minTP(pValues(res),1e-2)## caution!
# # sum(pValues(res) < 1e-2)
# m <- 1000 
# ## creat tree
# dd <- dyadic.from.window.size(m, s = 10, method = 2)
# leaf_list <- dd$leaf_list
# ##Generate the signal in the leaves
# mu <- gen.mu.leaves(m, K1 = 30, d = 1, grouped = FALSE, "const", barmu = 4, leaf_list)
# pvalues<- gen.p.values(m, mu, rho = 0)
# C <- dd$C 
# ZL<-zetas.tree(C, leaf_list, zeta.DKWM, pvalues, alpha = 0.05)
# length(1:1000) - V.star(1:1000, C, ZL, leaf_list)
# 
# ### 
# library(sumSome)
# ## entire tree
# 
# ### one level 
# res = pickFisher(pvalues,select = 1:1000)
# res
#                  
# dd <- dyadic.from.height(m, H = 3, method = 2)
# str(dd)
# 
# dd$C
