# Supplementary material for: Combining Partial True Discovery Guarantee Procedures
Source: Biom J. 2024 Jul 2;66(5):e202300075. doi: 10.1002/bimj.202300075 (PMC12859535; doi:10.1002/bimj.202300075)
Supplement: Supplementary file 2 — Supporting Information [file BIMJ-66-e202300075-s001.zip › combining_reproduced/simulations/focused_power-Fig1/calculate_tdp.R]

library(ggplot2)
library(newFocus)
library(sumSome)


rm(list = ls())
set.seed(1234) ## NOTE!!!!! the same as in setlist
m = 1000  ## genes
mtg = 200

tgenes = paste("tg",1:mtg, sep = "") ## true signals
ngenes = paste("ng",1:(m-mtg), sep = "")  ## null signals

## gene names with randome location           
gnames = c(tgenes, ngenes) 

load("../../ALL_inter_results/set_200.RData")


##############################################################################################################

get_td <- function(focuslist, postlist, pvall){
  tdp = sapply(focuslist, function(i) sumSome::discoveries(sumPvalsPar(g = pvall[i], S = 1:length(pvall[i]), alpha = 0.05/length(focuslist), type = "fisher", independence = TRUE) ) )
  
  ##make focus_obj
  focus_res = as.data.frame(cbind(names(focuslist), 
                                  sapply(focuslist,length),
                                  tdp,
                                  rep("reject"),
                                  rep(0)) )
  colnames(focus_res) = c("GO_ID", "size", "td",  "rejecttion_ID", "iterations")
  focus_obj = list(focus = focus_res, fsets = focuslist)
  
  tdp_post = sapply(postlist, function(i) newFocus::pick(focus_obj, i) )
  return( c(tdp, tdp_post))
}
##############################################################################################################


n=100

run = 1000
resp_200 = matrix(NA, run, length(set_200) )
resf_200 = matrix(NA, run, length(set_200))
for(r in 1:run){
  set.seed(1234+r)
  y = rbinom(n,1,0.5)
  X = matrix(rnorm(n*m), n, m)
  colnames(X) = gnames
  X[y==1,tgenes] = X[y==1,tgenes] + 0.7
  
  ## get raw p-values for each gene by t-test
  pv = sapply(gnames, function(i){
    aa = t.test(X[y==1,i],X[y==0, i],paired = F)
    aa$p.value})
  
  
  
  resp_200[r,] = get_td(focuslist = set_200[1:11], postlist = set_200[12:22], pv) / sapply(set_200, length)
  resf_200[r,] = sapply(set_200, function(i) tdp(sumPvalsPar(g = pv, S = which(gnames %in% i), alpha = 0.05, type = "fisher", independence = TRUE) ) )  
  
}

colnames(resf_200) = names(set_200)
colnames(resp_200) = names(set_200)

colMeans(resf_200)
colMeans(resp_200)


save(resp_200, file = "../../ALL_inter_results/resp_200.RData")
save(resf_200, file = "../../ALL_inter_results/resf_200.RData")


rm(list = ls())
set.seed(1234) ## NOTE!!!!! the same as in setlist
m = 1000  ## genes
mtg = 500

tgenes = paste("tg",1:mtg, sep = "") ## true signals
ngenes = paste("ng",1:(m-mtg), sep = "")  ## null signals

## gene names with randome location           
gnames = c(tgenes, ngenes) 

load("../../ALL_inter_results/set_500.RData")


##############################################################################################################

get_td <- function(focuslist, postlist, pvall){
  tdp = sapply(focuslist, function(i) sumSome::discoveries(sumPvalsPar(g = pvall[i], S = 1:length(pvall[i]), alpha = 0.05/length(focuslist), type = "fisher", independence = TRUE) ) )
  
  ##make focus_obj
  focus_res = as.data.frame(cbind(names(focuslist), 
                                  sapply(focuslist,length),
                                  tdp,
                                  rep("reject"),
                                  rep(0)) )
  colnames(focus_res) = c("GO_ID", "size", "td",  "rejecttion_ID", "iterations")
  focus_obj = list(focus = focus_res, fsets = focuslist)
  
  tdp_post = sapply(postlist, function(i) newFocus::pick(focus_obj, i) )
  return( c(tdp, tdp_post))
}
##############################################################################################################


n=100

run = 1000
resp_500 = matrix(NA, run, length(set_500) )
resf_500 = matrix(NA, run, length(set_500))
for(r in 1:run){
  set.seed(1234+r)
  y = rbinom(n,1,0.5)
  X = matrix(rnorm(n*m), n, m)
  colnames(X) = gnames
  X[y==1,tgenes] = X[y==1,tgenes] + 0.7
  
  ## get raw p-values for each gene by t-test
  pv = sapply(gnames, function(i){
    aa = t.test(X[y==1,i],X[y==0, i],paired = F)
    aa$p.value})
  
  
  
  resp_500[r,] = get_td(focuslist = set_500[1:11], postlist = set_500[12:22], pv) / sapply(set_500, length)
  resf_500[r,] = sapply(set_500, function(i) tdp(sumPvalsPar(g = pv, S = which(gnames %in% i), alpha = 0.05, type = "fisher", independence = TRUE) ) )  
  
}

colnames(resf_500) = names(set_500)
colnames(resp_500) = names(set_500)

colMeans(resf_500)
colMeans(resp_500)


save(resp_500, file = "../../ALL_inter_results/resp_500.RData")
save(resf_500, file = "../../ALL_inter_results/resf_500.RData")


rm(list = ls())
set.seed(1234) ## NOTE!!!!! the same as in setlist
m = 1000  ## genes
mtg = 800

tgenes = paste("tg",1:mtg, sep = "") ## true signals
ngenes = paste("ng",1:(m-mtg), sep = "")  ## null signals

## gene names with randome location           
gnames = c(tgenes, ngenes) 

load("../../ALL_inter_results/set_800.RData")


##############################################################################################################

get_td <- function(focuslist, postlist, pvall){
  tdp = sapply(focuslist, function(i) sumSome::discoveries(sumPvalsPar(g = pvall[i], S = 1:length(pvall[i]), alpha = 0.05/length(focuslist), type = "fisher", independence = TRUE) ) )
  
  ##make focus_obj
  focus_res = as.data.frame(cbind(names(focuslist), 
                                  sapply(focuslist,length),
                                  tdp,
                                  rep("reject"),
                                  rep(0)) )
  colnames(focus_res) = c("GO_ID", "size", "td",  "rejecttion_ID", "iterations")
  focus_obj = list(focus = focus_res, fsets = focuslist)
  
  tdp_post = sapply(postlist, function(i) newFocus::pick(focus_obj, i) )
  return( c(tdp, tdp_post))
}
##############################################################################################################


n=100

run = 1000
resp_800 = matrix(NA, run, length(set_800) )
resf_800 = matrix(NA, run, length(set_800))
for(r in 1:run){
  set.seed(1234+r)
  y = rbinom(n,1,0.5)
  X = matrix(rnorm(n*m), n, m)
  colnames(X) = gnames
  X[y==1,tgenes] = X[y==1,tgenes] + 0.7
  
  ## get raw p-values for each gene by t-test
  pv = sapply(gnames, function(i){
    aa = t.test(X[y==1,i],X[y==0, i],paired = F)
    aa$p.value})
  
  
  
  resp_800[r,] = get_td(focuslist = set_800[1:11], postlist = set_800[12:22], pv) / sapply(set_800, length)
  resf_800[r,] = sapply(set_800, function(i) tdp(sumPvalsPar(g = pv, S = which(gnames %in% i), alpha = 0.05, type = "fisher", independence = TRUE) ) )  
  
}

colnames(resf_800) = names(set_800)
colnames(resp_800) = names(set_800)

colMeans(resf_800)
colMeans(resp_800)


save(resp_800, file = "../../ALL_inter_results/resp_800.RData")
save(resf_800, file = "../../ALL_inter_results/resf_800.RData")
