# Supplementary material for: Combining Partial True Discovery Guarantee Procedures
Source: Biom J. 2024 Jul 2;66(5):e202300075. doi: 10.1002/bimj.202300075 (PMC12859535; doi:10.1002/bimj.202300075)
Supplement: Supplementary file 2 — Supporting Information [file BIMJ-66-e202300075-s001.zip › combining_reproduced/simulations/focused_power-Fig1/plot_tdp3.R]

#####################################
## new plot
################################
library(ggplot2)
library(ggpubr)
rm(list = ls())

#####################################################
load("../../ALL_inter_results/resp_200.RData")
load("../../ALL_inter_results/resf_200.RData")
load("../../ALL_inter_results/set_200.RData")


ttdp = sapply( set_200, function(i) sum(grepl( "tg", i))/ length(i) )
tdpf = colMeans(resf_200)  
tdpp = colMeans(resp_200)  

df_200 = data.frame(tdp = c(tdpp, tdpf), 
                    method = rep(c("partial CT", "full CT"), each = 22),
                    settype =  rep(c(rep("focus set", 11), rep("non-focus set", 11 ) ), 2),
                    true_tdp = rep(ttdp, 2), tsize = rep(0.2, 44) )


load("../../ALL_inter_results/resp_500.RData")
load("../../ALL_inter_results/resf_500.RData")
load("../../ALL_inter_results/set_500.RData")

ttdp = sapply( set_500, function(i) sum(grepl( "tg", i))/ length(i) )
tdpf = colMeans(resf_500)  
tdpp = colMeans(resp_500)  

df_500 = data.frame(tdp = c(tdpp, tdpf), 
                    method = rep(c("partial CT", "full CT"), each = 22),
                    settype =  rep(c(rep("focus set", 11), rep("non-focus set", 11 ) ), 2),
                    true_tdp = rep(ttdp, 2), tsize = rep(0.5, 44) )


load("../../ALL_inter_results/resp_800.RData")
load("../../ALL_inter_results/resf_800.RData")
load("../../ALL_inter_results/set_800.RData")

ttdp = sapply( set_800, function(i) sum(grepl( "tg", i))/ length(i) )
tdpf = colMeans(resf_800)  
tdpp = colMeans(resp_800)  

df_800 = data.frame(tdp = c(tdpp, tdpf), 
                    method = rep(c("partial CT", "full CT"), each = 22),
                    settype =  rep(c(rep("focus set", 11), rep("non-focus set", 11 ) ), 2),
                    true_tdp = rep(ttdp, 2), tsize = rep(0.8, 44) )


df = rbind(df_200, df_500, df_800)

plot = ggplot(df, aes(x=true_tdp, y=tdp,fill = method))+
  geom_point(aes(shape=settype), alpha = 0.8, size = 3)+
  geom_abline(slope=1, intercept = 0, alpha = 0.3)+
  theme_bw() +
  xlab("True TDP") + ylab("TDP bound") +xlim(0,1) +ylim(0,1) + 
  theme(plot.title = element_text(hjust = 0.5)) +
  #scale_color_gradient(name = "true TDP", low = "red", high = "black", na.value = NA) + 
  scale_shape_manual(name="set type", values = c(21,24))+
  facet_grid(. ~ tsize)  +
  scale_fill_manual(name="method", values = c("white","black")) +
  guides(fill = guide_legend(override.aes = list(shape =  c(21,24))))

plot

png('../../ALL_final_results/fig1.png', width = 30, height = 15, units = 'cm', res = 600)
plot
print(plot)
dev.off()
