# Supplementary material for: Combining Partial True Discovery Guarantee Procedures
Source: Biom J. 2024 Jul 2;66(5):e202300075. doi: 10.1002/bimj.202300075 (PMC12859535; doi:10.1002/bimj.202300075)
Supplement: Supplementary file 2 — Supporting Information [file BIMJ-66-e202300075-s001.zip › combining_reproduced/simulations/focused_power-Fig1/Readme.txt]

### focused power by combining partial procedures

1. setlist.R: to create the focus and non-focus sets with specific true TDP
2. calculate_tdp.R: to calculate the TDP bounds for the sets from setlist.R, because of time, all the results are saved in file "results".
3. plot_tdp3.R: to get Figure 1 in the main text.
