# Supplementary material for: Combining Partial True Discovery Guarantee Procedures
Source: Biom J. 2024 Jul 2;66(5):e202300075. doi: 10.1002/bimj.202300075 (PMC12859535; doi:10.1002/bimj.202300075)
Supplement: Supplementary file 2 — Supporting Information [file BIMJ-66-e202300075-s001.zip › combining_reproduced/simulations/focused_power-Fig1/setlist.R]

rm(list = ls())
set.seed(1234) ## NOTE!!!!! the same as in setlist
m = 1000  ## genes
mtg = 200

tgenes = paste("tg",1:mtg, sep = "") ## true signals
ngenes = paste("ng",1:(m-mtg), sep = "")  ## null signals

tdp = seq(0.1,1, length.out = 10)


get_setlist <- function(name = "focus", tdp, tgenes, ngenes){
  nlen = length(tdp)
  nng = length(ngenes)
  ntg = length(tgenes)
  
  ## split all true features into 10 disjoint sets, sets with high tdp have high number of true features
  tglabel = NULL
  for (i in 1:nlen) {
    tglabel = c(tglabel, i:nlen)
  }
  candidate_t = split(tgenes, tglabel)   ### split(tgenes, rep_len(1:nlen, (ntg)) ) #
  
  ## merge neighboring groups together as true features in the set
  sets_t = lapply(1:length(candidate_t), function(i){
    aa = candidate_t[[i]]
    if(i==length(candidate_t)){
      return(aa)
    } else{
      return(union(aa,candidate_t[[i+1]]) )
    }
  })
  
  ns1 = sapply(sets_t, length)
  if(max(ns1) < ntg/2) sets_t[[nlen]] = sample(tgenes, ntg/2)
  
  ## add null features to achieve the respective TDP for each set
  ns2 = c()
  for(i in seq_along(ns1)){
    ns2[i] = min(ceiling(ns1[i]*((1-tdp[i])/tdp[i]) ), nng )
  }
  
  ns2
  
  if(sum(ns2) <= nng ){
    sets_n = c(split(ngenes[1:sum(ns2)], rep(1:nlen, ns2 ) ), list(NULL))
  } else{
    #set.seed(1234)
    sets_n = lapply(ns2, function(i) sample(ngenes,i))
  }
  
  setlist = c(list(ngenes),lapply(1:nlen, function(i) union(sets_t[[i]],sets_n[[i]])))
  names(setlist) = paste(name, 1:length(setlist), sep="")
  return(setlist)
}

focus = get_setlist(name = "focus", tdp = tdp, tgenes =  tgenes , ngenes =  ngenes  )
post = get_setlist(name = "post",tdp = tdp, tgenes = sample(tgenes), ngenes = sample(ngenes) )

focus[[11]]
post[[11]]
set_200 = c(focus, post)

set_200

save(set_200, file = "../../ALL_inter_results/set_200.RData")


rm(list = ls())
set.seed(1234) ## NOTE!!!!! the same as in setlist
m = 1000  ## genes
mtg = 500

tgenes = paste("tg",1:mtg, sep = "") ## true signals
ngenes = paste("ng",1:(m-mtg), sep = "")  ## null signals

tdp = seq(0.1,1, length.out = 10)


get_setlist <- function(name = "focus", tdp, tgenes, ngenes){
  nlen = length(tdp)
  nng = length(ngenes)
  ntg = length(tgenes)
  
  ## split all true features into 10 disjoint sets, sets with high tdp have high number of true features
  tglabel = NULL
  for (i in 1:nlen) {
    tglabel = c(tglabel, i:nlen)
  }
  candidate_t = split(tgenes, tglabel)   ### split(tgenes, rep_len(1:nlen, (ntg)) ) #
  
  ## merge neighboring groups together as true features in the set
  sets_t = lapply(1:length(candidate_t), function(i){
    aa = candidate_t[[i]]
    if(i==length(candidate_t)){
      return(aa)
    } else{
      return(union(aa,candidate_t[[i+1]]) )
    }
  })
  
  ns1 = sapply(sets_t, length)
  if(max(ns1) < ntg/2) sets_t[[nlen]] = sample(tgenes, ntg/2)
  
  ## add null features to achieve the respective TDP for each set
  ns2 = c()
  for(i in seq_along(ns1)){
    ns2[i] = min(ceiling(ns1[i]*((1-tdp[i])/tdp[i]) ), nng )
  }
  
  ns2
  
  if(sum(ns2) <= nng ){
    sets_n = c(split(ngenes[1:sum(ns2)], rep(1:nlen, ns2 ) ), list(NULL))
  } else{
    #set.seed(1234)
    sets_n = lapply(ns2, function(i) sample(ngenes,i))
  }
  
  setlist = c(list(ngenes),lapply(1:nlen, function(i) union(sets_t[[i]],sets_n[[i]])))
  names(setlist) = paste(name, 1:length(setlist), sep="")
  return(setlist)
}

focus = get_setlist(name = "focus", tdp = tdp, tgenes =  tgenes , ngenes =  ngenes  )
post = get_setlist(name = "post",tdp = tdp, tgenes = sample(tgenes), ngenes = sample(ngenes) )

focus[[11]]
post[[11]]
set_500 = c(focus, post)

set_500

save(set_500, file = "../../ALL_inter_results/set_500.RData")


rm(list = ls())
set.seed(1234) ## NOTE!!!!! the same as in setlist
m = 1000  ## genes
mtg = 800

tgenes = paste("tg",1:mtg, sep = "") ## true signals
ngenes = paste("ng",1:(m-mtg), sep = "")  ## null signals

tdp = seq(0.1,1, length.out = 10)


get_setlist <- function(name = "focus", tdp, tgenes, ngenes){
  nlen = length(tdp)
  nng = length(ngenes)
  ntg = length(tgenes)
  
  ## split all true features into 10 disjoint sets, sets with high tdp have high number of true features
  tglabel = NULL
  for (i in 1:nlen) {
    tglabel = c(tglabel, i:nlen)
  }
  candidate_t = split(tgenes, tglabel)   ### split(tgenes, rep_len(1:nlen, (ntg)) ) #
  
  ## merge neighboring groups together as true features in the set
  sets_t = lapply(1:length(candidate_t), function(i){
    aa = candidate_t[[i]]
    if(i==length(candidate_t)){
      return(aa)
    } else{
      return(union(aa,candidate_t[[i+1]]) )
    }
  })
  
  ns1 = sapply(sets_t, length)
  if(max(ns1) < ntg/2) sets_t[[nlen]] = sample(tgenes, ntg/2)
  
  ## add null features to achieve the respective TDP for each set
  ns2 = c()
  for(i in seq_along(ns1)){
    ns2[i] = min(ceiling(ns1[i]*((1-tdp[i])/tdp[i]) ), nng )
  }
  
  ns2
  
  if(sum(ns2) <= nng ){
    sets_n = c(split(ngenes[1:sum(ns2)], rep(1:nlen, ns2 ) ), list(NULL))
  } else{
    #set.seed(1234)
    sets_n = lapply(ns2, function(i) sample(ngenes,i))
  }
  
  setlist = c(list(ngenes),lapply(1:nlen, function(i) union(sets_t[[i]],sets_n[[i]])))
  names(setlist) = paste(name, 1:length(setlist), sep="")
  return(setlist)
}

focus = get_setlist(name = "focus", tdp = tdp, tgenes =  tgenes , ngenes =  ngenes  )
post = get_setlist(name = "post",tdp = tdp, tgenes = sample(tgenes), ngenes = sample(ngenes) )

focus[[11]]
post[[11]]
set_800 = c(focus, post)

set_800

save(set_800, file = "../../ALL_inter_results/set_800.RData")
