# Supplementary material for: Combining Partial True Discovery Guarantee Procedures
Source: Biom J. 2024 Jul 2;66(5):e202300075. doi: 10.1002/bimj.202300075 (PMC12859535; doi:10.1002/bimj.202300075)
Supplement: Supplementary file 2 — Supporting Information [file BIMJ-66-e202300075-s001.zip › combining_reproduced/simulations/replicability-Tab2/Readme.txt]

### Replicability results

1. replicability)data.R: to generate the data and then compute the result
