# Supplementary material for: Combining Partial True Discovery Guarantee Procedures
Source: Biom J. 2024 Jul 2;66(5):e202300075. doi: 10.1002/bimj.202300075 (PMC12859535; doi:10.1002/bimj.202300075)
Supplement: Supplementary file 2 — Supporting Information [file BIMJ-66-e202300075-s001.zip › combining_reproduced/simulations/replicability-Tab2/replicability.R]

##
library(cherry)
library(devtools)
library(adaFilter)
library(ggplot2)

rm(list = ls())
n = 10 ## number of studies
m = 10 ## number of genes
tg = m/2

res = matrix(0, n+1, 10)
for (ts in 0:m){
  set.seed(1234 + ts)
  subm = sample(1:m, tg)
  subn = sample(1:n, ts)
  
  rpc = 1000
  res1 = matrix(0, rpc, 10)
  for (run in 1:rpc){
    set.seed(1234 + ts + run)
    dm = matrix(rnorm(n*m), n, m)
    dm[subn, subm] = dm[subn, subm] + 5
    pm = 1 - apply(dm, c(1,2), pnorm)
    pct = apply(pm, 2, function(i) pickFisher(i, alpha = 0.05/m,silent=TRUE))
    
    ad = matrix(0,n,m)
    for( r0 in 2:n){
      resaf <- adaFilter(t(pm), r = r0, type.I.err = "FWER", alpha = 0.05)
      adf = rep(0,m) 
      adf[as.logical(resaf$decision)] = r0
      ad[r0,] = adf
    }
    
    res1[run,] = c(mean(pct),rowMeans(ad[-1,]) )
  }
  res[ts+1, ] = colMeans(res1)
}


colnames(res) = c("pct", paste("ad", 2:10, sep = "") )
rownames(res) = 0:n
df_res = data.frame(res)
true_mean = seq(0,5,0.5)
tab2 = cbind(true_mean, df_res)
df2 = data.frame(apply(tab2, 1, function(i) substr(as.character(i), 1, 4))) 
rownames(df2) = c("true_mean", "PCT", paste("Ad", 2:10, sep = "-"))
colnames(df2) = NULL
df2

write.csv(df2, file = "../../ALL_final_results/tab2.csv")
